# Supplementary material for: Crystal structures of N-tert-butyl-3-(4-fluoro­phenyl)-5-oxo-4-[2-(tri­fluoro­meth­oxy)phen­yl]-2,5-di­hydro­furan-2-carboxamide and 4-(2H-1,3-benzodioxol-5-yl)-N-cyclo­hexyl-5-oxo-3-[4-(tri­fluoro­meth­yl)phen­yl]-2,5-di­hydro­furan-2-carboxamide
Source: Acta Crystallogr E Crystallogr Commun. 2015 Jan 24;71(Pt 2):199–202. doi: 10.1107/S2056989015000936 (PMC4384610; doi:10.1107/S2056989015000936)
Supplement: Supplementary file 1 [file e-71-00199-sup1.cif]

##############################################################################
#                                                                            #
# This CIF contains the data in a paper accepted for publication in          #
# Acta Crystallographica Section E. It conforms to the requirements of       #
# Notes for Authors for Acta Crystallographica Section E, and has been       #
# peer reviewed under the auspices of the IUCr Commission on Journals.       #
#                                                                            #
# Full details of the Crystallographic Information File format               #
# are given in the paper "The Crystallographic Information File (CIF):       #
# a New Standard Archive File for Crystallography" by S. R. Hall, F. H.      #
# Allen and I. D. Brown [Acta Cryst. (1991), A47, 655-685].                  #
#                                                                            #
# The current version of the core CIF dictionary is obtainable from          #
# ftp://ftp.iucr.org/pub/cif_core.dic.                                       #
#                                                                            #
# Software is freely available for graphical display of the structure(s)     #
# in this CIF. For information consult the CIF software page                 #
# http://www.iucr.org/resources/cif/software.                                #
#                                                                            #
# This file may be used for bona fide research purposes within the           #
# scientific community so long as proper attribution is given to the journal # 
# article from which it was obtained.                                        #
#                                                                            #
##############################################################################
data_I
_audit_creation_method
;
Olex2 1.2
(compiled 2014.11.21 svn.r3092 for OlexSys, GUI svn.r4949)
;
_chemical_name_systematic
;\
<i>N</i>-<i>tert</i>-Butyl-3-(4-fluorophenyl)-5-oxo-4-[2-\
(trifluoromethoxy)phenyl]-2,5-dihydrofuran-2-carboxamide
;
_chemical_name_common     ?
_chemical_formula_moiety     'C22 H19 F4 N O4'
_chemical_formula_sum     'C22 H19 F4 N O4'
_chemical_formula_iupac     'C22 H19 F4 N O4'
_chemical_formula_weight     437.38
_chemical_melting_point     ?
_space_group_crystal_system     monoclinic
_space_group_name_H-M_alt     'P 21/c'
_space_group_name_Hall     '-P 2ybc'
loop_
    _space_group_symop_id
    _space_group_symop_operation_xyz
    1 'x, y, z'
    2 '-x, y+1/2, -z+1/2'
    3 '-x, -y, -z'
    4 'x, -y-1/2, z-1/2'
_cell_length_a     8.0173(8)
_cell_length_b     24.900(2)
_cell_length_c     10.2186(9)
_cell_angle_alpha     90.00
_cell_angle_beta     96.738(2)
_cell_angle_gamma     90.00
_cell_volume     2025.9(3)
_cell_formula_units_Z     4
_cell_measurement_reflns_used     9193
_cell_measurement_theta_min     2.558
_cell_measurement_theta_max     28.236
_cell_measurement_temperature     99.99
_exptl_crystal_description     'prism'
_exptl_crystal_colour     'clear colourless'
_exptl_crystal_size_max     0.3
_exptl_crystal_size_mid     0.2
_exptl_crystal_size_min     0.2
_exptl_crystal_density_diffrn     1.434
_exptl_crystal_density_meas     .
_exptl_crystal_density_method     'not measured'
_exptl_crystal_F_000     904
_exptl_absorpt_coefficient_mu     0.123
_exptl_absorpt_correction_type     multi-scan
_exptl_absorpt_process_details
;
(SADABS; Bruker, 2009)
;
_exptl_absorpt_correction_T_min     0.5890
_exptl_absorpt_correction_T_max     0.7457
_exptl_special_details
;
Absorption correction:
SADABS-2008/1 (Bruker, 2009) was used for absorption correction.
wR2(int) was 0.0543 before and 0.0350 after correction.
The Ratio of minimum to maximum transmission is 0.7899.
The \l/2 correction factor is 0.0015.
;
_diffrn_ambient_temperature     99.99
_diffrn_radiation_type     MoK\a
_diffrn_radiation_wavelength     0.71073
_diffrn_radiation_monochromator     'graphite'
_diffrn_measurement_device_type     'Bruker APEXII CCD'
_diffrn_measurement_method     '\w and \f scans'
_diffrn_detector_area_resol_mean     8
_diffrn_reflns_number     16716
_diffrn_reflns_av_R_equivalents     0.0218
_diffrn_reflns_theta_min     1.64
_diffrn_reflns_theta_max     26.36
_diffrn_reflns_theta_full     26.36
_diffrn_measured_fraction_theta_max     1.000
_diffrn_measured_fraction_theta_full     1.000
_diffrn_reflns_limit_h_min     -9
_diffrn_reflns_limit_h_max     10
_diffrn_reflns_limit_k_min     -31
_diffrn_reflns_limit_k_max     31
_diffrn_reflns_limit_l_min     -12
_diffrn_reflns_limit_l_max     12
_diffrn_standards_number     0
loop_
    _refln_index_h
    _refln_index_k
    _refln_index_l
    _refln_F_squared_meas
    1 0 0 8.46
    1 0 0 8.28
    -1 0 0 8.15
    -1 0 0 7.78
    -1 0 0 8.4
    -2 0 0 918.78
    -2 0 0 972.6
    -2 0 0 941.38
    2 0 0 964.65
    2 0 0 969.09
    2 0 0 946.05
    3 0 0 263.46
    -3 0 0 257.57
    3 0 0 256.3
    -3 0 0 265.72
    -3 0 0 250.7
    -4 0 0 319.57
    4 0 0 321.52
    4 0 0 329.83
    5 0 0 17.31
    5 0 0 17.13
    6 0 0 6.06
    6 0 0 6.16
    7 0 0 15.59
    7 0 0 15.88
    8 0 0 -0.05
    8 0 0 0.08
    9 0 0 5.62
    9 0 0 5.17
    1 -1 0 125.92
    1 -1 0 129.2
    -1 -1 0 109.16
    -1 -1 0 128.22
    1 1 0 130.02
    1 1 0 125.9
    -1 1 0 127.01
    -1 1 0 130.72
    1 1 0 127.64
    -1 1 0 125.61
    2 -1 0 68.13
    -2 -1 0 69.45
    2 -1 0 68.71
    -2 -1 0 67.09
    -2 -1 0 63.75
    2 1 0 69.08
    2 1 0 70.11
    -2 1 0 66.31
    -2 1 0 68.02
    -2 1 0 66.53
    2 1 0 67.73
    -3 -1 0 45.11
    3 -1 0 47.47
    -3 -1 0 46.05
    3 -1 0 46.36
    3 1 0 46.29
    -3 1 0 46.94
    -3 1 0 46.66
    -3 1 0 44.25
    3 1 0 47.1
    4 -1 0 3.42
    4 -1 0 3.78
    -4 -1 0 3.35
    4 1 0 3.59
    4 1 0 3.14
    5 -1 0 91.71
    5 -1 0 90.2
    5 1 0 90.57
    5 1 0 94.5
    6 -1 0 9.35
    6 -1 0 9.21
    6 1 0 9.06
    6 1 0 9.4
    7 -1 0 13.29
    7 -1 0 14.12
    7 1 0 13.09
    7 1 0 13.67
    8 -1 0 1.63
    8 -1 0 2.07
    8 1 0 2.15
    8 1 0 1.97
    9 -1 0 -0.21
    9 -1 0 0.01
    9 1 0 0.27
    0 -2 0 1.51
    0 -2 0 1.5
    0 2 0 1.23
    -1 -2 0 208.89
    1 -2 0 213.73
    -1 -2 0 217.6
    1 -2 0 213.07
    1 -2 0 218.32
    1 2 0 212.86
    -1 2 0 211.76
    -1 2 0 214.97
    1 2 0 217.88
    2 -2 0 119.44
    -2 -2 0 117.59
    -2 -2 0 115.23
    -2 -2 0 117.71
    2 -2 0 116.07
    2 2 0 120.61
    2 2 0 118.1
    -2 2 0 115.88
    2 2 0 115
    -2 2 0 119.26
    3 -2 0 104.2
    -3 -2 0 100.34
    3 -2 0 105.3
    -3 -2 0 104.48
    -3 2 0 109.87
    3 2 0 105.79
    3 2 0 103.55
    -4 -2 0 64.03
    4 -2 0 65.69
    4 -2 0 64.86
    4 2 0 66.68
    4 2 0 65.16
    5 -2 0 47.4
    5 -2 0 47.64
    5 2 0 47.28
    5 2 0 49.88
    6 -2 0 34.92
    6 -2 0 35.12
    6 2 0 36
    6 2 0 36.02
    7 -2 0 0.25
    7 -2 0 0.38
    7 2 0 0.44
    7 2 0 0.25
    8 -2 0 0.87
    8 -2 0 0.77
    8 2 0 0.8
    8 2 0 0.87
    9 -2 0 1.85
    9 -2 0 2.03
    9 2 0 1.49
    0 -3 0 -0.23
    0 -3 0 -0.18
    0 3 0 -0.2
    0 3 0 -0.21
    0 3 0 -0.24
    0 3 0 -0.23
    1 -3 0 33.73
    -1 -3 0 33.62
    -1 -3 0 33.43
    1 -3 0 33.62
    -1 -3 0 33.38
    1 3 0 33.08
    1 3 0 32.96
    -1 3 0 33.83
    1 3 0 32.86
    2 -3 0 270.92
    -2 -3 0 271.53
    2 -3 0 275.83
    2 -3 0 277.76
    -2 3 0 266.55
    2 3 0 270.43
    -2 3 0 276.71
    2 3 0 263.12
    2 3 0 271.31
    -3 -3 0 83.25
    -3 -3 0 87.6
    3 -3 0 87.48
    3 -3 0 87.72
    -3 3 0 90.38
    3 3 0 85.32
    4 -3 0 3.47
    -4 -3 0 3.18
    4 -3 0 3.49
    -4 -3 0 3.33
    4 3 0 3.54
    4 3 0 3.69
    5 -3 0 15.94
    5 -3 0 16.04
    -5 -3 0 15.38
    5 3 0 16.12
    5 3 0 17.51
    6 -3 0 1.27
    6 -3 0 1.23
    6 3 0 0.97
    6 3 0 1.35
    7 -3 0 0.5
    7 -3 0 0.56
    7 3 0 0.47
    7 3 0 0.53
    8 -3 0 1.08
    8 -3 0 1.07
    8 3 0 1.12
    8 3 0 1.21
    9 -3 0 6.06
    9 -3 0 5.83
    9 3 0 6.15
    0 -4 0 4.51
    0 -4 0 4.5
    0 4 0 4.34
    0 4 0 4.69
    0 4 0 4.72
    0 4 0 4.41
    -1 -4 0 64.8
    1 -4 0 64.35
    1 -4 0 66.88
    -1 -4 0 65.3
    -1 -4 0 68.17
    1 4 0 64.64
    1 4 0 64.99
    1 4 0 67.05
    -1 4 0 66.35
    1 4 0 64.32
    -2 -4 0 492.74
    2 -4 0 492.81
    2 -4 0 490.08
    -2 -4 0 495.66
    2 -4 0 489.39
    2 4 0 498.35
    -2 4 0 488.15
    2 4 0 502.99
    -2 4 0 502.02
    2 4 0 488.91
    3 -4 0 14.11
    3 -4 0 14.85
    -3 -4 0 14.77
    -3 -4 0 13.48
    -3 4 0 14.82
    3 4 0 14.45
    3 4 0 13.75
    -4 -4 0 44.69
    -4 -4 0 42.28
    4 -4 0 42.3
    4 -4 0 43.12
    4 4 0 44.79
    4 4 0 45.41
    5 -4 0 19.15
    5 -4 0 19.77
    -5 -4 0 19.88
    5 4 0 20.65
    5 4 0 19.54
    6 -4 0 10.5
    6 -4 0 9.87
    6 4 0 10.1
    6 4 0 11.87
    7 -4 0 9.63
    7 -4 0 8.99
    7 4 0 9.72
    7 4 0 8.96
    8 -4 0 1.7
    8 -4 0 1.19
    8 4 0 1.43
    8 4 0 1.8
    9 -4 0 1.02
    9 -4 0 0.93
    9 4 0 1.1
    0 -5 0 -0.33
    0 -5 0 -0.41
    0 5 0 -0.35
    0 5 0 -0.36
    0 5 0 -0.36
    0 5 0 -0.36
    1 -5 0 0.29
    -1 -5 0 0.32
    -1 -5 0 0.29
    -1 -5 0 0.64
    -1 -5 0 0.5
    1 -5 0 0.4
    1 5 0 0.35
    -1 5 0 0.41
    1 5 0 0.37
    -1 5 0 0.41
    1 5 0 0.44
    1 5 0 0.39
    2 -5 0 111.94
    -2 -5 0 107
    2 -5 0 111.53
    2 -5 0 110.66
    -2 -5 0 111.65
    -2 5 0 114.19
    2 5 0 109.43
    2 5 0 111.67
    2 5 0 110.68
    -3 -5 0 211.24
    -3 -5 0 203.32
    3 -5 0 211.04
    3 -5 0 206.52
    -3 5 0 214.71
    3 5 0 207.79
    3 5 0 207.5
    -4 -5 0 15.42
    4 -5 0 16.27
    -4 -5 0 16.9
    4 -5 0 16.26
    4 5 0 16.11
    4 5 0 15.87
    5 -5 0 0.84
    -5 -5 0 1
    5 -5 0 1.03
    5 5 0 1.27
    5 5 0 0.98
    6 -5 0 2.55
    6 -5 0 2.68
    6 5 0 2.38
    6 5 0 2.47
    7 -5 0 0.51
    7 -5 0 0.5
    7 5 0 0.69
    7 5 0 0.75
    8 -5 0 0.4
    8 -5 0 0.22
    8 5 0 0.25
    9 -5 0 1.29
    9 -5 0 1.57
    9 5 0 1.73
    0 -6 0 191.22
    0 -6 0 194.59
    0 6 0 193.17
    0 6 0 189.45
    0 6 0 201.45
    0 6 0 205.55
    -1 -6 0 142.73
    1 -6 0 146.71
    -1 -6 0 150.52
    -1 -6 0 147.79
    1 -6 0 150.11
    -1 -6 0 150.03
    1 6 0 148.65
    1 6 0 149.33
    1 6 0 144.63
    -1 6 0 149.12
    -1 6 0 146.04
    2 -6 0 309.86
    -2 -6 0 305.68
    2 -6 0 309.78
    -2 -6 0 310.64
    2 -6 0 319.54
    2 6 0 314.57
    2 6 0 323.62
    -2 6 0 318.54
    2 6 0 302.86
    2 6 0 304.1
    3 -6 0 64.52
    -3 -6 0 65.42
    -3 -6 0 62.66
    3 -6 0 65.42
    3 6 0 64.55
    3 6 0 63.29
    -3 6 0 67.05
    -4 -6 0 1
    4 -6 0 1.05
    -4 -6 0 0.79
    4 -6 0 0.87
    4 6 0 1.16
    4 6 0 1.03
    -5 -6 0 6.31
    5 -6 0 6.42
    5 -6 0 5.54
    5 6 0 5.87
    5 6 0 6.02
    6 -6 0 8.01
    6 -6 0 7.73
    6 6 0 7.84
    6 6 0 8
    7 -6 0 5.88
    7 -6 0 6.46
    7 6 0 6.21
    7 6 0 5.95
    8 -6 0 0.97
    8 -6 0 1.23
    8 6 0 1.05
    9 -6 0 1.55
    9 -6 0 1.52
    9 6 0 1.51
    0 -7 0 -0.02
    0 -7 0 0.04
    0 7 0 0.05
    0 7 0 -0.02
    0 7 0 0.08
    0 7 0 0.02
    -1 -7 0 15.16
    -1 -7 0 15.27
    -1 -7 0 15.41
    1 -7 0 14.97
    1 -7 0 14.87
    -1 -7 0 14.69
    1 7 0 15.04
    -1 7 0 14.88
    -1 7 0 15.11
    1 7 0 14.96
    1 7 0 14.56
    2 -7 0 183.41
    -2 -7 0 187.19
    -2 -7 0 188.97
    2 -7 0 185.72
    2 -7 0 189.96
    2 7 0 188.53
    -2 7 0 190.14
    2 7 0 183.9
    2 7 0 187.2
    -3 -7 0 57.92
    3 -7 0 57.42
    3 -7 0 57.36
    -3 -7 0 60.95
    -3 7 0 60.31
    3 7 0 57.95
    3 7 0 59.02
    4 -7 0 193.24
    4 -7 0 190.55
    -4 -7 0 199.32
    -4 -7 0 186.35
    4 7 0 190.68
    4 7 0 189.73
    5 -7 0 33.19
    -5 -7 0 34.09
    5 -7 0 33.72
    -5 -7 0 35.99
    5 7 0 34.39
    5 7 0 33.82
    6 -7 0 16.65
    6 -7 0 16.21
    6 7 0 16.48
    6 7 0 15.84
    7 -7 0 18.73
    7 -7 0 18.4
    7 7 0 19.4
    7 7 0 19.8
    8 -7 0 2.38
    8 -7 0 1.97
    8 7 0 1.84
    9 -7 0 1.72
    9 7 0 1.77
    0 -8 0 0.22
    0 -8 0 0.23
    0 8 0 0.3
    0 8 0 0.25
    0 8 0 0.14
    0 8 0 0.23
    1 -8 0 0.48
    1 -8 0 0.44
    -1 -8 0 0.52
    -1 -8 0 0.47
    -1 -8 0 0.42
    -1 -8 0 0.54
    -1 8 0 0.51
    1 8 0 0.41
    1 8 0 0.52
    1 8 0 0.44
    -1 8 0 0.49
    2 -8 0 0.74
    -2 -8 0 0.71
    -2 -8 0 0.75
    2 -8 0 0.63
    2 8 0 0.8
    2 8 0 0.62
    2 8 0 0.82
    -2 8 0 0.6
    -3 -8 0 129.37
    -3 -8 0 121.1
    3 -8 0 124.66
    3 -8 0 124.01
    3 8 0 123.21
    3 8 0 124.13
    -3 8 0 130.04
    -4 -8 0 2.95
    4 -8 0 2.83
    4 -8 0 2.79
    -4 -8 0 2.54
    4 8 0 2.76
    -4 8 0 2.97
    4 8 0 2.55
    5 -8 0 10.18
    -5 -8 0 10.14
    -5 -8 0 11.47
    5 -8 0 10.56
    5 8 0 10.56
    5 8 0 10.62
    6 -8 0 27.23
    6 -8 0 27.05
    6 8 0 28.2
    6 8 0 28.97
    7 -8 0 5.92
    7 -8 0 5.56
    7 8 0 5.55
    8 -8 0 1.03
    8 -8 0 1.12
    8 8 0 1.23
    9 -8 0 -0.07
    9 8 0 -0.13
    0 -9 0 -0.14
    0 -9 0 -0.1
    0 9 0 -0.06
    0 9 0 -0.07
    0 9 0 -0.05
    1 -9 0 -0.01
    -1 -9 0 0.01
    -1 -9 0 0.01
    -1 -9 0 0.03
    1 -9 0 0.09
    -1 -9 0 0.03
    1 9 0 0.04
    1 9 0 0.01
    -1 9 0 -0.01
    1 9 0 -0.01
    -2 -9 0 52.79
    2 -9 0 51.34
    -2 -9 0 53.42
    2 -9 0 52.42
    2 9 0 53.31
    2 9 0 51.96
    -2 9 0 54.6
    2 9 0 52.7
    -3 -9 0 54.08
    3 -9 0 54.15
    -3 -9 0 56.05
    3 -9 0 52.36
    3 9 0 52.53
    -3 9 0 56.05
    3 9 0 53.54
    4 -9 0 41.1
    -4 -9 0 42.38
    4 -9 0 40
    -4 -9 0 39.6
    -4 9 0 42.91
    4 9 0 40.17
    4 9 0 39.18
    -5 -9 0 32.35
    5 -9 0 30.67
    5 -9 0 31.27
    -5 -9 0 30.67
    5 9 0 31.2
    5 9 0 32
    6 -9 0 17.02
    6 -9 0 15.83
    -6 -9 0 16.16
    6 9 0 16.31
    6 9 0 16.05
    7 -9 0 4.87
    7 -9 0 5.55
    7 9 0 5.42
    8 -9 0 1.66
    8 9 0 1.56
    9 -9 0 0.59
    9 9 0 0.72
    0 -10 0 304.78
    0 -10 0 311.02
    0 10 0 309.71
    0 10 0 325.79
    0 10 0 324.35
    -1 -10 0 97.7
    -1 -10 0 101.02
    -1 -10 0 103.64
    1 -10 0 100.05
    1 -10 0 96.87
    1 10 0 97.85
    1 10 0 99.93
    -1 10 0 102.48
    1 10 0 102.86
    -2 -10 0 11.02
    2 -10 0 11.09
    -2 -10 0 11.11
    2 -10 0 10.81
    -2 10 0 10.99
    2 10 0 10.88
    2 10 0 10.81
    2 10 0 10.9
    -3 -10 0 2.06
    3 -10 0 2.08
    3 -10 0 1.91
    -3 -10 0 2.43
    3 10 0 2.01
    3 10 0 2.14
    -3 10 0 2.22
    -4 -10 0 32.53
    4 -10 0 31.48
    4 -10 0 31.81
    -4 -10 0 30.68
    4 10 0 31.27
    -4 10 0 32.59
    4 10 0 31.04
    5 -10 0 8.02
    5 -10 0 7.19
    -5 -10 0 8.51
    -5 -10 0 8.04
    5 10 0 8.21
    5 10 0 7.13
    6 -10 0 27.9
    -6 -10 0 27.62
    6 -10 0 27.32
    6 10 0 27.69
    6 10 0 27.13
    7 -10 0 0.92
    7 -10 0 1.06
    7 10 0 0.97
    8 -10 0 6.69
    8 10 0 7.46
    9 -10 0 0.57
    9 10 0 0.53
    -1 -11 0 99.33
    -1 -11 0 104.46
    -1 -11 0 96.06
    1 -11 0 97.86
    1 -11 0 95.34
    1 11 0 102.89
    -1 11 0 102.24
    1 11 0 98.06
    1 11 0 97.18
    2 -11 0 15.52
    2 -11 0 15.48
    -2 -11 0 16.05
    -2 -11 0 16.2
    2 11 0 16.63
    -2 11 0 16.49
    2 11 0 16.27
    2 11 0 15.44
    3 -11 0 15.48
    -3 -11 0 14.14
    3 -11 0 14.48
    -3 -11 0 15.35
    3 11 0 14.53
    -3 11 0 15.54
    3 11 0 14.86
    4 -11 0 50.21
    -4 -11 0 49.13
    -4 -11 0 51.45
    4 -11 0 47.98
    -4 11 0 53.14
    4 11 0 49.21
    4 11 0 49.21
    -5 -11 0 1.94
    5 -11 0 1.93
    -5 -11 0 1.93
    5 -11 0 1.68
    5 11 0 1.84
    5 11 0 1.54
    6 -11 0 5.94
    -6 -11 0 5.74
    6 -11 0 6.47
    6 11 0 6.56
    7 -11 0 1.41
    7 -11 0 1.56
    7 11 0 1.52
    8 -11 0 0.03
    8 11 0 -0.14
    9 -11 0 0.07
    9 11 0 -0.12
    0 -12 0 2.94
    0 -12 0 2.65
    0 12 0 2.86
    0 12 0 2.99
    0 12 0 3.01
    1 -12 0 0.63
    -1 -12 0 1.12
    1 -12 0 0.78
    -1 -12 0 0.73
    -1 12 0 0.67
    1 12 0 0.83
    1 12 0 0.83
    1 12 0 0.72
    -2 -12 0 43
    2 -12 0 41.19
    -2 -12 0 42.17
    2 -12 0 41.05
    -2 12 0 43.75
    2 12 0 40.32
    2 12 0 40.23
    2 12 0 43.95
    -3 -12 0 17.42
    -3 -12 0 16.07
    3 -12 0 16.59
    3 -12 0 16.47
    3 12 0 16.28
    -3 12 0 18
    3 12 0 16.24
    -4 -12 0 0.08
    -4 -12 0 -0.01
    4 -12 0 0.07
    4 -12 0 0.08
    4 12 0 0.02
    4 12 0 0.02
    -4 12 0 -0.03
    5 -12 0 26.44
    -5 -12 0 27.34
    5 -12 0 27.48
    5 12 0 27.94
    5 12 0 27.83
    6 -12 0 26.81
    -6 -12 0 28.59
    6 -12 0 26.36
    6 12 0 26.41
    7 -12 0 2.78
    7 12 0 2.98
    8 -12 0 0.37
    8 12 0 0.22
    9 -12 0 0.15
    9 12 0 -0.23
    0 -13 0 0.05
    0 -13 0 -0.03
    0 13 0 0.02
    0 13 0 0.03
    1 -13 0 53.63
    1 -13 0 54.93
    -1 -13 0 53.17
    -1 -13 0 56.25
    -1 13 0 56.4
    1 13 0 57.96
    1 13 0 55.85
    1 13 0 54.77
    2 -13 0 2.15
    -2 -13 0 2.43
    2 -13 0 2.17
    -2 -13 0 2.28
    -2 13 0 2.45
    2 13 0 2.36
    2 13 0 2.42
    2 13 0 2.17
    -3 -13 0 0.07
    3 -13 0 0.07
    -3 -13 0 0.02
    3 -13 0 0.06
    3 13 0 0.11
    3 13 0 0.11
    -3 13 0 0.17
    -4 -13 0 13.66
    4 -13 0 12.56
    -4 -13 0 12.63
    4 -13 0 12.63
    -4 13 0 12.92
    4 13 0 12.41
    4 13 0 12.69
    5 -13 0 11.09
    -5 -13 0 11.21
    5 -13 0 11.85
    5 13 0 11.04
    -6 -13 0 2.68
    6 -13 0 2.66
    6 -13 0 2.27
    6 13 0 2.38
    7 -13 0 3.48
    7 13 0 3.64
    8 -13 0 0.55
    8 13 0 0.58
    9 -13 0 1.89
    9 13 0 2.19
    0 -14 0 0.22
    0 -14 0 0.4
    0 14 0 0.25
    0 14 0 0.34
    1 -14 0 0.25
    1 -14 0 0.24
    -1 -14 0 0.29
    -1 14 0 0.34
    1 14 0 0.32
    1 14 0 0.34
    2 -14 0 0.02
    -2 -14 0 0.06
    -2 -14 0 0
    2 -14 0 0.02
    -2 14 0 0.02
    2 14 0 0.02
    2 14 0 0.06
    2 14 0 0.05
    3 -14 0 97.52
    -3 -14 0 100.48
    -3 -14 0 104.74
    3 -14 0 102.05
    3 14 0 96.54
    -3 14 0 108.24
    3 14 0 101.38
    -4 -14 0 22.39
    -4 -14 0 20.36
    4 -14 0 20.99
    4 -14 0 20.45
    -4 14 0 22.74
    4 14 0 21.76
    4 14 0 20.74
    5 -14 0 0.14
    -5 -14 0 0.36
    5 -14 0 0.32
    5 14 0 0.34
    6 -14 0 3.3
    6 14 0 3.55
    7 -14 0 0.27
    7 14 0 0.64
    8 -14 0 5.9
    8 14 0 5.88
    0 -15 0 -0.02
    0 -15 0 -0.03
    0 15 0 -0.02
    0 15 0 0.07
    1 -15 0 28.75
    1 -15 0 27.25
    -1 -15 0 26.97
    -1 -15 0 29.46
    -1 15 0 30.08
    1 15 0 26.82
    1 15 0 29.66
    2 -15 0 2.68
    -2 -15 0 2.76
    -2 -15 0 2.81
    2 -15 0 2.39
    2 15 0 2.67
    2 15 0 2.7
    -2 15 0 2.58
    2 15 0 2.38
    -3 -15 0 81.63
    -3 -15 0 86.42
    3 -15 0 81.64
    3 -15 0 81.92
    3 15 0 82.71
    3 15 0 80.43
    -3 15 0 85.48
    -4 -15 0 2.78
    4 -15 0 2.71
    4 -15 0 2.66
    -4 -15 0 2.81
    4 15 0 2.88
    4 15 0 2.44
    -5 -15 0 0.06
    5 -15 0 -0.03
    5 15 0 0.06
    6 -15 0 6.5
    6 15 0 6.33
    7 -15 0 5.71
    7 15 0 5.75
    8 -15 0 6.45
    8 15 0 5.7
    0 -16 0 66.89
    0 -16 0 61.24
    0 16 0 67.09
    0 16 0 61.94
    -1 -16 0 3.97
    1 -16 0 3.56
    -1 -16 0 4.23
    1 -16 0 3.94
    1 16 0 4.07
    -1 16 0 4.1
    1 16 0 3.81
    -1 16 0 3.67
    -2 -16 0 0.88
    2 -16 0 0.81
    -2 -16 0 0.61
    2 -16 0 0.7
    2 16 0 0.68
    2 16 0 0.85
    2 16 0 0.83
    -2 16 0 0.91
    3 -16 0 5.7
    -3 -16 0 5.73
    -3 -16 0 6.26
    3 -16 0 5.64
    3 16 0 6.06
    3 16 0 5.69
    -3 16 0 6
    4 -16 0 3.9
    4 -16 0 4.19
    -4 -16 0 4.03
    4 16 0 4.35
    -5 -16 0 20.04
    5 -16 0 18.57
    5 16 0 18.09
    6 -16 0 11.39
    6 16 0 10.46
    7 -16 0 0.46
    7 16 0 0.35
    8 -16 0 4.7
    8 16 0 3.87
    -1 -17 0 0.97
    1 -17 0 1.02
    -1 -17 0 0.9
    1 17 0 0.88
    -1 17 0 0.98
    1 17 0 1.09
    -1 17 0 0.86
    -2 -17 0 6.32
    2 -17 0 5.83
    2 -17 0 6.17
    2 17 0 6.02
    -2 17 0 6.52
    2 17 0 5.72
    3 -17 0 4
    -3 -17 0 4.63
    -3 -17 0 4.65
    3 -17 0 4.51
    3 17 0 4.58
    3 17 0 4.2
    -3 17 0 4.51
    4 -17 0 1.4
    -4 -17 0 1.65
    4 17 0 1.78
    5 -17 0 0.36
    -5 -17 0 0.13
    5 17 0 0.42
    6 -17 0 2.28
    6 17 0 2.5
    7 -17 0 4.66
    7 17 0 4.43
    8 -17 0 4.4
    8 17 0 4.18
    0 -18 0 52.23
    0 -18 0 57.22
    0 18 0 57.69
    0 18 0 53.66
    -1 -18 0 0.04
    1 -18 0 -0.05
    -1 -18 0 0.03
    1 18 0 0.12
    -1 18 0 0.04
    1 18 0 -0.04
    -1 18 0 -0.02
    -2 -18 0 24.65
    2 -18 0 23.97
    -2 18 0 25.34
    2 18 0 23.72
    2 18 0 25.9
    -3 -18 0 0.69
    3 -18 0 0.69
    -3 -18 0 0.7
    3 18 0 0.57
    -4 -18 0 44.6
    4 -18 0 42.61
    4 18 0 43.53
    5 -18 0 0.16
    -5 -18 0 0.08
    5 18 0 0.16
    6 -18 0 6.04
    6 18 0 6.08
    7 -18 0 0.04
    7 18 0 0.27
    8 -18 0 0.18
    8 18 0 0.19
    1 -19 0 6.24
    -1 -19 0 6.48
    -1 -19 0 6.37
    1 19 0 6.46
    -1 19 0 7.45
    1 19 0 6.86
    -1 19 0 6.53
    2 -19 0 1.54
    -2 -19 0 2.05
    2 19 0 2.04
    -3 -19 0 15
    3 -19 0 14.05
    3 19 0 13.74
    4 -19 0 0.13
    4 19 0 0.11
    5 -19 0 2.16
    5 19 0 1.92
    6 -19 0 0.03
    6 19 0 0.32
    7 -19 0 -0.03
    7 19 0 -0.01
    0 -20 0 16.11
    0 20 0 15.66
    -1 -20 0 3.15
    1 -20 0 3.11
    1 20 0 2.96
    -1 20 0 3.1
    2 -20 0 4.51
    2 20 0 4.61
    3 -20 0 2.38
    3 20 0 2.96
    4 -20 0 0.43
    4 20 0 0.29
    5 -20 0 1.99
    5 20 0 2
    6 -20 0 10.97
    6 20 0 11.12
    7 -20 0 0.39
    7 20 0 0.52
    0 -21 0 0.18
    0 21 0 0.09
    -1 -21 0 27.39
    1 -21 0 26.89
    -1 21 0 26.87
    1 21 0 26.59
    2 -21 0 0.82
    2 21 0 0.69
    3 -21 0 8.04
    3 21 0 7.92
    4 -21 0 1.42
    4 21 0 1.15
    5 -21 0 3.84
    5 21 0 3.66
    6 -21 0 18.35
    6 21 0 18.27
    7 -21 0 3.79
    7 21 0 3.86
    0 -22 0 17.8
    0 22 0 17.73
    -1 -22 0 2.73
    1 -22 0 2.36
    -1 22 0 2.25
    1 22 0 2.39
    2 -22 0 2.08
    2 22 0 2.36
    -2 22 0 2.03
    3 -22 0 10.04
    3 22 0 9.31
    4 -22 0 5.71
    4 22 0 5.4
    5 -22 0 2.74
    5 22 0 2.91
    6 -22 0 16.12
    6 22 0 16.97
    7 -22 0 9.32
    7 22 0 9.75
    0 -23 0 0.22
    0 23 0 0.19
    1 -23 0 14.5
    -1 -23 0 14.17
    -1 23 0 14.31
    1 23 0 13.66
    2 -23 0 7.17
    -2 23 0 6.68
    2 23 0 7.16
    3 -23 0 4.41
    3 23 0 4.36
    4 -23 0 1.82
    4 23 0 1.77
    5 -23 0 0.12
    5 23 0 0.19
    6 -23 0 0.2
    6 23 0 0.14
    0 -24 0 17.56
    0 24 0 17.71
    -1 -24 0 0.49
    1 -24 0 0.4
    1 24 0 0.54
    -1 24 0 0.35
    2 -24 0 7.42
    -2 24 0 7.84
    2 24 0 7.03
    3 -24 0 1.38
    3 24 0 1.21
    4 -24 0 9
    4 24 0 9.34
    5 -24 0 -0.01
    5 24 0 0.14
    6 -24 0 0.66
    6 24 0 0.48
    0 -25 0 0.22
    0 25 0 0.21
    -1 -25 0 0.52
    1 -25 0 0.46
    -1 25 0 0.49
    1 25 0 0.45
    2 -25 0 0.35
    2 25 0 0.17
    -2 25 0 0.32
    3 -25 0 9.81
    3 25 0 9.18
    -3 25 0 9.48
    4 -25 0 6.45
    4 25 0 6.19
    5 -25 0 0.49
    5 25 0 0.43
    0 -26 0 1.86
    0 26 0 1.98
    -1 -26 0 0.41
    1 -26 0 0.21
    1 26 0 0.31
    -1 26 0 0.18
    2 -26 0 4.35
    2 26 0 4.6
    -2 26 0 4.69
    3 -26 0 0.25
    3 26 0 0.14
    -3 26 0 0.13
    4 -26 0 0.25
    4 26 0 0.43
    5 -26 0 3.26
    5 26 0 3.18
    0 -27 0 0.03
    0 27 0 0.05
    1 -27 0 0.93
    -1 -27 0 0.8
    -1 27 0 0.99
    1 27 0 0.72
    2 -27 0 1.77
    2 27 0 2.07
    -2 27 0 1.78
    3 -27 0 0.63
    -3 27 0 0.56
    3 27 0 0.53
    4 -27 0 1.6
    4 27 0 1.27
    0 -28 0 0.01
    0 28 0 0.29
    1 -28 0 12.96
    1 28 0 13.02
    -1 28 0 12.45
    2 -28 0 2.35
    2 28 0 2.99
    3 -28 0 0.01
    3 28 0 0.01
    4 -28 0 -0.06
    4 28 0 0.07
    0 -29 0 -0.1
    0 29 0 0.11
    1 -29 0 4.02
    1 29 0 4.46
    2 -29 0 -0.04
    2 29 0 0.11
    3 -29 0 2.14
    3 29 0 2.9
    0 -30 0 1.85
    1 -30 0 0.19
    1 30 0 0.18
    2 -30 0 6.35
    2 30 0 6.45
    0 -31 0 -0.02
    10 0 -1 -0.12
    9 0 -1 0.16
    9 0 -1 -0.23
    8 0 -1 0.02
    8 0 -1 0.15
    7 0 -1 -0.04
    7 0 -1 -0.01
    6 0 -1 -0.07
    6 0 -1 0.1
    -6 0 1 -0.04
    5 0 -1 0.04
    5 0 -1 -0.05
    -5 0 1 -0.03
    4 0 -1 0.05
    -4 0 1 -0.11
    4 0 -1 -0.06
    3 0 -1 0.01
    -3 0 1 -0.08
    -3 0 1 -0.05
    3 0 -1 -0.08
    -3 0 1 0.17
    2 0 -1 -0.19
    2 0 -1 -0.18
    -2 0 1 -0.22
    -2 0 1 -0.14
    2 0 -1 -0.21
    -2 0 1 -0.13
    1 0 -1 -0.52
    1 0 -1 -0.64
    1 0 -1 -0.6
    1 0 -1 -0.54
    -1 0 1 -0.58
    -1 0 1 -0.46
    0 0 -1 -0.05
    0 0 -1 -0.01
    0 0 1 -0.03
    0 0 1 -0.04
    1 0 1 -0.02
    -1 0 -1 0.04
    -1 0 -1 0.03
    1 0 1 0.09
    -2 0 -1 -0.01
    2 0 1 -0.04
    -2 0 -1 -0.07
    2 0 1 -0.08
    3 0 1 -0.12
    3 0 1 -0.14
    -3 0 -1 -0.11
    4 0 1 0.06
    4 0 1 0.1
    5 0 1 0.01
    5 0 1 0.03
    6 0 1 -0.07
    6 0 1 0.14
    7 0 1 -0.06
    7 0 1 -0.05
    8 0 1 -0.01
    8 0 1 -0.13
    9 0 1 0.06
    10 -1 -1 2.77
    10 1 -1 3.11
    9 -1 -1 0.27
    9 -1 -1 0.17
    9 1 -1 0.09
    9 1 -1 0.19
    8 -1 -1 12.64
    8 -1 -1 13.22
    8 1 -1 12.47
    8 1 -1 13.06
    7 -1 -1 1.63
    7 -1 -1 1.72
    7 1 -1 1.66
    7 1 -1 1.64
    -6 -1 1 3.12
    6 -1 -1 3.15
    6 -1 -1 3.17
    6 1 -1 3.19
    6 1 -1 3.29
    -6 1 1 2.96
    5 -1 -1 6.55
    -5 -1 1 6.16
    5 -1 -1 6.56
    -5 1 1 6.33
    5 1 -1 6.95
    5 1 -1 6.34
    4 -1 -1 1.3
    4 -1 -1 1.34
    -4 -1 1 1.23
    -4 1 1 1.11
    4 1 -1 1.05
    4 1 -1 1.2
    3 -1 -1 12.48
    -3 -1 1 12.68
    3 -1 -1 12.22
    -3 -1 1 12.54
    3 1 -1 12.84
    3 1 -1 12.61
    -3 1 1 12.35
    -3 1 1 12.59
    -3 1 1 12.58
    2 -1 -1 116.66
    2 -1 -1 103.34
    2 -1 -1 116.85
    -2 -1 1 115.6
    -2 -1 1 118.18
    -2 1 1 118.53
    2 1 -1 121.05
    -2 1 1 118.05
    2 1 -1 118.47
    1 -1 -1 1.02
    -1 -1 1 0.85
    1 -1 -1 0.85
    1 -1 -1 0.99
    -1 -1 1 0.84
    -1 -1 1 0.86
    1 1 -1 0.77
    -1 1 1 0.97
    1 1 -1 0.77
    1 1 -1 0.78
    1 1 -1 0.8
    -1 1 1 0.75
    0 -1 -1 134.6
    0 -1 1 130.97
    0 -1 -1 131.15
    0 -1 1 134.9
    0 1 -1 131.62
    0 1 1 134.73
    0 1 -1 132.22
    0 1 1 131.64
    -1 -1 -1 55.24
    1 -1 1 55.19
    -1 1 -1 56.07
    1 1 1 56.34
    -1 1 -1 54.87
    1 1 1 54.88
    2 -1 1 274.97
    -2 -1 -1 268.12
    -2 -1 -1 273.72
    2 1 1 281.95
    2 1 1 269.1
    -2 1 -1 276.45
    -2 1 -1 271.76
    2 1 1 274.88
    3 -1 1 10.01
    -3 -1 -1 9.48
    3 -1 1 9.12
    3 1 1 9.11
    -3 1 -1 9.49
    3 1 1 9.23
    4 -1 1 74.28
    4 -1 1 76.61
    4 1 1 73.49
    4 1 1 77.06
    5 -1 1 11.7
    5 -1 1 11.26
    5 1 1 12.07
    5 1 1 11.74
    6 -1 1 23.04
    6 -1 1 23.16
    6 1 1 22.77
    6 1 1 24.7
    7 -1 1 15.22
    7 -1 1 14.8
    7 1 1 14.25
    7 1 1 15.05
    8 -1 1 5.66
    8 -1 1 5.55
    8 1 1 5.75
    8 1 1 5.4
    9 -1 1 2.58
    9 -1 1 2.82
    9 1 1 3
    9 -2 -1 0.14
    9 -2 -1 -0.12
    9 2 -1 0.07
    9 2 -1 -0.05
    8 -2 -1 0.4
    8 -2 -1 0.22
    8 2 -1 0.49
    8 2 -1 0.1
    -7 -2 1 3
    7 -2 -1 2.96
    7 -2 -1 3.16
    7 2 -1 3.31
    7 2 -1 3.37
    6 -2 -1 1.33
    -6 -2 1 1.49
    6 -2 -1 1.18
    6 2 -1 1.38
    -6 2 1 1.63
    6 2 -1 1.64
    5 -2 -1 84.55
    5 -2 -1 86.83
    -5 -2 1 85.23
    5 2 -1 88.09
    -5 2 1 83.13
    -4 -2 1 182.41
    4 -2 -1 188.88
    4 -2 -1 186.83
    -4 2 1 178.76
    4 2 -1 192.6
    -3 -2 1 58.1
    3 -2 -1 57.87
    3 -2 -1 58.81
    -3 -2 1 56.05
    -3 2 1 58.91
    3 2 -1 57.01
    -3 2 1 57.14
    3 2 -1 57.93
    2 -2 -1 600.74
    2 -2 -1 589.56
    -2 -2 1 594.5
    -2 -2 1 619.21
    -2 -2 1 581.74
    2 -2 -1 590.75
    -2 2 1 600.1
    2 2 -1 595.35
    -2 2 1 591.44
    2 2 -1 599.28
    2 2 -1 577.94
    -2 2 1 594.82
    2 2 -1 582.83
    -1 -2 1 266.91
    -1 -2 1 273.83
    -1 -2 1 279.68
    1 -2 -1 277.5
    1 -2 -1 274.79
    1 -2 -1 275.56
    1 2 -1 277.87
    -1 2 1 272.94
    1 2 -1 276.8
    1 2 -1 268.64
    1 2 -1 273.21
    -1 2 1 273.94
    0 -2 -1 53.52
    0 -2 -1 53
    0 -2 1 52.1
    0 -2 1 52.95
    0 2 1 53.98
    0 2 1 52.15
    0 2 -1 54.23
    -1 -2 -1 235.14
    1 -2 1 230.39
    -1 -2 -1 230.65
    1 -2 1 229.79
    1 2 1 240.53
    -1 2 -1 236.26
    1 2 1 227.14
    -1 2 -1 247.93
    2 -2 1 27.09
    2 -2 1 27.35
    -2 -2 -1 26.72
    -2 2 -1 28.17
    -2 2 -1 27.68
    2 2 1 27.34
    2 2 1 27.77
    2 2 1 27.86
    3 -2 1 100.05
    3 -2 1 99.92
    -3 -2 -1 99.57
    -3 2 -1 98.1
    3 2 1 100.71
    4 -2 1 61.11
    4 -2 1 64.18
    -4 -2 -1 65.09
    4 2 1 65.97
    4 2 1 63.8
    5 -2 1 1.24
    5 -2 1 1.39
    5 2 1 1.41
    5 2 1 1.28
    6 -2 1 40.87
    6 -2 1 40.08
    6 2 1 41.06
    6 2 1 41.51
    7 -2 1 1.57
    7 -2 1 1.21
    7 2 1 1.06
    7 2 1 1.03
    8 -2 1 0.25
    8 -2 1 0.11
    8 2 1 0.42
    8 2 1 0.25
    9 -2 1 1.64
    9 -2 1 1.91
    9 2 1 1.62
    9 -3 -1 0.07
    9 -3 -1 0.05
    9 3 -1 0.09
    8 -3 -1 4.84
    8 -3 -1 4.74
    8 3 -1 5.11
    8 3 -1 4.22
    7 -3 -1 3.96
    7 -3 -1 3.43
    -7 -3 1 3.77
    7 3 -1 3.31
    7 3 -1 3.42
    6 -3 -1 4.35
    -6 -3 1 4.02
    6 -3 -1 3.95
    6 3 -1 4.07
    6 3 -1 3.66
    5 -3 -1 15.82
    -5 -3 1 16.07
    5 -3 -1 15.92
    -5 3 1 15.54
    5 3 -1 17.06
    5 3 -1 16.38
    4 -3 -1 24.76
    4 -3 -1 24.23
    -4 -3 1 23.41
    4 3 -1 24.4
    4 3 -1 26.02
    -4 3 1 23.83
    -3 -3 1 29.25
    3 -3 -1 30.86
    3 -3 -1 30.24
    -3 -3 1 30.66
    -3 3 1 28.81
    -3 3 1 31.17
    3 3 -1 30.51
    3 3 -1 29.35
    -2 -3 1 34.73
    -2 -3 1 34.23
    2 -3 -1 34.29
    -2 -3 1 35.65
    2 -3 -1 34.66
    2 -3 -1 34.22
    -2 3 1 34.21
    -2 3 1 35.52
    2 3 -1 34.79
    2 3 -1 34.29
    -2 3 1 34.53
    2 3 -1 34.99
    2 3 -1 34.78
    1 -3 -1 83.97
    1 -3 -1 83.74
    -1 -3 1 84.31
    1 -3 -1 82.22
    -1 -3 1 83.53
    1 3 -1 85.08
    -1 3 1 84.24
    1 3 -1 84.74
    1 3 -1 85.61
    1 3 -1 82.69
    -1 3 1 85.25
    0 -3 -1 16.21
    0 -3 1 16.4
    0 -3 1 16.56
    0 -3 -1 16.55
    0 3 -1 16.98
    0 3 1 16.28
    0 3 -1 16.37
    0 3 1 16.58
    -1 -3 -1 26.2
    -1 -3 -1 26.45
    1 -3 1 26.33
    1 -3 1 25.82
    -1 3 -1 27.23
    -1 3 -1 26.53
    1 3 1 26.02
    1 3 1 26.72
    2 -3 1 206.94
    -2 -3 -1 203.32
    2 -3 1 202.1
    2 3 1 207.02
    -2 3 -1 206.76
    -2 3 -1 203.44
    2 3 1 203.91
    2 3 1 202.87
    3 -3 1 94.95
    3 -3 1 94.54
    -3 -3 -1 95.53
    3 3 1 93.64
    3 3 1 95.23
    -3 3 -1 97.41
    -4 -3 -1 17.79
    4 -3 1 16.51
    4 -3 1 17.26
    4 3 1 16.63
    4 3 1 17.03
    5 -3 1 11.13
    5 -3 1 10.29
    5 3 1 10.74
    5 3 1 11.19
    6 -3 1 7.62
    6 -3 1 6.9
    6 3 1 7.3
    6 3 1 7.17
    7 -3 1 1.17
    7 -3 1 0.87
    7 3 1 1.08
    7 3 1 1.28
    8 -3 1 1.42
    8 -3 1 1.65
    8 3 1 1.36
    8 3 1 1.17
    9 -3 1 0.1
    9 -3 1 0.19
    9 3 1 0.24
    9 -4 -1 4.18
    9 -4 -1 3.79
    9 4 -1 3.75
    8 -4 -1 0.39
    8 -4 -1 0.56
    8 4 -1 0.44
    8 4 -1 0.53
    -7 -4 1 5.02
    7 -4 -1 4.63
    7 -4 -1 4.79
    7 4 -1 4.7
    7 4 -1 5
    6 -4 -1 32.17
    -6 -4 1 31.91
    6 -4 -1 31.84
    6 4 -1 32.99
    6 4 -1 31.98
    5 -4 -1 37.02
    5 -4 -1 37.62
    -5 -4 1 37.32
    -5 4 1 36.86
    5 4 -1 39.05
    5 4 -1 37.58
    4 -4 -1 6.05
    -4 -4 1 6.13
    -4 -4 1 5.55
    4 -4 -1 6.14
    -4 4 1 5.65
    4 4 -1 6.09
    4 4 -1 5.89
    3 -4 -1 103.12
    -3 -4 1 105.91
    -3 -4 1 104.53
    3 -4 -1 105.9
    3 4 -1 104.34
    -3 4 1 106.29
    3 4 -1 103.22
    -3 4 1 100.95
    3 4 -1 102.84
    2 -4 -1 11.77
    2 -4 -1 11.71
    -2 -4 1 11.28
    -2 -4 1 11.28
    2 -4 -1 10.75
    2 4 -1 11.41
    2 4 -1 11.28
    2 4 -1 11.63
    -2 4 1 11.52
    -2 4 1 11.68
    2 4 -1 11.31
    -1 -4 1 19.9
    -1 -4 1 20.89
    1 -4 -1 20.34
    1 -4 -1 20.69
    1 -4 -1 20.61
    1 4 -1 19.9
    1 4 -1 20.28
    -1 4 1 20.31
    1 4 -1 20.82
    -1 4 1 20.25
    1 4 -1 20.65
    0 -4 1 1.79
    0 -4 -1 1.93
    0 -4 1 1.83
    0 4 -1 1.84
    0 4 1 1.99
    0 4 -1 1.84
    -1 -4 -1 473.95
    1 -4 1 475.71
    1 -4 1 478.34
    -1 -4 -1 473.43
    1 4 1 497.18
    1 4 1 492.22
    -1 4 -1 482.59
    -1 4 -1 498.52
    1 4 1 481.39
    -2 -4 -1 147.97
    2 -4 1 150.63
    2 -4 1 147.61
    -2 4 -1 154.51
    -2 4 -1 150.05
    2 4 1 148.38
    2 4 1 152.58
    2 4 1 149.04
    -3 -4 -1 65.87
    3 -4 1 65.8
    3 -4 1 65.28
    3 4 1 64.81
    3 4 1 62.64
    -3 4 -1 68.14
    4 -4 1 104.73
    -4 -4 -1 108.53
    4 -4 1 105.91
    4 4 1 102.39
    4 4 1 102.96
    5 -4 1 2.74
    5 -4 1 3.13
    5 4 1 3.15
    5 4 1 2.79
    6 -4 1 8.6
    6 -4 1 8.91
    6 4 1 9.11
    6 4 1 8.95
    7 -4 1 2.58
    7 -4 1 2.32
    7 4 1 3.31
    7 4 1 3
    8 -4 1 6.38
    8 -4 1 6.37
    8 4 1 6.38
    9 -4 1 0.18
    9 -4 1 0.03
    9 4 1 -0.1
    9 -5 -1 4.22
    9 -5 -1 4.31
    9 5 -1 4.62
    8 -5 -1 1.18
    8 -5 -1 1.09
    8 5 -1 1.54
    8 5 -1 1.33
    -7 -5 1 1.63
    7 -5 -1 1.5
    7 -5 -1 1.64
    7 5 -1 1.36
    7 5 -1 1.81
    6 -5 -1 2.34
    -6 -5 1 2.3
    6 -5 -1 2.12
    6 5 -1 2.23
    6 5 -1 2.23
    -5 -5 1 63.46
    5 -5 -1 62.82
    5 -5 -1 61.29
    5 5 -1 64.61
    5 5 -1 62.59
    -4 -5 1 4.13
    4 -5 -1 3.88
    -4 -5 1 3.95
    4 -5 -1 3.84
    4 5 -1 4.09
    -4 5 1 4.15
    -4 5 1 4.12
    4 5 -1 3.72
    -3 -5 1 59.93
    3 -5 -1 60.81
    3 -5 -1 59.14
    -3 -5 1 60.82
    -3 5 1 58.41
    3 5 -1 60.46
    3 5 -1 59.46
    3 5 -1 59.56
    -3 5 1 61.45
    2 -5 -1 28
    -2 -5 1 28.13
    -2 -5 1 28.08
    2 -5 -1 28.39
    2 -5 -1 27.8
    2 5 -1 27.65
    2 5 -1 27.36
    2 5 -1 26.71
    -2 5 1 28.05
    -2 5 1 27.74
    2 5 -1 27.77
    1 -5 -1 705.69
    -1 -5 1 697.55
    -1 -5 1 731.34
    -1 -5 1 683.23
    1 5 -1 673.81
    1 5 -1 714.01
    -1 5 1 710.36
    1 5 -1 710.39
    1 5 -1 728.9
    0 -5 1 507.77
    0 -5 1 514.25
    0 -5 -1 515.03
    0 5 -1 514.21
    0 5 -1 538.72
    -1 -5 -1 269.96
    -1 -5 -1 260.04
    1 -5 1 261.95
    1 -5 1 254.69
    -1 5 -1 266.12
    -1 5 -1 274.14
    1 5 1 267.44
    1 5 1 260.68
    1 5 1 260.36
    -2 -5 -1 84.54
    2 -5 1 85.82
    2 -5 1 85.28
    -2 5 -1 86.42
    2 5 1 87.94
    2 5 1 82.53
    -2 5 -1 84.23
    2 5 1 85.28
    3 -5 1 0.41
    -3 -5 -1 0.27
    3 -5 1 0.28
    3 5 1 0.24
    -3 5 -1 0.46
    3 5 1 0.44
    4 -5 1 5.13
    -4 -5 -1 5.54
    4 -5 1 4.88
    4 5 1 5
    4 5 1 5.1
    5 -5 1 1.69
    5 -5 1 1.34
    5 5 1 1.29
    5 5 1 1.85
    6 -5 1 19.63
    6 -5 1 20.21
    6 5 1 20.89
    6 5 1 20.63
    7 -5 1 4.59
    7 -5 1 4.65
    7 5 1 5.07
    7 5 1 4.88
    8 -5 1 15.73
    8 -5 1 15.03
    8 5 1 15.47
    9 -5 1 0.14
    9 -5 1 0.05
    9 5 1 0.16
    9 -6 -1 1.6
    9 6 -1 2.11
    8 -6 -1 1.97
    8 -6 -1 2.03
    8 6 -1 1.91
    7 -6 -1 10.16
    -7 -6 1 9.9
    7 -6 -1 9.93
    7 6 -1 9.97
    7 6 -1 9.43
    6 -6 -1 28.26
    -6 -6 1 30.93
    6 -6 -1 28.62
    6 6 -1 30.39
    6 6 -1 30.17
    5 -6 -1 15.69
    5 -6 -1 16
    -5 -6 1 16.03
    5 6 -1 16.68
    5 6 -1 15.69
    -4 -6 1 48.01
    4 -6 -1 49.48
    4 -6 -1 49.79
    -4 -6 1 51.17
    -4 6 1 44.78
    -4 6 1 52.33
    4 6 -1 50.36
    4 6 -1 48.49
    -3 -6 1 147.94
    3 -6 -1 146.06
    3 -6 -1 147.1
    -3 -6 1 145.67
    -3 6 1 143.68
    -3 6 1 151.91
    3 6 -1 144.56
    3 6 -1 146.18
    -2 -6 1 29.01
    2 -6 -1 29.4
    -2 -6 1 28.45
    2 -6 -1 28.81
    2 -6 -1 29.21
    -2 -6 1 29.37
    2 6 -1 27.94
    -2 6 1 28.92
    -2 6 1 27.89
    2 6 -1 29.56
    2 6 -1 28.79
    2 6 -1 28.06
    -1 -6 1 20.46
    -1 -6 1 21.7
    -1 -6 1 20.7
    1 -6 -1 21.13
    -1 6 1 20.85
    -1 6 1 20.88
    1 6 -1 21.13
    1 6 -1 20.45
    1 6 -1 20.81
    1 6 -1 20.5
    0 -6 1 1.87
    0 -6 -1 2.06
    0 -6 1 2.01
    0 -6 -1 1.74
    0 6 -1 1.93
    0 6 -1 2.23
    0 6 1 1.97
    0 6 1 1.94
    1 -6 1 59.88
    -1 -6 -1 57.59
    1 -6 1 55.6
    -1 -6 -1 59.21
    1 6 1 58.55
    -1 6 -1 61.24
    1 6 1 58.31
    1 6 1 58.98
    -1 6 -1 55.43
    2 -6 1 351.31
    2 -6 1 350.59
    -2 -6 -1 353.11
    2 6 1 350.53
    -2 6 -1 351.51
    2 6 1 343.76
    2 6 1 340.82
    3 -6 1 2.61
    3 -6 1 2.69
    -3 -6 -1 2.67
    -3 6 -1 2.68
    3 6 1 2.67
    3 6 1 2.57
    -4 -6 -1 76.79
    4 -6 1 73.2
    4 -6 1 74.42
    4 6 1 74.53
    4 6 1 71.89
    -5 -6 -1 -0.06
    5 -6 1 -0.06
    5 -6 1 0.11
    5 6 1 0.1
    5 6 1 0.04
    6 -6 1 2.91
    6 -6 1 2.18
    6 6 1 2.63
    6 6 1 3.26
    7 -6 1 19.37
    7 -6 1 18.82
    7 6 1 20.26
    7 6 1 19.61
    8 -6 1 2.81
    8 -6 1 2.77
    8 6 1 2.85
    9 -6 1 0.3
    9 -6 1 0.59
    9 6 1 0.35
    9 -7 -1 1.45
    9 7 -1 1.82
    8 -7 -1 1.31
    8 -7 -1 1.35
    8 7 -1 1
    7 -7 -1 1.16
    7 -7 -1 0.86
    -7 -7 1 0.99
    7 7 -1 0.86
    7 7 -1 0.89
    6 -7 -1 11.5
    6 -7 -1 10.7
    -6 -7 1 11.28
    6 7 -1 10.85
    6 7 -1 11.74
    5 -7 -1 3.7
    5 -7 -1 3.39
    -5 -7 1 3.33
    5 7 -1 3.11
    5 7 -1 3.11
    4 -7 -1 0.87
    -4 -7 1 1.04
    -4 -7 1 0.8
    4 -7 -1 1.1
    4 7 -1 1
    -4 7 1 0.98
    4 7 -1 1.06
    -3 -7 1 23.74
    3 -7 -1 23.26
    -3 -7 1 24.47
    3 -7 -1 22.83
    -3 7 1 24.01
    3 7 -1 23.25
    3 7 -1 22.82
    2 -7 -1 6.71
    2 -7 -1 6.81
    -2 -7 1 6.7
    2 -7 -1 6.73
    -2 -7 1 6.8
    -2 -7 1 6.68
    2 7 -1 6.32
    -2 7 1 6.25
    -2 7 1 7.04
    2 7 -1 7.01
    2 7 -1 6.7
    -1 -7 1 13.93
    1 -7 -1 13.94
    -1 -7 1 13.98
    -1 -7 1 13.7
    -1 7 1 13.86
    1 7 -1 14.32
    1 7 -1 14.21
    1 7 -1 14.06
    1 7 -1 13.67
    0 -7 1 48.52
    0 -7 -1 47.81
    0 -7 -1 47.61
    0 -7 1 47.97
    0 7 1 48.46
    0 7 -1 50.02
    0 7 -1 48.98
    0 7 1 48.29
    1 -7 1 36.86
    -1 -7 -1 38.02
    -1 -7 -1 37.51
    1 -7 1 38.19
    1 7 1 37.14
    1 7 1 37.56
    1 7 1 38.33
    -1 7 -1 39.03
    2 -7 1 114.59
    2 -7 1 112.35
    -2 -7 -1 114.97
    2 7 1 114.22
    2 7 1 113.25
    -2 7 -1 118.03
    2 7 1 114.92
    3 -7 1 85.56
    -3 -7 -1 87.49
    3 -7 1 88.52
    -3 7 -1 90.47
    3 7 1 85.05
    3 7 1 84.92
    -4 -7 -1 6.34
    4 -7 1 6.02
    4 -7 1 6.16
    4 7 1 6.09
    4 7 1 5.45
    5 -7 1 11.4
    -5 -7 -1 12.04
    5 -7 1 9.85
    5 7 1 10.79
    5 7 1 11.31
    6 -7 1 2.4
    6 -7 1 2.61
    6 7 1 2.62
    6 7 1 2.37
    7 -7 1 2.44
    7 -7 1 2.57
    7 7 1 1.98
    8 -7 1 0.77
    8 -7 1 0.89
    8 7 1 0.84
    9 -7 1 -0.12
    9 7 1 0.16
    9 -8 -1 0.09
    9 8 -1 0.41
    8 -8 -1 1.45
    8 -8 -1 1.38
    8 8 -1 1.64
    -7 -8 1 2.14
    7 -8 -1 1.9
    7 -8 -1 2.15
    7 8 -1 2.11
    7 8 -1 2.16
    6 -8 -1 0.25
    6 -8 -1 0.38
    -6 -8 1 0.17
    6 8 -1 0.06
    6 8 -1 0.03
    5 -8 -1 41.31
    -5 -8 1 40.45
    5 -8 -1 40
    5 8 -1 40.64
    5 8 -1 40.13
    4 -8 -1 18.9
    -4 -8 1 17.39
    4 -8 -1 18
    -4 -8 1 19.67
    4 8 -1 17.83
    4 8 -1 18.37
    -4 8 1 19.24
    3 -8 -1 2.4
    -3 -8 1 2.45
    3 -8 -1 2.2
    -3 -8 1 2.41
    -3 8 1 2.54
    3 8 -1 2.16
    3 8 -1 2.32
    2 -8 -1 72.31
    2 -8 -1 75.61
    2 -8 -1 74
    -2 -8 1 72.76
    -2 -8 1 74.43
    -2 -8 1 72.59
    2 8 -1 72.85
    2 8 -1 74.29
    -2 8 1 74.55
    2 8 -1 71.25
    1 -8 -1 8.08
    -1 -8 1 8.18
    -1 -8 1 8.19
    1 8 -1 8.44
    -1 8 1 8.34
    1 8 -1 8.07
    1 8 -1 8.28
    0 -8 1 24.23
    0 -8 1 24.93
    0 -8 -1 24.48
    0 -8 -1 24.22
    0 8 -1 25.29
    0 8 1 24.91
    0 8 1 24.39
    0 8 -1 24.91
    -1 -8 -1 34.27
    1 -8 1 34.56
    1 -8 1 34.41
    -1 -8 -1 35.22
    1 8 1 34.88
    1 8 1 35.22
    1 8 1 34.7
    -1 8 -1 36.33
    2 -8 1 18.83
    -2 -8 -1 19.97
    2 -8 1 18.27
    -2 8 -1 20.21
    2 8 1 19.87
    2 8 1 19.22
    2 8 1 19.39
    3 -8 1 15.53
    3 -8 1 15.84
    -3 -8 -1 16.42
    -3 8 -1 16.89
    3 8 1 16.09
    3 8 1 15.15
    4 -8 1 4.47
    -4 -8 -1 4.96
    4 -8 1 4.59
    4 8 1 4.61
    4 8 1 4.86
    -5 -8 -1 2.25
    5 -8 1 1.83
    5 -8 1 1.94
    5 8 1 2.22
    5 8 1 1.69
    6 -8 1 1.6
    6 -8 1 1.52
    6 8 1 1.19
    6 8 1 1.45
    7 -8 1 2.2
    7 -8 1 1.83
    7 8 1 2.15
    8 -8 1 -0.03
    8 -8 1 0.09
    8 8 1 -0.04
    9 -8 1 1.6
    9 8 1 1.8
    9 -9 -1 13.78
    9 9 -1 13.94
    8 -9 -1 2.28
    8 9 -1 2.43
    -7 -9 1 0.47
    7 -9 -1 0.25
    7 -9 -1 0.4
    7 9 -1 0.2
    6 -9 -1 15.86
    -6 -9 1 17.02
    6 -9 -1 16.97
    6 9 -1 16.57
    6 9 -1 16.84
    -5 -9 1 20.2
    5 -9 -1 18.99
    -5 -9 1 18.66
    5 -9 -1 19.05
    5 9 -1 19.78
    5 9 -1 18.93
    -4 -9 1 6.46
    4 -9 -1 6.68
    -4 -9 1 5.97
    4 -9 -1 6.22
    4 9 -1 6.17
    -4 9 1 6.51
    4 9 -1 6.3
    3 -9 -1 71.93
    -3 -9 1 75.77
    -3 -9 1 73.02
    3 -9 -1 73.85
    3 9 -1 72.84
    -3 9 1 75.47
    3 9 -1 73.16
    2 -9 -1 20.75
    -2 -9 1 20.27
    -2 -9 1 21.52
    2 -9 -1 21.03
    -2 -9 1 20.75
    2 -9 -1 21.23
    2 9 -1 22.19
    2 9 -1 20.2
    -2 9 1 21.23
    2 9 -1 20.69
    1 -9 -1 10.36
    -1 -9 1 10.72
    -1 -9 1 10.56
    1 9 -1 10.71
    -1 9 1 10.67
    1 9 -1 10.58
    1 9 -1 10.53
    0 -9 1 86.78
    0 -9 -1 87.02
    0 -9 -1 86.95
    0 -9 1 83.19
    0 9 1 87.82
    0 9 -1 90.31
    0 9 -1 87.4
    0 9 1 86.88
    1 -9 1 4.09
    1 -9 1 4.21
    -1 -9 -1 4.08
    -1 -9 -1 4.29
    1 9 1 4.24
    -1 9 -1 4.36
    1 9 1 4.14
    1 9 1 4.02
    2 -9 1 180.04
    -2 -9 -1 179.66
    2 -9 1 185.93
    2 9 1 185.42
    2 9 1 178.63
    -2 9 -1 192.96
    2 9 1 180.4
    -3 -9 -1 14.3
    3 -9 1 13.36
    3 -9 1 13.71
    -3 9 -1 13.68
    3 9 1 13.35
    3 9 1 14.56
    3 9 1 13.41
    -4 -9 -1 39.69
    4 -9 1 38
    4 -9 1 37.6
    4 9 1 38.63
    4 9 1 37.88
    5 -9 1 42.64
    -5 -9 -1 44.53
    5 -9 1 42.95
    5 9 1 44.27
    5 9 1 42.79
    6 -9 1 16.3
    6 -9 1 16.61
    6 9 1 17.44
    6 9 1 16.17
    7 -9 1 0.97
    7 -9 1 0.69
    7 9 1 0.53
    8 -9 1 9.32
    8 -9 1 10.25
    8 9 1 10.34
    9 -9 1 0.16
    9 9 1 -0.05
    9 -10 -1 0.16
    9 10 -1 0.32
    8 -10 -1 0.28
    8 10 -1 -0.07
    -7 -10 1 0.09
    7 -10 -1 0.06
    7 -10 -1 0.08
    7 10 -1 0.15
    6 -10 -1 36.25
    -6 -10 1 36.81
    6 -10 -1 34.97
    6 10 -1 37.09
    6 10 -1 36.99
    5 -10 -1 2.98
    5 -10 -1 3.22
    -5 -10 1 3.19
    -5 -10 1 2.78
    5 10 -1 2.91
    5 10 -1 3.2
    4 -10 -1 0.54
    -4 -10 1 0.57
    4 -10 -1 0.47
    -4 -10 1 0.71
    4 10 -1 0.52
    -4 10 1 0.56
    4 10 -1 0.4
    3 -10 -1 0.69
    3 -10 -1 0.75
    -3 -10 1 0.8
    -3 -10 1 0.61
    3 10 -1 0.72
    -3 10 1 0.72
    3 10 -1 0.83
    -2 -10 1 22.72
    -2 -10 1 24.53
    2 -10 -1 23.09
    -2 -10 1 22.24
    2 -10 -1 23.03
    2 -10 -1 24.08
    2 10 -1 23.78
    2 10 -1 23.42
    2 10 -1 22.67
    -2 10 1 24.08
    -1 -10 1 1.52
    1 -10 -1 1.45
    -1 -10 1 1.55
    -1 10 1 1.46
    1 10 -1 1.42
    1 10 -1 1.56
    1 10 -1 1.81
    0 -10 1 8.41
    0 -10 1 8.31
    0 -10 -1 8.4
    0 -10 -1 8.08
    0 10 -1 8.92
    0 10 1 8.5
    0 10 -1 8.6
    0 10 1 8.46
    1 -10 1 18.62
    1 -10 1 17.36
    -1 -10 -1 18.82
    -1 -10 -1 18.75
    -1 10 -1 18.77
    1 10 1 18.37
    1 10 1 18.38
    1 10 1 18.42
    2 -10 1 48.3
    2 -10 1 50.26
    -2 -10 -1 51.33
    -2 10 -1 51.22
    2 10 1 48.84
    2 10 1 49.35
    2 10 1 51.37
    3 -10 1 3.05
    3 -10 1 3.41
    -3 -10 -1 3.09
    -3 10 -1 3.61
    3 10 1 3.43
    3 10 1 3.06
    3 10 1 3.43
    -4 -10 -1 3.58
    4 -10 1 3.23
    4 -10 1 3.37
    4 10 1 3.67
    4 10 1 3.28
    5 -10 1 4.92
    -5 -10 -1 5.14
    5 -10 1 5.06
    5 10 1 5.08
    5 10 1 5.1
    6 -10 1 0.91
    6 -10 1 1.33
    6 10 1 0.95
    7 -10 1 2.59
    7 -10 1 2.23
    7 10 1 2.29
    8 -10 1 13.53
    8 10 1 13.45
    9 -10 1 -0.12
    9 10 1 0.2
    9 -11 -1 0.68
    9 11 -1 0.67
    8 -11 -1 2.15
    8 11 -1 2.05
    7 -11 -1 0.05
    -7 -11 1 0.04
    7 11 -1 0.27
    -6 -11 1 14.3
    6 -11 -1 13.86
    6 -11 -1 14.29
    6 11 -1 13.79
    6 11 -1 14.14
    -5 -11 1 9.03
    5 -11 -1 8.98
    -5 -11 1 9.11
    5 -11 -1 8.5
    5 11 -1 8.69
    5 11 -1 8.18
    4 -11 -1 9.99
    -4 -11 1 10.26
    -4 -11 1 9.41
    4 -11 -1 9.44
    4 11 -1 9.22
    4 11 -1 9.35
    -4 11 1 9.94
    -3 -11 1 11.75
    -3 -11 1 11.09
    3 -11 -1 11.13
    3 -11 -1 10.8
    -3 11 1 11.13
    3 11 -1 10.85
    3 11 -1 10.99
    2 -11 -1 57.78
    -2 -11 1 56.67
    2 -11 -1 56.31
    -2 -11 1 57.15
    2 -11 -1 59.29
    2 11 -1 60.88
    2 11 -1 57.11
    -2 11 1 58.7
    2 11 -1 56.64
    1 -11 -1 15.94
    -1 -11 1 16.28
    -1 -11 1 15.96
    -1 11 1 17.07
    1 11 -1 16.73
    1 11 -1 16.67
    1 11 -1 17.15
    0 -11 -1 79.49
    0 -11 1 80.03
    0 -11 1 79.87
    0 -11 -1 83.71
    0 11 1 83.36
    0 11 1 81.99
    0 11 -1 82.04
    0 11 -1 85.68
    1 -11 1 11.28
    -1 -11 -1 11.25
    1 -11 1 10.91
    1 11 1 11.1
    -1 11 -1 11.24
    1 11 1 11.32
    1 11 1 10.88
    -2 -11 -1 81.13
    2 -11 1 80.97
    2 -11 1 75.55
    2 11 1 77.39
    -2 11 -1 84.79
    2 11 1 80.23
    2 11 1 79.98
    -3 -11 -1 0.3
    3 -11 1 0.33
    3 -11 1 0.33
    3 11 1 0.4
    3 11 1 0.36
    -3 11 -1 0.43
    3 11 1 0.29
    4 -11 1 81.02
    -4 -11 -1 85.76
    4 -11 1 79.28
    4 11 1 82
    4 11 1 83.14
    -5 -11 -1 8.01
    5 -11 1 7.09
    5 -11 1 7.32
    5 11 1 7.54
    5 11 1 7.36
    6 -11 1 0.05
    6 -11 1 -0.04
    6 11 1 0
    7 -11 1 15.79
    7 -11 1 15.62
    7 11 1 16.31
    8 -11 1 9.92
    8 11 1 9.67
    9 -11 1 0.8
    9 11 1 0.81
    9 -12 -1 0.03
    9 12 -1 0
    8 -12 -1 2.88
    8 12 -1 3.14
    7 -12 -1 26.69
    -7 -12 1 28.33
    7 12 -1 26.99
    6 -12 -1 12.43
    -6 -12 1 13.04
    6 -12 -1 11.83
    6 12 -1 12.96
    -5 -12 1 0.13
    5 -12 -1 0.31
    5 -12 -1 0.16
    -5 -12 1 0.09
    5 12 -1 0.29
    5 12 -1 0.1
    -4 -12 1 0.13
    -4 -12 1 0.08
    4 -12 -1 0
    4 -12 -1 0.06
    4 12 -1 -0.01
    4 12 -1 -0.01
    -4 12 1 0.06
    3 -12 -1 17.03
    -3 -12 1 16.64
    3 -12 -1 16.96
    -3 -12 1 17.58
    -3 12 1 17.54
    3 12 -1 16.2
    3 12 -1 15.58
    -2 -12 1 25.94
    2 -12 -1 24.63
    -2 -12 1 25.04
    2 12 -1 24.4
    2 12 -1 24.21
    -2 12 1 26.17
    2 12 -1 26.72
    1 -12 -1 214.65
    -1 -12 1 218.58
    -1 -12 1 224.06
    -1 12 1 227.82
    1 12 -1 216.88
    1 12 -1 232.31
    1 12 -1 219.11
    0 -12 1 30.91
    0 -12 -1 31.35
    0 -12 1 29.3
    0 -12 -1 29.61
    0 12 1 32.22
    0 12 1 30.76
    0 12 -1 31.98
    0 12 -1 29.36
    0 12 -1 31.14
    1 -12 1 1.05
    1 -12 1 1.1
    -1 -12 -1 1.09
    1 12 1 1.15
    -1 12 -1 1.11
    1 12 1 1.19
    1 12 1 1.22
    2 -12 1 90.22
    2 -12 1 93.5
    -2 -12 -1 93.51
    2 12 1 92.23
    2 12 1 92.74
    -2 12 -1 96.59
    2 12 1 92.85
    -3 -12 -1 16.89
    3 -12 1 16.32
    3 -12 1 16.37
    -3 12 -1 17.57
    3 12 1 16.59
    3 12 1 15.87
    3 12 1 16.5
    -4 -12 -1 74.42
    4 -12 1 69.24
    4 -12 1 71.19
    4 12 1 68.01
    4 12 1 72.07
    5 -12 1 11.56
    5 -12 1 11.65
    5 12 1 11.96
    5 12 1 11.27
    6 -12 1 9.57
    6 -12 1 10.13
    6 12 1 9.28
    7 -12 1 6.01
    7 12 1 6.97
    8 -12 1 4.2
    8 12 1 4.45
    9 -12 1 0.54
    9 12 1 0.3
    9 -13 -1 3.3
    9 13 -1 3.24
    8 -13 -1 0.65
    8 13 -1 0.59
    -7 -13 1 -0.16
    7 -13 -1 0.01
    7 13 -1 -0.05
    -6 -13 1 1.75
    6 -13 -1 1.82
    6 13 -1 1.73
    5 -13 -1 24.84
    5 -13 -1 25.29
    -5 -13 1 24.81
    5 13 -1 25.94
    5 13 -1 25.23
    4 -13 -1 23.36
    -4 -13 1 24.09
    -4 -13 1 25.43
    4 -13 -1 24.39
    4 13 -1 25.09
    4 13 -1 22.82
    -4 13 1 24.76
    3 -13 -1 36.75
    -3 -13 1 36.08
    -3 -13 1 37.78
    3 -13 -1 34.26
    3 13 -1 35.01
    3 13 -1 35.58
    -3 13 1 36.91
    2 -13 -1 36.63
    -2 -13 1 36.58
    -2 -13 1 35.86
    2 13 -1 35.5
    -2 13 1 37.76
    2 13 -1 35.34
    2 13 -1 38.68
    -1 -13 1 132.53
    1 -13 -1 128.05
    -1 -13 1 133.75
    1 13 -1 144.79
    -1 13 1 137.58
    1 13 -1 127.98
    1 13 -1 127.94
    0 -13 1 15.43
    0 -13 1 16.54
    0 -13 -1 15.92
    0 13 -1 15.9
    0 13 -1 17.47
    0 13 -1 16.09
    0 13 1 16.58
    0 13 1 16.76
    1 -13 1 17.96
    1 -13 1 18.94
    -1 -13 -1 19.01
    -1 13 -1 18.98
    1 13 1 18.6
    1 13 1 18.22
    -2 -13 -1 37.91
    2 -13 1 35.58
    2 -13 1 37.26
    2 13 1 38
    -2 13 -1 38.46
    2 13 1 36.22
    2 13 1 37.32
    3 -13 1 1.99
    3 -13 1 2.26
    -3 -13 -1 2.36
    3 13 1 2.2
    3 13 1 2.37
    3 13 1 1.97
    -3 13 -1 2.37
    -4 -13 -1 1.73
    4 -13 1 1.96
    4 -13 1 1.98
    4 13 1 2.01
    4 13 1 1.95
    5 -13 1 11.39
    5 -13 1 10.7
    5 13 1 10.84
    6 -13 1 2.06
    6 -13 1 2.02
    6 13 1 1.84
    7 -13 1 29.85
    7 13 1 29.19
    8 -13 1 12.91
    8 13 1 12.73
    8 -14 -1 0.87
    8 14 -1 0.67
    7 -14 -1 0.03
    -7 -14 1 0.1
    7 14 -1 0.14
    -6 -14 1 2.67
    6 -14 -1 1.97
    6 14 -1 1.65
    5 -14 -1 27.28
    5 -14 -1 28.2
    -5 -14 1 26.43
    5 14 -1 28.97
    4 -14 -1 9.93
    -4 -14 1 10.12
    4 -14 -1 10.22
    -4 -14 1 10.49
    4 14 -1 9.69
    -4 14 1 9.98
    4 14 -1 10.08
    3 -14 -1 2.38
    3 -14 -1 2.3
    -3 -14 1 3.03
    -3 -14 1 2.35
    -3 14 1 2.65
    3 14 -1 2.51
    3 14 -1 2.09
    -2 -14 1 33.03
    2 -14 -1 33.71
    -2 -14 1 33.9
    2 14 -1 33.65
    2 14 -1 34.29
    -2 14 1 36.05
    2 14 -1 36.85
    1 -14 -1 4.06
    -1 -14 1 4.92
    -1 -14 1 4.84
    1 14 -1 5.22
    1 14 -1 4.43
    -1 14 1 4.34
    1 14 -1 4.77
    0 -14 1 5.01
    0 -14 -1 5
    0 -14 1 5.06
    0 14 -1 5.86
    0 14 1 5.15
    0 14 -1 5.2
    0 14 1 5.53
    0 14 -1 4.93
    1 -14 1 76.87
    1 -14 1 73.51
    -1 -14 -1 78.07
    -1 14 -1 80.23
    1 14 1 75.84
    1 14 1 79.21
    2 -14 1 0.06
    2 -14 1 0.06
    -2 -14 -1 -0.02
    -2 14 -1 0.04
    2 14 1 0.07
    2 14 1 0.1
    2 14 1 -0.01
    3 -14 1 4.58
    -3 -14 -1 4.88
    3 -14 1 4.81
    -3 14 -1 5.46
    3 14 1 4.98
    3 14 1 4.49
    3 14 1 4.7
    4 -14 1 5.84
    -4 -14 -1 6.09
    4 -14 1 5.64
    4 14 1 6.17
    4 14 1 6.06
    5 -14 1 3.85
    5 -14 1 4.23
    5 14 1 3.9
    6 -14 1 1.31
    6 14 1 1.03
    7 -14 1 15.32
    7 14 1 14.74
    8 -14 1 6.72
    8 14 1 6.81
    8 -15 -1 3.63
    8 15 -1 4.05
    -7 -15 1 0.04
    7 -15 -1 -0.01
    7 15 -1 -0.07
    -6 -15 1 4.77
    6 -15 -1 3.91
    6 15 -1 4.34
    -5 -15 1 1.88
    5 -15 -1 1.8
    5 15 -1 1.28
    4 -15 -1 8.46
    -4 -15 1 9.47
    -4 -15 1 9.02
    4 -15 -1 9.55
    4 15 -1 9.02
    4 15 -1 9.36
    -3 -15 1 21.82
    3 -15 -1 21.85
    3 -15 -1 21.62
    -3 15 1 22.86
    3 15 -1 21.18
    3 15 -1 22.29
    2 -15 -1 0.33
    -2 -15 1 0.46
    -2 -15 1 0.31
    2 15 -1 0.4
    2 15 -1 0.42
    2 15 -1 0.37
    -2 15 1 0.4
    -1 -15 1 39.27
    1 -15 -1 36.92
    -1 -15 1 36.64
    1 15 -1 37.88
    -1 15 1 39.75
    1 15 -1 41.34
    1 15 -1 37.17
    -1 15 1 38.99
    0 -15 1 2.72
    0 -15 -1 2.39
    0 -15 1 2.37
    0 15 -1 2.8
    0 15 1 2.46
    0 15 1 2.53
    0 15 -1 2.54
    1 -15 1 0.36
    1 -15 1 0.25
    -1 -15 -1 0.46
    -1 15 -1 0.46
    1 15 1 0.39
    1 15 1 0.44
    2 -15 1 2.29
    2 -15 1 2.53
    -2 -15 -1 2.58
    2 15 1 2.61
    2 15 1 2.37
    -2 15 -1 2.97
    3 -15 1 8.4
    -3 -15 -1 8.86
    3 -15 1 8.8
    3 15 1 9.05
    3 15 1 8.39
    -3 15 -1 9.88
    3 15 1 9.57
    4 -15 1 0.28
    -4 -15 -1 0.28
    4 -15 1 0.27
    4 15 1 0.18
    5 -15 1 0.18
    5 -15 1 0.34
    5 15 1 0.11
    6 -15 1 17.78
    6 15 1 17.65
    7 -15 1 10.09
    7 15 1 9.74
    8 -15 1 0.06
    8 15 1 -0.05
    8 -16 -1 4.54
    8 16 -1 4.97
    -7 -16 1 0.34
    7 -16 -1 0.23
    7 16 -1 0.03
    -6 -16 1 25.23
    6 -16 -1 22.82
    6 16 -1 23.15
    -5 -16 1 0.24
    5 -16 -1 0.37
    5 16 -1 0.39
    4 -16 -1 4.72
    -4 -16 1 4.46
    4 16 -1 4.42
    -3 -16 1 37.47
    3 -16 -1 35.22
    -3 16 1 37.03
    3 16 -1 34.45
    3 16 -1 35.8
    -2 -16 1 28.94
    -2 -16 1 31.83
    2 -16 -1 29.53
    2 16 -1 32.44
    2 16 -1 30.15
    2 16 -1 29
    -2 16 1 31.08
    1 -16 -1 13.36
    -1 -16 1 13.68
    -1 -16 1 14.03
    1 16 -1 13.64
    1 16 -1 13.25
    -1 16 1 14.39
    -1 16 1 14.09
    1 16 -1 15.13
    0 -16 1 3.42
    0 -16 1 3.55
    0 -16 -1 3.71
    0 16 -1 3.92
    0 16 1 3.56
    0 16 1 3.42
    0 16 -1 3.2
    1 -16 1 120.71
    -1 -16 -1 124.82
    1 -16 1 117.51
    -1 16 -1 128.68
    1 16 1 117.54
    1 16 1 126.97
    -2 -16 -1 14.01
    2 -16 1 13.88
    2 -16 1 13.46
    2 16 1 13.03
    2 16 1 14.12
    -2 16 -1 14.8
    -3 -16 -1 0.94
    3 -16 1 0.91
    3 -16 1 1.1
    3 16 1 0.94
    -3 16 -1 1.13
    3 16 1 1.06
    3 16 1 1.2
    4 -16 1 4.94
    4 -16 1 5.42
    4 16 1 5.02
    5 -16 1 0.17
    5 16 1 0.07
    6 -16 1 0.17
    6 16 1 -0.08
    7 -16 1 9.65
    7 16 1 9.77
    8 -16 1 8.59
    8 16 1 8.86
    8 -17 -1 1.39
    8 17 -1 1.09
    -7 -17 1 -0.04
    7 -17 -1 -0.01
    7 17 -1 -0.07
    6 -17 -1 0.61
    -6 -17 1 0.86
    6 17 -1 0.76
    5 -17 -1 28.91
    -5 -17 1 30.2
    5 17 -1 30.21
    4 -17 -1 4.72
    -4 -17 1 4.26
    4 17 -1 4.37
    3 -17 -1 1.16
    -3 -17 1 1.08
    3 17 -1 1.11
    -3 17 1 1.07
    3 17 -1 1.04
    -2 -17 1 8.81
    -2 -17 1 7.92
    2 -17 -1 7.89
    2 17 -1 8.27
    2 17 -1 9.4
    2 17 -1 8.37
    -2 17 1 8.23
    1 -17 -1 2.75
    -1 -17 1 2.97
    -1 -17 1 2.95
    -1 17 1 2.94
    1 17 -1 3.08
    1 17 -1 3.13
    -1 17 1 2.86
    0 -17 1 0.28
    0 -17 -1 0.21
    0 -17 1 0.17
    0 17 -1 0.24
    0 17 1 0.29
    0 17 -1 0.3
    0 17 1 0.15
    1 -17 1 0.08
    1 -17 1 0.17
    1 17 1 0
    1 17 1 0.16
    -1 17 -1 0.08
    -1 17 -1 0.21
    2 -17 1 39.03
    -2 -17 -1 41.42
    2 -17 1 40.54
    2 17 1 41.78
    2 17 1 38.19
    -2 17 -1 43.18
    3 -17 1 0.79
    -3 -17 -1 1.03
    3 -17 1 0.67
    3 17 1 0.81
    4 -17 1 1.64
    4 17 1 1.78
    5 -17 1 0.16
    5 17 1 0.22
    6 -17 1 33.39
    6 17 1 34.15
    7 -17 1 0.87
    7 17 1 0.72
    8 -17 1 4.18
    8 17 1 4.41
    8 -18 -1 4.26
    8 18 -1 4.34
    7 -18 -1 1.1
    7 18 -1 0.59
    6 -18 -1 0.38
    -6 -18 1 0.45
    6 18 -1 0.82
    5 -18 -1 35.6
    -5 -18 1 37.87
    5 18 -1 35.7
    4 -18 -1 3.4
    -4 -18 1 3.35
    4 18 -1 3.39
    3 -18 -1 1.63
    -3 -18 1 1.58
    3 18 -1 1.86
    -2 -18 1 25.47
    -2 -18 1 26.99
    2 -18 -1 25.85
    2 18 -1 26.19
    -2 18 1 27.52
    2 18 -1 28.97
    -1 -18 1 0.24
    -1 -18 1 0.29
    1 -18 -1 0.18
    -1 18 1 0.23
    -1 18 1 0.17
    1 18 -1 0.28
    1 18 -1 0.14
    0 -18 1 0.41
    0 -18 1 0.4
    0 -18 -1 0.41
    0 18 -1 0.47
    0 18 -1 0.36
    0 18 1 0.47
    0 18 1 0.34
    1 -18 1 12.1
    1 -18 1 11.79
    -1 18 -1 11.46
    1 18 1 11.51
    -1 18 -1 12.73
    1 18 1 12.84
    -2 -18 -1 0.37
    2 -18 1 0.26
    2 -18 1 0.32
    2 18 1 0.23
    -2 18 -1 0.22
    2 18 1 0.25
    -3 -18 -1 36.95
    3 -18 1 34.38
    3 18 1 33.94
    4 -18 1 0.02
    4 18 1 -0.02
    5 -18 1 8.25
    5 18 1 8.07
    6 -18 1 6.83
    6 18 1 5.89
    7 -18 1 0.7
    7 18 1 0.72
    7 -19 -1 0.16
    7 19 -1 0.01
    6 -19 -1 0.62
    6 19 -1 0.55
    5 -19 -1 5.75
    -5 -19 1 6.19
    5 19 -1 6.26
    -4 -19 1 31.8
    4 -19 -1 30.63
    4 19 -1 30.8
    3 -19 -1 3.82
    -3 -19 1 4.39
    3 19 -1 4.14
    2 -19 -1 7.26
    -2 -19 1 8.27
    -2 -19 1 7.67
    2 19 -1 7.2
    -2 19 1 7.8
    -1 -19 1 24.48
    1 -19 -1 24.36
    -1 -19 1 26.35
    1 19 -1 25.14
    -1 19 1 26.96
    -1 19 1 24.77
    1 19 -1 28.86
    0 -19 1 5.74
    0 -19 1 5.37
    0 -19 -1 5.56
    0 19 -1 6.06
    0 19 1 5.61
    0 19 1 5.22
    0 19 -1 5.34
    1 -19 1 6.03
    1 -19 1 6.29
    -1 19 -1 6.08
    1 19 1 6.47
    1 19 1 5.9
    -1 19 -1 6.35
    2 -19 1 7.43
    -2 -19 -1 7.53
    2 19 1 7.05
    3 -19 1 0.36
    -3 -19 -1 0.36
    3 19 1 0.58
    4 -19 1 22.29
    4 19 1 22.36
    5 -19 1 3.4
    5 19 1 3.36
    6 -19 1 1.9
    6 19 1 2.44
    7 -19 1 0.24
    7 19 1 0.33
    7 -20 -1 0.08
    7 20 -1 0.04
    6 -20 -1 0.68
    6 20 -1 0.48
    5 -20 -1 2.44
    5 20 -1 2.53
    4 -20 -1 18.37
    4 20 -1 17.86
    3 -20 -1 0.31
    3 20 -1 0.37
    2 -20 -1 0.21
    -2 -20 1 0.4
    -2 -20 1 0.4
    2 20 -1 0.28
    1 -20 -1 5.17
    -1 -20 1 5.43
    -1 -20 1 5.66
    -1 20 1 5.13
    -1 20 1 5.44
    1 20 -1 5.31
    0 -20 -1 0.37
    0 -20 1 0.36
    0 20 1 0.34
    0 20 1 0.33
    0 20 -1 0.45
    1 -20 1 2.5
    -1 20 -1 2.3
    1 20 1 2.21
    2 -20 1 1.62
    2 20 1 1.49
    3 -20 1 3.44
    3 20 1 3.43
    4 -20 1 5.44
    4 20 1 5.03
    5 -20 1 0.12
    5 20 1 -0.05
    6 -20 1 0.82
    6 20 1 0.7
    7 -20 1 1.03
    7 20 1 1.41
    7 -21 -1 4.28
    7 21 -1 4.69
    6 -21 -1 3.48
    6 21 -1 2.66
    5 -21 -1 11.85
    5 21 -1 11.52
    4 -21 -1 -0.14
    4 21 -1 0.09
    3 -21 -1 6.87
    3 21 -1 6.91
    2 -21 -1 0.09
    -2 -21 1 0.02
    2 21 -1 0.01
    -2 21 1 0.02
    -1 -21 1 1.58
    1 -21 -1 1.63
    -1 21 1 1.53
    1 21 -1 1.49
    0 -21 1 0.79
    0 -21 -1 0.61
    0 21 1 0.85
    0 21 -1 0.73
    1 -21 1 4.64
    -1 21 -1 4.97
    1 21 1 4.57
    2 -21 1 0.16
    2 21 1 0.21
    3 -21 1 0.02
    3 21 1 0.09
    4 -21 1 0.3
    4 21 1 0.24
    5 -21 1 9.22
    5 21 1 10.05
    6 -21 1 2.09
    6 21 1 1.66
    7 -21 1 0.07
    7 21 1 0.03
    7 -22 -1 3.99
    7 22 -1 4.36
    6 -22 -1 3.96
    6 22 -1 3.84
    5 -22 -1 2.29
    5 22 -1 2.3
    4 -22 -1 17.83
    4 22 -1 18.48
    3 -22 -1 21.74
    3 22 -1 22.63
    -2 -22 1 1.06
    2 -22 -1 1.02
    -2 22 1 1.03
    2 22 -1 0.92
    -1 -22 1 1.62
    1 -22 -1 1.96
    1 22 -1 1.97
    -1 22 1 1.92
    0 -22 1 6.46
    0 -22 -1 5.94
    0 22 1 6.21
    0 22 -1 5.75
    1 -22 1 0.03
    1 22 1 -0.07
    -1 22 -1 -0.04
    2 -22 1 8.03
    -2 22 -1 8.28
    2 22 1 7.79
    3 -22 1 3.54
    3 22 1 3.96
    4 -22 1 7.57
    4 22 1 7.28
    5 -22 1 4.2
    5 22 1 4.28
    6 -22 1 6.48
    6 22 1 6.43
    6 -23 -1 16.7
    6 23 -1 17.56
    5 -23 -1 22.76
    5 23 -1 23.8
    4 -23 -1 10
    4 23 -1 10.35
    3 -23 -1 34.87
    3 23 -1 34.7
    -2 -23 1 3.31
    2 -23 -1 3.3
    2 23 -1 3.57
    -2 23 1 3.07
    1 -23 -1 2.02
    -1 -23 1 2.02
    1 23 -1 1.86
    -1 23 1 2.19
    0 -23 -1 8.95
    0 -23 1 9.25
    0 23 1 9.05
    0 23 -1 8.88
    1 -23 1 6.52
    -1 23 -1 6.44
    1 23 1 6.2
    2 -23 1 0.12
    -2 23 -1 0.2
    2 23 1 0.15
    3 -23 1 0.67
    3 23 1 0.85
    4 -23 1 4.75
    4 23 1 4.42
    5 -23 1 0.06
    5 23 1 -0.02
    6 -23 1 2.72
    6 23 1 2.61
    6 -24 -1 1.1
    6 24 -1 0.98
    5 -24 -1 8.28
    5 24 -1 8.2
    4 -24 -1 2.46
    4 24 -1 2.63
    3 -24 -1 1.96
    3 24 -1 1.47
    2 -24 -1 16.06
    -2 -24 1 15.47
    -2 24 1 15.09
    2 24 -1 15.33
    1 -24 -1 2.95
    -1 -24 1 2.94
    -1 24 1 2.89
    1 24 -1 3.01
    0 -24 -1 13.22
    0 -24 1 14.25
    0 24 -1 14.08
    0 24 1 13.8
    1 -24 1 5.59
    -1 24 -1 5.17
    1 24 1 5.11
    2 -24 1 11.69
    -2 24 -1 11.42
    2 24 1 11.65
    3 -24 1 0.17
    3 24 1 0.25
    4 -24 1 0.96
    4 24 1 1.14
    5 -24 1 0.02
    5 24 1 0.13
    6 -24 1 4.34
    6 24 1 4.42
    5 -25 -1 0.21
    5 25 -1 0.23
    4 -25 -1 0.16
    4 25 -1 0.03
    3 -25 -1 21.61
    -3 25 1 21.77
    3 25 -1 21.13
    2 -25 -1 1.07
    -2 -25 1 1.09
    2 25 -1 1.22
    -2 25 1 1.08
    -1 -25 1 5.11
    1 -25 -1 4.77
    1 25 -1 5.01
    -1 25 1 5.04
    0 -25 -1 3.78
    0 -25 1 3.89
    0 25 1 4.26
    0 25 -1 4.08
    1 -25 1 8.14
    -1 25 -1 8.43
    1 25 1 7.89
    2 -25 1 1.15
    2 25 1 1.22
    -2 25 -1 1.23
    3 -25 1 -0.13
    3 25 1 0.04
    4 -25 1 0.42
    4 25 1 0.14
    5 -25 1 0.12
    5 25 1 0.3
    5 -26 -1 1.99
    5 26 -1 1.84
    4 -26 -1 6.34
    4 26 -1 6.28
    3 -26 -1 1.18
    3 26 -1 1.34
    -2 -26 1 5.28
    2 -26 -1 5.72
    2 26 -1 5.79
    1 -26 -1 3.88
    -1 -26 1 4.03
    1 26 -1 4.14
    -1 26 1 4.02
    0 -26 -1 0.04
    0 -26 1 -0.05
    0 26 1 0.03
    0 26 -1 0.07
    1 -26 1 0.71
    -1 26 -1 0.76
    1 26 1 0.82
    2 -26 1 1.41
    2 26 1 1.26
    -2 26 -1 1.19
    3 -26 1 5.46
    3 26 1 5.9
    -3 26 -1 6.35
    4 -26 1 2.44
    4 26 1 2.46
    5 -26 1 0.4
    5 26 1 0.45
    4 -27 -1 2.55
    4 27 -1 2.86
    3 -27 -1 3.67
    3 27 -1 3.62
    2 -27 -1 15.3
    2 27 -1 15.23
    -1 -27 1 1.67
    1 -27 -1 1.33
    1 27 -1 1.57
    0 -27 -1 0.17
    0 -27 1 0.02
    0 27 -1 -0.01
    0 27 1 0.02
    1 -27 1 6.14
    -1 27 -1 7.19
    1 27 1 6.74
    2 -27 1 0.06
    2 27 1 0.26
    -2 27 -1 0.1
    3 -27 1 4.06
    3 27 1 3.82
    -3 27 -1 3.68
    4 -27 1 0.26
    4 27 1 0.18
    4 -28 -1 -0.07
    4 28 -1 -0.09
    3 -28 -1 2.35
    3 28 -1 2.03
    2 -28 -1 1.16
    2 28 -1 1.52
    1 -28 -1 0.7
    -1 -28 1 0.81
    1 28 -1 0.78
    0 -28 1 1.38
    0 28 -1 1.15
    1 -28 1 7.17
    1 28 1 7.12
    -1 28 -1 6.56
    2 -28 1 3.32
    2 28 1 3.89
    -2 28 -1 3.9
    3 -28 1 0.42
    3 28 1 0.44
    -3 28 -1 0.38
    4 -28 1 -0.17
    4 28 1 0.16
    3 -29 -1 0.27
    3 29 -1 0.29
    2 -29 -1 7.7
    2 29 -1 8.1
    -1 -29 1 7.15
    1 -29 -1 7.23
    1 29 -1 7.27
    0 -29 1 4.1
    0 29 -1 4.16
    1 -29 1 2.21
    -1 29 -1 2.36
    2 -29 1 14.59
    -2 29 -1 14.78
    2 29 1 14.54
    3 -29 1 0.11
    -3 29 -1 0.05
    3 29 1 -0.02
    2 -30 -1 1.73
    2 30 -1 1.83
    -1 -30 1 0.8
    1 -30 -1 0.77
    1 30 -1 0.65
    0 -30 1 1.35
    0 30 -1 1.35
    1 -30 1 2.18
    -1 30 -1 2.33
    2 -30 1 3.38
    2 30 1 3.25
    0 -31 1 0.57
    0 31 -1 0.57
    10 0 -2 7.71
    9 0 -2 1.66
    9 0 -2 1.88
    8 0 -2 36.8
    8 0 -2 37.02
    -8 0 2 38.83
    7 0 -2 21.52
    7 0 -2 23.25
    -7 0 2 23.79
    6 0 -2 44.81
    -6 0 2 44.01
    6 0 -2 45.37
    5 0 -2 2.95
    -5 0 2 3.03
    5 0 -2 3.05
    -4 0 2 133.55
    4 0 -2 140.01
    4 0 -2 138.55
    -3 0 2 107.77
    3 0 -2 104.96
    -3 0 2 101.36
    3 0 -2 99.54
    3 0 -2 105.69
    2 0 -2 465.33
    2 0 -2 468.5
    2 0 -2 464.52
    -2 0 2 474.84
    -2 0 2 457.73
    1 0 -2 210.32
    -1 0 2 203.82
    1 0 -2 213.94
    1 0 -2 212.97
    -1 0 2 212.57
    -1 0 2 214.1
    0 0 2 33.12
    0 0 -2 32.58
    0 0 2 32.99
    1 0 2 993.17
    -1 0 -2 832.48
    1 0 2 989.86
    -1 0 -2 1000
    -2 0 -2 11.84
    -2 0 -2 12.21
    2 0 2 12.34
    2 0 2 12.16
    -3 0 -2 66.11
    3 0 2 65.25
    3 0 2 65.47
    4 0 2 20.05
    4 0 2 20.64
    5 0 2 0.16
    5 0 2 0.26
    6 0 2 104.98
    6 0 2 107.57
    7 0 2 6.11
    7 0 2 5.69
    8 0 2 2.06
    8 0 2 2.51
    9 0 2 5.23
    10 -1 -2 1.89
    10 -1 -2 1.81
    10 1 -2 1.46
    9 -1 -2 0.19
    9 -1 -2 0.52
    9 1 -2 0.21
    9 1 -2 0.56
    -8 -1 2 0.12
    8 -1 -2 0.37
    8 -1 -2 0.24
    8 1 -2 0.29
    8 1 -2 0.42
    -8 1 2 0.22
    7 -1 -2 51.01
    -7 -1 2 51.94
    7 -1 -2 53.74
    7 1 -2 51.92
    7 1 -2 50.82
    -7 1 2 52
    6 -1 -2 23.18
    6 -1 -2 23.06
    -6 -1 2 23.33
    6 1 -2 22.96
    6 1 -2 23.44
    -6 1 2 23.39
    5 -1 -2 11.37
    5 -1 -2 11.99
    -5 -1 2 11.94
    -5 1 2 11.79
    5 1 -2 11.79
    5 1 -2 11.65
    4 -1 -2 0.39
    4 -1 -2 0.21
    -4 -1 2 0.37
    -4 1 2 0.28
    4 1 -2 0.27
    4 1 -2 0.31
    3 -1 -2 106.87
    3 -1 -2 107.86
    -3 -1 2 104.74
    -3 -1 2 107.86
    -3 1 2 105.33
    3 1 -2 106.85
    3 1 -2 107.11
    3 1 -2 106.53
    -3 1 2 112.06
    2 -1 -2 15.5
    -2 -1 2 16.67
    2 -1 -2 16.48
    -2 -1 2 15.81
    -2 -1 2 16.6
    2 -1 -2 15.92
    2 -1 -2 16.08
    2 1 -2 16.01
    -2 1 2 16.25
    -2 1 2 15.98
    2 1 -2 16.03
    2 1 -2 16.04
    -1 -1 2 78.77
    1 -1 -2 77.82
    -1 -1 2 75.83
    1 -1 -2 76.69
    1 -1 -2 77.57
    -1 -1 2 77.13
    1 1 -2 78.67
    1 1 -2 77.72
    -1 1 2 79.58
    -1 1 2 77.15
    -1 1 2 74.81
    0 -1 -2 214.94
    0 -1 -2 222.69
    0 -1 2 218.66
    0 -1 2 219.99
    0 1 -2 221.25
    0 1 2 215.72
    0 1 2 232.55
    -1 -1 -2 81.3
    1 -1 2 82.18
    1 -1 2 84.15
    1 1 2 81.49
    -1 1 -2 84.53
    -1 1 -2 83.35
    1 1 2 80.63
    2 -1 2 5.41
    2 -1 2 6.03
    -2 -1 -2 6.13
    -2 1 -2 6.21
    2 1 2 5.74
    -2 1 -2 5.72
    2 1 2 5.63
    3 -1 2 24.11
    3 -1 2 24.39
    -3 -1 -2 24.49
    -3 1 -2 24.44
    3 1 2 24.43
    4 -1 2 0.04
    4 -1 2 0.01
    4 1 2 0.19
    4 1 2 -0.06
    5 -1 2 5.48
    5 -1 2 5.5
    5 1 2 5.21
    5 1 2 4.98
    6 -1 2 11.25
    6 -1 2 10.44
    6 1 2 11.13
    6 1 2 10.52
    7 -1 2 10.93
    7 -1 2 11.2
    7 1 2 10.33
    7 1 2 11.71
    8 -1 2 3.23
    8 -1 2 3.18
    8 1 2 3.5
    8 1 2 3.36
    9 -1 2 3.3
    9 1 2 3.46
    9 -2 -2 18.36
    9 -2 -2 19.09
    9 2 -2 18.11
    9 2 -2 18.12
    8 -2 -2 4.22
    -8 -2 2 4.36
    8 -2 -2 4.13
    8 2 -2 3.87
    8 2 -2 3.92
    7 -2 -2 13.98
    -7 -2 2 14.21
    7 -2 -2 13.32
    7 2 -2 14.36
    7 2 -2 13.43
    -7 2 2 14.42
    6 -2 -2 39.52
    -6 -2 2 38.57
    6 -2 -2 39.2
    6 2 -2 39.4
    6 2 -2 38.3
    -6 2 2 37.67
    -5 -2 2 46.06
    5 -2 -2 46.33
    5 -2 -2 47.11
    -5 2 2 45.82
    5 2 -2 46.9
    5 2 -2 46.87
    4 -2 -2 42.74
    4 -2 -2 43.08
    4 2 -2 43.35
    4 2 -2 42.36
    -4 2 2 41.12
    4 2 -2 42.55
    -3 -2 2 45.56
    3 -2 -2 46.12
    -3 -2 2 45.51
    3 -2 -2 46.66
    -3 2 2 44.78
    3 2 -2 45.01
    3 2 -2 46.82
    3 2 -2 46.17
    -3 2 2 45.48
    2 -2 -2 71.88
    -2 -2 2 73.16
    2 -2 -2 69.91
    2 -2 -2 71.99
    2 -2 -2 73.77
    -2 -2 2 75.53
    -2 -2 2 71.38
    2 2 -2 71.69
    2 2 -2 73.31
    -2 2 2 73.48
    -2 2 2 71.06
    2 2 -2 73.25
    1 -2 -2 19.31
    1 -2 -2 19.36
    -1 -2 2 18.87
    -1 -2 2 18.84
    -1 -2 2 19.87
    1 -2 -2 19.36
    -1 2 2 18.68
    1 2 -2 19.54
    -1 2 2 19.12
    1 2 -2 19.18
    -1 2 2 20.21
    1 2 -2 19.6
    0 -2 2 120.29
    0 -2 -2 120.7
    0 -2 2 115.51
    0 -2 -2 118.92
    0 2 2 116.39
    0 2 2 121.04
    0 2 -2 123.39
    -1 -2 -2 21.73
    1 -2 2 21.28
    -1 -2 -2 21.72
    1 2 2 21.02
    -1 2 -2 22.11
    1 2 2 21.54
    -2 -2 -2 68.21
    2 -2 2 65.73
    -2 2 -2 66.31
    2 2 2 66.78
    -2 2 -2 69.02
    2 2 2 66.81
    -3 -2 -2 99.61
    3 -2 2 97.92
    3 -2 2 97.52
    -4 -2 -2 1.33
    4 -2 2 1.28
    4 -2 2 1.25
    4 2 2 1.18
    4 2 2 1.25
    5 -2 2 0.75
    5 -2 2 0.56
    5 2 2 0.84
    5 2 2 0.67
    6 -2 2 0.54
    6 -2 2 0.69
    6 2 2 0.63
    6 2 2 0.75
    7 -2 2 16.91
    7 -2 2 16.47
    7 2 2 16.84
    7 2 2 16.99
    8 -2 2 9.14
    8 -2 2 8.92
    8 2 2 8.09
    9 -2 2 1.55
    9 2 2 1.36
    9 -3 -2 0.29
    9 -3 -2 0.3
    9 3 -2 0.41
    8 -3 -2 31.22
    8 -3 -2 30.83
    -8 -3 2 31.83
    8 3 -2 30.96
    8 3 -2 29.44
    7 -3 -2 6.35
    -7 -3 2 6.52
    7 -3 -2 6.05
    7 3 -2 6.39
    -7 3 2 6.25
    7 3 -2 6.62
    -6 -3 2 -0.08
    6 -3 -2 0.14
    6 -3 -2 0.07
    6 3 -2 -0.05
    -6 3 2 0.09
    6 3 -2 0.23
    5 -3 -2 6.52
    5 -3 -2 6.17
    -5 -3 2 6.19
    -5 3 2 6.27
    5 3 -2 6.41
    5 3 -2 6.22
    4 -3 -2 5.21
    -4 -3 2 4.62
    4 -3 -2 5.07
    4 3 -2 5.12
    -4 3 2 4.94
    4 3 -2 5.27
    4 3 -2 4.81
    3 -3 -2 0.15
    -3 -3 2 0.2
    3 -3 -2 0.25
    -3 -3 2 0.15
    3 3 -2 0.16
    -3 3 2 0.23
    -3 3 2 0.23
    3 3 -2 0.21
    3 3 -2 0.24
    -2 -3 2 8.42
    -2 -3 2 8.04
    2 -3 -2 8.53
    -2 -3 2 8.28
    2 -3 -2 8.63
    2 -3 -2 8.22
    2 3 -2 8.52
    2 3 -2 8.93
    2 3 -2 8.71
    -2 3 2 8.74
    2 3 -2 8.34
    -2 3 2 8.69
    1 -3 -2 58.74
    1 -3 -2 58.27
    1 -3 -2 57.76
    -1 -3 2 61.08
    -1 -3 2 56.79
    -1 3 2 60.69
    1 3 -2 59.78
    1 3 -2 58.03
    -1 3 2 59.05
    1 3 -2 58.71
    -1 3 2 56.16
    0 -3 -2 12.1
    0 -3 2 11.9
    0 -3 2 11.73
    0 -3 -2 11.79
    0 3 2 11.39
    0 3 2 12.08
    0 3 -2 12.45
    1 -3 2 208.67
    -1 -3 -2 208.79
    1 -3 2 210.5
    -1 -3 -2 203.18
    1 3 2 209.19
    1 3 2 203.35
    -1 3 -2 215.19
    2 -3 2 10.31
    -2 -3 -2 10.36
    2 -3 2 10.57
    -2 3 -2 10.82
    2 3 2 10.37
    -2 3 -2 11.09
    2 3 2 10.29
    -3 -3 -2 1.94
    3 -3 2 1.86
    3 -3 2 1.82
    3 3 2 2.01
    3 3 2 1.9
    -4 -3 -2 27.46
    4 -3 2 26.27
    4 -3 2 25.51
    4 3 2 27.29
    4 3 2 28.65
    5 -3 2 8.19
    5 -3 2 8.32
    5 3 2 8.14
    5 3 2 8.09
    6 -3 2 0.59
    6 -3 2 0.39
    6 3 2 0.48
    6 3 2 0.29
    7 -3 2 0.14
    7 -3 2 0.02
    7 3 2 0.2
    7 3 2 -0.13
    8 -3 2 2.33
    8 -3 2 2.49
    8 3 2 2.65
    9 -3 2 -0.01
    9 3 2 0.17
    9 -4 -2 -0.01
    9 -4 -2 0.16
    9 4 -2 0.1
    -8 -4 2 0.04
    8 -4 -2 0.26
    8 -4 -2 0.23
    8 4 -2 0.13
    8 4 -2 0.08
    -7 -4 2 0.2
    7 -4 -2 0.47
    7 -4 -2 0.3
    -7 4 2 0.27
    7 4 -2 0.5
    7 4 -2 0.2
    -6 -4 2 -0.05
    6 -4 -2 0.1
    6 -4 -2 -0.05
    6 4 -2 0.08
    -6 4 2 -0.06
    6 4 -2 0.15
    5 -4 -2 3.23
    -5 -4 2 3.5
    5 -4 -2 3
    5 4 -2 3.17
    -5 4 2 3.16
    5 4 -2 3.12
    -4 -4 2 6.99
    4 -4 -2 6.89
    4 -4 -2 6.83
    -4 4 2 7.41
    4 4 -2 7.32
    4 4 -2 7.13
    -4 4 2 6.74
    3 -4 -2 105.65
    -3 -4 2 107.69
    -3 -4 2 102.74
    3 -4 -2 106.18
    3 4 -2 104.85
    3 4 -2 103.48
    3 4 -2 106.01
    -3 4 2 109.19
    -3 4 2 105
    -2 -4 2 0.8
    2 -4 -2 1.04
    2 -4 -2 0.86
    -2 -4 2 0.95
    -2 -4 2 0.78
    2 -4 -2 0.72
    2 4 -2 0.62
    2 4 -2 0.89
    2 4 -2 0.76
    2 4 -2 0.78
    -2 4 2 0.89
    -2 4 2 0.83
    1 -4 -2 12.34
    -1 -4 2 12.89
    1 -4 -2 12.55
    -1 -4 2 13.34
    -1 -4 2 12.64
    1 -4 -2 12.71
    1 4 -2 13.21
    -1 4 2 12.96
    -1 4 2 13.06
    1 4 -2 12.96
    1 4 -2 12.49
    0 -4 -2 -0.08
    0 -4 2 -0.04
    0 -4 2 -0.07
    0 -4 -2 -0.18
    0 4 -2 -0.1
    0 4 2 -0.15
    0 4 -2 -0.07
    0 4 2 -0.11
    1 -4 2 32.08
    -1 -4 -2 32.14
    -1 -4 -2 33.22
    -1 4 -2 34.15
    -1 4 -2 32.48
    1 4 2 32.07
    1 4 2 32.68
    -2 -4 -2 9.85
    2 -4 2 10.15
    2 -4 2 10.03
    2 4 2 9.97
    -2 4 -2 10.71
    -2 4 -2 10.26
    2 4 2 10.15
    -3 -4 -2 8.75
    3 -4 2 8.57
    3 -4 2 8.95
    3 4 2 8.76
    3 4 2 9.06
    4 -4 2 2.26
    4 -4 2 2.46
    -4 -4 -2 2.42
    4 4 2 2.06
    4 4 2 2.43
    5 -4 2 4.72
    5 -4 2 4.48
    5 4 2 4.78
    5 4 2 4.71
    6 -4 2 1.51
    6 -4 2 1.38
    6 4 2 1.78
    6 4 2 2.02
    7 -4 2 0.13
    7 -4 2 0.22
    7 4 2 0.24
    7 4 2 0.09
    8 -4 2 13.24
    8 -4 2 12.33
    8 4 2 13.07
    9 -4 2 2.35
    9 -4 2 2.35
    9 4 2 2.15
    9 -5 -2 1.41
    9 5 -2 1.47
    8 -5 -2 3.69
    -8 -5 2 3.78
    8 -5 -2 3.38
    8 5 -2 3.3
    8 5 -2 3.68
    7 -5 -2 4.61
    7 -5 -2 4.7
    -7 -5 2 5.17
    7 5 -2 5.29
    7 5 -2 5.18
    6 -5 -2 7.67
    6 -5 -2 7.87
    -6 -5 2 7.84
    6 5 -2 8.33
    6 5 -2 7.51
    -6 5 2 7.39
    5 -5 -2 45.22
    5 -5 -2 44.87
    -5 -5 2 42.59
    -5 5 2 43.36
    5 5 -2 44.15
    5 5 -2 45.12
    -4 -5 2 0.67
    4 -5 -2 0.62
    4 -5 -2 0.69
    -4 5 2 0.61
    4 5 -2 0.61
    -4 5 2 0.75
    4 5 -2 0.62
    3 -5 -2 0.82
    -3 -5 2 0.86
    -3 -5 2 1.04
    3 -5 -2 0.94
    -3 5 2 0.94
    3 5 -2 0.9
    -3 5 2 0.82
    3 5 -2 0.85
    3 5 -2 0.7
    -2 -5 2 27.68
    2 -5 -2 28.22
    2 -5 -2 28.16
    -2 -5 2 27.1
    2 -5 -2 27.9
    2 5 -2 27.61
    2 5 -2 28.82
    -2 5 2 28.43
    2 5 -2 28.35
    -2 5 2 28.13
    2 5 -2 27.7
    -1 -5 2 0.77
    1 -5 -2 0.79
    1 -5 -2 0.75
    1 -5 -2 0.77
    -1 -5 2 0.73
    1 5 -2 0.79
    1 5 -2 0.89
    1 5 -2 0.72
    -1 5 2 0.75
    -1 5 2 0.76
    0 -5 2 370.7
    0 -5 -2 362.96
    0 -5 -2 360.34
    0 -5 2 366.15
    0 5 2 373.37
    0 5 -2 378.8
    0 5 -2 368.66
    0 5 2 360.31
    1 -5 2 102.6
    -1 -5 -2 102.84
    1 -5 2 99.7
    -1 -5 -2 101.74
    1 5 2 103.34
    -1 5 -2 108.83
    1 5 2 102.06
    2 -5 2 28.8
    2 -5 2 29.7
    -2 -5 -2 29.48
    -2 5 -2 31.14
    2 5 2 29.24
    2 5 2 28.94
    -3 -5 -2 2.27
    3 -5 2 2.22
    3 -5 2 2.27
    3 5 2 2.29
    3 5 2 2.61
    -4 -5 -2 1.84
    4 -5 2 1.73
    4 -5 2 1.47
    4 5 2 1.7
    4 5 2 2.18
    5 -5 2 0
    5 -5 2 0.24
    5 5 2 0.36
    5 5 2 0.14
    6 -5 2 0.04
    6 -5 2 0.02
    6 5 2 -0.04
    6 5 2 0.03
    7 -5 2 0.76
    7 -5 2 0.73
    7 5 2 0.57
    7 5 2 0.65
    8 -5 2 0.26
    8 -5 2 -0.03
    8 5 2 0.32
    9 -5 2 0.45
    9 -5 2 0.26
    9 5 2 0.28
    9 -6 -2 3.33
    9 6 -2 3.41
    8 -6 -2 10.84
    8 -6 -2 11.2
    -8 -6 2 11.13
    8 6 -2 11.74
    8 6 -2 10.97
    7 -6 -2 1.21
    7 -6 -2 1.17
    -7 -6 2 1.3
    7 6 -2 1.26
    7 6 -2 1.17
    6 -6 -2 16.95
    6 -6 -2 16.92
    -6 -6 2 15.88
    6 6 -2 17.27
    -6 6 2 16.69
    6 6 -2 17.63
    5 -6 -2 0.3
    5 -6 -2 0.53
    -5 -6 2 0.4
    5 6 -2 0.33
    -5 6 2 0.36
    5 6 -2 0.56
    4 -6 -2 12.41
    4 -6 -2 12.65
    -4 -6 2 12.96
    -4 -6 2 12.55
    4 6 -2 12.49
    -4 6 2 12.18
    4 6 -2 12.73
    -4 6 2 13.26
    -3 -6 2 0.23
    -3 -6 2 0.37
    3 -6 -2 0.27
    3 -6 -2 0.24
    -3 6 2 0.19
    3 6 -2 0.19
    -3 6 2 0.24
    3 6 -2 0.23
    2 -6 -2 65.35
    2 -6 -2 66.56
    -2 -6 2 64.69
    -2 -6 2 65.33
    2 -6 -2 65.11
    -2 6 2 65.78
    2 6 -2 66.05
    2 6 -2 62.8
    2 6 -2 64.91
    2 6 -2 66.4
    -2 6 2 66.77
    1 -6 -2 1.76
    -1 -6 2 1.53
    -1 -6 2 1.72
    -1 6 2 1.51
    -1 6 2 1.47
    1 6 -2 1.6
    1 6 -2 1.51
    1 6 -2 1.92
    0 -6 2 19.38
    0 -6 -2 20.07
    0 -6 -2 20.05
    0 -6 2 20.22
    0 6 -2 20.48
    0 6 -2 21.27
    0 6 2 20.21
    1 -6 2 14.31
    -1 -6 -2 14.93
    1 -6 2 14.8
    -1 -6 -2 14.95
    1 6 2 14.97
    -1 6 -2 14.72
    -1 6 -2 15.46
    1 6 2 14.68
    2 -6 2 184.56
    -2 -6 -2 182.89
    2 -6 2 177.57
    -2 6 -2 191
    2 6 2 187.4
    2 6 2 178.35
    2 6 2 177.57
    3 -6 2 21.08
    3 -6 2 21.54
    -3 -6 -2 21.9
    3 6 2 20.98
    3 6 2 21.67
    4 -6 2 1.55
    -4 -6 -2 1.76
    4 -6 2 2
    4 6 2 1.82
    4 6 2 1.51
    5 -6 2 0.37
    5 -6 2 0.09
    -5 -6 -2 0.44
    5 6 2 0.54
    5 6 2 0.53
    6 -6 2 14
    6 -6 2 12.25
    6 6 2 14.24
    6 6 2 14.19
    7 -6 2 0.47
    7 -6 2 0.15
    7 6 2 0.4
    8 -6 2 0.57
    8 -6 2 0.43
    8 6 2 0.61
    9 -6 2 1.78
    9 -6 2 1.66
    9 6 2 1.71
    9 -7 -2 0.24
    -9 -7 2 0.36
    9 7 -2 0.39
    8 -7 -2 20.93
    -8 -7 2 21.97
    8 -7 -2 21.22
    8 7 -2 21.37
    7 -7 -2 1.81
    -7 -7 2 2.39
    7 -7 -2 2.25
    7 7 -2 2.03
    7 7 -2 2.11
    -6 -7 2 6.92
    6 -7 -2 7.17
    6 -7 -2 7.05
    6 7 -2 8.08
    6 7 -2 7.47
    -6 7 2 7.2
    5 -7 -2 24.29
    -5 -7 2 23.79
    5 -7 -2 24.84
    -5 7 2 23.29
    5 7 -2 25.32
    5 7 -2 24.36
    -4 -7 2 8.26
    4 -7 -2 8.52
    -4 -7 2 8.95
    4 -7 -2 9.47
    4 7 -2 9.03
    -4 7 2 9.42
    -4 7 2 8.35
    4 7 -2 8.61
    -3 -7 2 3.83
    3 -7 -2 3.71
    3 -7 -2 4.09
    3 7 -2 4.29
    3 7 -2 3.95
    -3 7 2 3.83
    -3 7 2 3.92
    2 -7 -2 127.04
    -2 -7 2 125.03
    -2 -7 2 129.45
    2 -7 -2 127.77
    2 -7 -2 126.66
    -2 7 2 128.49
    2 7 -2 131.73
    -2 7 2 130.68
    2 7 -2 125.43
    2 7 -2 126.37
    -1 -7 2 25.25
    -1 -7 2 25.88
    1 7 -2 25.5
    -1 7 2 25.91
    1 7 -2 26.82
    -1 7 2 25.82
    1 7 -2 25.17
    0 -7 2 11.51
    0 -7 -2 11.25
    0 -7 2 11.53
    0 7 -2 11.53
    0 7 2 11.47
    0 7 -2 11.79
    1 -7 2 103.67
    -1 -7 -2 103.01
    1 -7 2 105.97
    -1 -7 -2 104.07
    1 7 2 105.08
    -1 7 -2 108.83
    1 7 2 102.53
    -2 -7 -2 25.87
    2 -7 2 27.33
    2 -7 2 25.83
    2 7 2 27.32
    -2 7 -2 27.76
    2 7 2 25.68
    2 7 2 26.12
    3 -7 2 231.73
    3 -7 2 239.78
    -3 -7 -2 242.34
    3 7 2 229.59
    3 7 2 238.08
    4 -7 2 4.89
    -4 -7 -2 5.22
    4 -7 2 5.08
    4 7 2 5.17
    4 7 2 5.59
    5 -7 2 11.64
    5 -7 2 10.77
    -5 -7 -2 11.5
    5 7 2 11.51
    5 7 2 11.68
    6 -7 2 44.29
    6 -7 2 42.43
    6 7 2 44.1
    6 7 2 44.76
    7 -7 2 2.34
    7 -7 2 2.13
    7 7 2 1.71
    8 -7 2 -0.08
    8 -7 2 0.02
    8 7 2 0.1
    9 -7 2 5.81
    9 -7 2 5.07
    9 7 2 4.65
    9 -8 -2 0.43
    -9 -8 2 0.61
    9 8 -2 0.64
    -8 -8 2 0.87
    8 -8 -2 0.5
    8 8 -2 0.79
    7 -8 -2 3.44
    7 -8 -2 3.6
    -7 -8 2 3.89
    7 8 -2 3.87
    7 8 -2 3.82
    6 -8 -2 4.12
    6 -8 -2 4
    -6 -8 2 4.44
    6 8 -2 4.19
    6 8 -2 4.25
    -5 -8 2 12.69
    5 -8 -2 12.64
    5 -8 -2 12.31
    5 8 -2 12.6
    -5 8 2 11.8
    5 8 -2 12.52
    -4 -8 2 2.31
    4 -8 -2 2.39
    -4 -8 2 2.12
    4 -8 -2 2.38
    4 8 -2 1.93
    4 8 -2 2.11
    -4 8 2 2.57
    -4 8 2 2.12
    -3 -8 2 2.81
    -3 -8 2 2.71
    3 -8 -2 2.53
    3 -8 -2 2.31
    -3 8 2 2.49
    3 8 -2 2.42
    3 8 -2 2.75
    -3 8 2 2.64
    2 -8 -2 0.05
    -2 -8 2 0.06
    2 -8 -2 0.05
    2 -8 -2 0.05
    -2 -8 2 0
    2 8 -2 0.01
    -2 8 2 -0.02
    -2 8 2 0.05
    2 8 -2 0.11
    2 8 -2 0.07
    -1 -8 2 91.76
    -1 -8 2 87.32
    -1 8 2 92.32
    -1 8 2 92.77
    1 8 -2 94.47
    1 8 -2 93.56
    0 -8 2 8.52
    0 -8 2 8.61
    0 -8 -2 8.48
    0 8 2 8.64
    0 8 -2 8.89
    1 -8 2 9.72
    1 -8 2 9.86
    -1 -8 -2 9.79
    -1 -8 -2 9.88
    -1 8 -2 10.48
    1 8 2 9.84
    1 8 2 9.47
    -2 -8 -2 6.16
    2 -8 2 5.74
    2 -8 2 6.38
    2 8 2 6.26
    2 8 2 5.68
    -2 8 -2 6.57
    2 8 2 6.07
    3 -8 2 100.98
    3 -8 2 102.55
    -3 -8 -2 106.33
    3 8 2 101.64
    3 8 2 103.12
    4 -8 2 0.51
    -4 -8 -2 0.47
    4 -8 2 0.35
    4 8 2 0.55
    4 8 2 0.54
    5 -8 2 5.06
    5 -8 2 4.55
    -5 -8 -2 5.26
    5 8 2 5.3
    5 8 2 5.11
    6 -8 2 0.81
    6 -8 2 0.91
    6 8 2 0.58
    6 8 2 1.1
    7 -8 2 10.42
    7 -8 2 10.48
    7 8 2 10.84
    8 -8 2 1.53
    8 -8 2 1.15
    8 8 2 1.7
    9 -8 2 0.13
    9 8 2 0.3
    -9 -9 2 -0.05
    9 -9 -2 0.12
    9 9 -2 0.14
    8 -9 -2 8.46
    -8 -9 2 8.33
    8 9 -2 8.24
    7 -9 -2 5.81
    -7 -9 2 6.05
    7 -9 -2 5.85
    7 9 -2 5.95
    7 9 -2 5.44
    6 -9 -2 18.55
    -6 -9 2 19.41
    6 -9 -2 18.26
    6 9 -2 19.29
    6 9 -2 19.32
    -5 -9 2 0.76
    5 -9 -2 1
    5 -9 -2 0.94
    5 9 -2 0.92
    -5 9 2 0.54
    5 9 -2 1.02
    -4 -9 2 14.28
    4 -9 -2 13.41
    -4 -9 2 12.76
    4 -9 -2 13.56
    4 9 -2 13.48
    -4 9 2 12.43
    4 9 -2 13.89
    -4 9 2 13.89
    3 -9 -2 9.98
    3 -9 -2 9.56
    -3 -9 2 9.52
    -3 -9 2 9.68
    -3 9 2 10.1
    -3 9 2 9.35
    3 9 -2 9.87
    3 9 -2 9.64
    -2 -9 2 3.91
    2 -9 -2 3.66
    -2 -9 2 3.87
    2 -9 -2 3.81
    2 9 -2 3.73
    2 9 -2 3.37
    -2 9 2 3.9
    -2 9 2 3.94
    -1 -9 2 3.04
    -1 -9 2 2.98
    1 9 -2 3.48
    1 9 -2 3.07
    0 -9 -2 41.23
    0 -9 2 41
    0 -9 2 39.19
    0 9 -2 41.52
    0 9 2 41.25
    0 9 -2 42.67
    1 -9 2 1.24
    -1 -9 -2 1.34
    1 -9 2 1.53
    -1 -9 -2 1.44
    1 9 2 1.56
    1 9 2 1.47
    -1 9 -2 1.48
    1 9 2 1.62
    -2 -9 -2 1.54
    2 -9 2 1.32
    2 -9 2 1.51
    -2 9 -2 1.47
    2 9 2 1.52
    2 9 2 1.26
    2 9 2 1.57
    3 -9 2 89.96
    -3 -9 -2 93.35
    3 -9 2 89.51
    3 9 2 93.42
    3 9 2 88.61
    4 -9 2 17.94
    4 -9 2 18.4
    -4 -9 -2 19.5
    4 9 2 19.23
    4 9 2 18.64
    -5 -9 -2 36.01
    5 -9 2 33.9
    5 -9 2 33.84
    5 9 2 34.25
    5 9 2 35.18
    6 -9 2 0.61
    6 -9 2 0.63
    6 9 2 0.75
    7 -9 2 9.06
    7 -9 2 10.33
    7 9 2 9.18
    8 -9 2 0.92
    8 -9 2 0.94
    8 9 2 0.91
    9 -9 2 0.74
    9 9 2 0.82
    9 -10 -2 6.5
    -9 -10 2 6.27
    9 10 -2 6.86
    -8 -10 2 0.48
    8 -10 -2 0.81
    8 10 -2 0.64
    -7 -10 2 0.2
    7 -10 -2 0.06
    7 10 -2 0.1
    6 -10 -2 1.98
    -6 -10 2 1.85
    6 -10 -2 2.03
    6 10 -2 2.13
    6 10 -2 1.86
    5 -10 -2 1
    -5 -10 2 0.96
    5 -10 -2 1.08
    5 10 -2 0.75
    5 10 -2 1.12
    -5 10 2 1.24
    -4 -10 2 12.75
    -4 -10 2 12.02
    4 -10 -2 12.51
    4 -10 -2 11.87
    4 10 -2 12.72
    -4 10 2 12.5
    4 10 -2 11.04
    -4 10 2 11.4
    -3 -10 2 9.6
    3 -10 -2 10.06
    -3 -10 2 10.26
    3 -10 -2 10.44
    -3 10 2 9.74
    -3 10 2 10.45
    3 10 -2 9.72
    3 10 -2 10.28
    2 -10 -2 23.34
    -2 -10 2 22.37
    -2 -10 2 23.02
    2 10 -2 22.96
    -2 10 2 23.16
    -2 10 2 23.79
    2 10 -2 22.16
    -1 -10 2 0.54
    -1 -10 2 0.64
    1 10 -2 0.53
    1 10 -2 0.46
    0 -10 2 -0.03
    0 -10 -2 0.03
    0 -10 2 0
    0 10 2 0.05
    0 10 -2 0.02
    0 10 2 0.04
    0 10 -2 0.02
    1 -10 2 2.99
    -1 -10 -2 2.87
    1 -10 2 2.87
    1 10 2 3.17
    -1 10 -2 3.22
    1 10 2 3.14
    1 10 2 2.93
    -2 -10 -2 4.24
    2 -10 2 3.95
    2 -10 2 3.91
    2 10 2 3.75
    2 10 2 4.12
    -2 10 -2 4.49
    2 10 2 4.09
    3 -10 2 47.86
    -3 -10 -2 48.98
    3 -10 2 46.48
    3 10 2 51.07
    3 10 2 48.94
    3 10 2 46.78
    4 -10 2 2.32
    4 -10 2 2.57
    -4 -10 -2 2.52
    4 10 2 2.56
    4 10 2 2.5
    5 -10 2 12.22
    -5 -10 -2 13.29
    5 -10 2 11.98
    5 10 2 12.87
    5 10 2 12.24
    6 -10 2 17.97
    6 -10 2 17.59
    6 10 2 17.51
    7 -10 2 1.5
    7 -10 2 1.63
    7 10 2 1.67
    8 -10 2 0.44
    8 10 2 -0.22
    9 -10 2 17.73
    9 10 2 17.17
    -9 -11 2 0.37
    9 -11 -2 0.51
    9 11 -2 0.48
    8 -11 -2 1.23
    -8 -11 2 1.42
    8 11 -2 1.48
    -7 -11 2 1.04
    7 -11 -2 0.79
    7 11 -2 1.09
    -6 -11 2 0.12
    6 -11 -2 0.16
    6 -11 -2 0.1
    6 11 -2 0.01
    6 11 -2 -0.01
    5 -11 -2 36.08
    5 -11 -2 38.37
    -5 -11 2 35.97
    5 11 -2 37.13
    5 11 -2 36.84
    -5 11 2 38.51
    -4 -11 2 0.02
    4 -11 -2 0.09
    -4 -11 2 0.13
    4 -11 -2 0.07
    4 11 -2 0.09
    -4 11 2 0.16
    4 11 -2 -0.02
    3 -11 -2 0.2
    -3 -11 2 0.17
    -3 -11 2 0.19
    3 -11 -2 0.14
    3 11 -2 0.07
    3 11 -2 0.16
    -3 11 2 0.18
    -2 -11 2 17.68
    2 -11 -2 17.78
    -2 -11 2 17.69
    2 11 -2 17.18
    -2 11 2 17.8
    2 11 -2 16.72
    -1 -11 2 6.77
    -1 -11 2 6.56
    1 11 -2 6.76
    1 11 -2 6.38
    1 11 -2 6.22
    0 -11 2 2.44
    0 -11 2 2.19
    0 -11 -2 2.14
    0 11 2 2.23
    0 11 2 2.34
    0 11 -2 2.51
    0 11 -2 2.27
    -1 -11 -2 6.25
    1 -11 2 6.41
    1 -11 2 6.34
    -1 11 -2 6.51
    1 11 2 6.34
    1 11 2 6.26
    2 -11 2 34.15
    2 -11 2 35.54
    -2 -11 -2 36.96
    2 11 2 36.83
    2 11 2 34.68
    2 11 2 36.25
    -2 11 -2 37.16
    3 -11 2 20
    -3 -11 -2 21.04
    3 -11 2 20.06
    3 11 2 20.32
    3 11 2 21.18
    3 11 2 22.37
    4 -11 2 3.93
    -4 -11 -2 4.31
    4 -11 2 3.9
    4 11 2 3.96
    4 11 2 4.49
    5 -11 2 2.39
    5 -11 2 2.57
    5 11 2 2.87
    6 -11 2 7.54
    6 -11 2 7.76
    6 11 2 7.26
    7 -11 2 1.77
    7 -11 2 2.05
    7 11 2 2.1
    8 -11 2 0.59
    8 11 2 0.44
    -9 -12 2 2.76
    9 -12 -2 3.25
    9 12 -2 3.13
    8 -12 -2 -0.02
    -8 -12 2 0.1
    8 12 -2 0.04
    -7 -12 2 4.48
    7 -12 -2 4.06
    7 12 -2 3.76
    -6 -12 2 4.13
    6 -12 -2 4.28
    6 12 -2 4.36
    5 -12 -2 13.06
    -5 -12 2 13.53
    5 -12 -2 13.54
    5 12 -2 12.94
    5 12 -2 13.11
    4 -12 -2 24.32
    4 -12 -2 24.94
    -4 -12 2 23.51
    4 12 -2 24.85
    4 12 -2 24.55
    -4 12 2 25.11
    3 -12 -2 0.43
    3 -12 -2 0.53
    -3 -12 2 0.31
    -3 -12 2 0.33
    -3 12 2 0.51
    3 12 -2 0.44
    3 12 -2 0.45
    2 -12 -2 6.36
    -2 -12 2 6.06
    -2 -12 2 6.77
    2 12 -2 6.4
    2 12 -2 6.26
    -2 12 2 6.45
    -1 -12 2 1.46
    -1 -12 2 1.15
    1 12 -2 1.77
    1 12 -2 1.4
    1 12 -2 1.31
    0 -12 -2 64.59
    0 -12 2 60.64
    0 -12 2 64.15
    0 12 2 65.65
    0 12 -2 62.54
    0 12 2 64.94
    0 12 -2 66.86
    1 -12 2 10.05
    -1 -12 -2 9.58
    1 -12 2 9.28
    1 12 2 9.66
    -1 12 -2 10.27
    1 12 2 9.9
    2 -12 2 3.87
    -2 -12 -2 4.28
    2 -12 2 4.13
    2 12 2 4.19
    2 12 2 3.97
    2 12 2 4.5
    -2 12 -2 4.42
    3 -12 2 42.28
    3 -12 2 43.98
    -3 -12 -2 45.34
    3 12 2 46
    3 12 2 42.49
    3 12 2 45.21
    4 -12 2 32.13
    4 -12 2 34.46
    -4 -12 -2 35.5
    4 12 2 33.14
    4 12 2 34.58
    5 -12 2 0.24
    5 -12 2 0.3
    5 12 2 0.13
    6 -12 2 13.44
    6 -12 2 14.14
    6 12 2 13.46
    7 -12 2 5.05
    7 -12 2 5.15
    7 12 2 4.41
    8 -12 2 0.34
    8 12 2 0.49
    9 -13 -2 7.69
    -9 -13 2 8.14
    9 13 -2 7.93
    8 -13 -2 0.72
    -8 -13 2 0.27
    8 13 -2 0.88
    7 -13 -2 5.77
    -7 -13 2 5.65
    7 13 -2 5.17
    6 -13 -2 0.4
    -6 -13 2 0.42
    6 13 -2 0.43
    -5 -13 2 11.36
    5 -13 -2 12.12
    5 -13 -2 11.85
    5 13 -2 11.78
    5 13 -2 11.68
    4 -13 -2 18.22
    4 -13 -2 18.49
    -4 -13 2 17.8
    4 13 -2 18.88
    4 13 -2 18.1
    -4 13 2 18.83
    -3 -13 2 2.39
    3 -13 -2 2.37
    -3 -13 2 2.13
    3 13 -2 2.53
    -3 13 2 2.67
    3 13 -2 2.31
    2 -13 -2 2.53
    -2 -13 2 2.4
    -2 -13 2 2.43
    2 13 -2 2.45
    2 13 -2 2.53
    -2 13 2 2.55
    -1 -13 2 0.78
    -1 -13 2 0.75
    1 13 -2 0.79
    1 13 -2 0.81
    1 13 -2 0.65
    0 -13 2 36.44
    0 -13 2 35.12
    0 -13 -2 35.29
    0 13 -2 39.37
    0 13 -2 35.81
    0 13 2 36.29
    0 13 2 36.06
    -1 -13 -2 9.12
    1 -13 2 8.89
    1 -13 2 7.91
    1 13 2 8.93
    -1 13 -2 9.39
    1 13 2 8.74
    2 -13 2 3.97
    -2 -13 -2 4.21
    2 -13 2 4.33
    2 13 2 4.13
    2 13 2 4.4
    2 13 2 4.11
    -2 13 -2 4.75
    3 -13 2 8.03
    -3 -13 -2 8.01
    3 -13 2 8.11
    3 13 2 7.66
    3 13 2 7.99
    3 13 2 8.77
    -4 -13 -2 -0.13
    4 -13 2 -0.09
    4 -13 2 -0.06
    4 13 2 0.11
    4 13 2 0
    5 -13 2 43.99
    5 -13 2 44.39
    5 13 2 44.48
    6 -13 2 1.46
    6 -13 2 1.53
    6 13 2 1.78
    7 -13 2 11.95
    7 13 2 11.62
    8 -13 2 3.8
    8 13 2 3.23
    -8 -14 2 0.04
    8 -14 -2 0.08
    8 14 -2 0.18
    7 -14 -2 0.4
    -7 -14 2 0.35
    7 14 -2 0.35
    -6 -14 2 15.5
    6 -14 -2 14.31
    6 14 -2 14.98
    -5 -14 2 3.2
    5 -14 -2 3.07
    5 14 -2 3.19
    -4 -14 2 0.89
    4 -14 -2 0.92
    4 -14 -2 0.84
    -4 14 2 0.95
    4 14 -2 0.76
    4 14 -2 0.85
    -3 -14 2 52.21
    -3 -14 2 53.66
    3 -14 -2 54.8
    -3 14 2 54.99
    3 14 -2 53.08
    3 14 -2 52.83
    -2 -14 2 7.92
    2 -14 -2 7.75
    -2 -14 2 8.03
    -2 14 2 8.4
    2 14 -2 8.31
    2 14 -2 7.93
    -1 -14 2 2.96
    -1 -14 2 3.21
    1 14 -2 3
    1 14 -2 3.15
    1 14 -2 3.14
    0 -14 2 28.96
    0 -14 -2 30.23
    0 -14 2 30.95
    0 14 -2 32.74
    0 14 2 30.85
    0 14 -2 30.16
    0 14 2 30.51
    1 -14 2 3.78
    1 -14 2 3.49
    -1 -14 -2 3.72
    1 14 2 3.77
    1 14 2 4.06
    -1 14 -2 4.15
    2 -14 2 47.59
    2 -14 2 48.52
    -2 -14 -2 49.15
    -2 14 -2 52.38
    2 14 2 47.46
    2 14 2 50.17
    3 -14 2 5.76
    3 -14 2 5.42
    -3 -14 -2 5.71
    3 14 2 5.72
    3 14 2 6.29
    3 14 2 5.54
    4 -14 2 0.77
    -4 -14 -2 0.82
    4 -14 2 0.69
    4 14 2 0.66
    5 -14 2 15.16
    5 -14 2 14.54
    5 14 2 15.71
    6 -14 2 1.96
    6 14 2 2.06
    7 -14 2 5.38
    7 14 2 5.11
    8 -14 2 4.09
    8 14 2 4.24
    8 -15 -2 2.04
    -8 -15 2 2.21
    8 15 -2 1.97
    -7 -15 2 1.61
    7 -15 -2 1.5
    7 15 -2 1.38
    -6 -15 2 5.68
    6 -15 -2 5.56
    6 15 -2 5.41
    -5 -15 2 4.06
    5 -15 -2 4.12
    5 15 -2 4.26
    -4 -15 2 7.39
    4 -15 -2 7.03
    4 15 -2 6.92
    4 15 -2 7.16
    -3 -15 2 8.06
    -3 -15 2 7.18
    3 -15 -2 7.55
    3 15 -2 7.64
    -3 15 2 7.56
    3 15 -2 7.74
    2 -15 -2 0.81
    -2 -15 2 0.93
    -2 -15 2 0.99
    2 15 -2 1.12
    -2 15 2 1.02
    2 15 -2 1
    -1 -15 2 0.04
    -1 -15 2 -0.06
    1 15 -2 0.04
    1 15 -2 0.11
    1 15 -2 0.03
    0 -15 2 -0.05
    0 -15 -2 -0.05
    0 -15 2 0.24
    0 15 2 -0.03
    0 15 -2 -0.01
    0 15 -2 0.03
    0 15 2 -0.06
    -1 -15 -2 5.46
    1 -15 2 5.75
    1 -15 2 5.5
    1 15 2 5.62
    1 15 2 5.34
    -1 15 -2 5.51
    2 -15 2 3.52
    2 -15 2 3.73
    -2 -15 -2 3.69
    2 15 2 3.92
    -2 15 -2 3.93
    2 15 2 3.53
    3 -15 2 6.58
    3 -15 2 6.94
    -3 -15 -2 6.74
    3 15 2 6.45
    3 15 2 6.96
    3 15 2 6.86
    4 -15 2 0.21
    4 -15 2 0.37
    4 15 2 0.27
    5 -15 2 12.94
    5 -15 2 12.54
    5 15 2 13.17
    6 -15 2 10.32
    6 15 2 9.43
    7 -15 2 1.48
    7 15 2 1.43
    8 -15 2 0.96
    8 15 2 0.81
    8 -16 -2 0.96
    -8 -16 2 1.03
    8 16 -2 0.59
    7 -16 -2 0.12
    -7 -16 2 0.01
    7 16 -2 -0.11
    6 -16 -2 1.2
    -6 -16 2 1.26
    6 16 -2 1.21
    -5 -16 2 -0.04
    5 -16 -2 0.02
    5 16 -2 0.27
    4 -16 -2 0.91
    -4 -16 2 0.92
    4 16 -2 0.92
    3 -16 -2 34.41
    -3 -16 2 34.05
    -3 -16 2 34.56
    3 16 -2 34.6
    -3 16 2 35.52
    3 16 -2 33.77
    -2 -16 2 0.64
    -2 -16 2 0.71
    2 -16 -2 0.69
    2 16 -2 0.69
    2 16 -2 0.78
    -2 16 2 0.69
    -1 -16 2 22.33
    -1 -16 2 24.24
    1 16 -2 25.8
    1 16 -2 22.91
    1 16 -2 23.11
    0 -16 -2 0.66
    0 -16 2 0.52
    0 -16 2 0.69
    0 16 2 0.71
    0 16 -2 0.73
    0 16 2 0.69
    0 16 -2 0.77
    0 16 -2 0.52
    -1 -16 -2 22.79
    1 -16 2 21.83
    1 -16 2 21.24
    1 16 2 21.42
    1 16 2 21.94
    -1 16 -2 24.1
    -2 -16 -2 3.92
    2 -16 2 3.88
    2 -16 2 3.67
    2 16 2 4.26
    2 16 2 3.58
    -2 16 -2 4.44
    3 -16 2 10.47
    3 -16 2 10.52
    -3 -16 -2 10.12
    3 16 2 9.56
    4 -16 2 1.77
    4 -16 2 1.95
    4 16 2 1.76
    5 -16 2 0.63
    5 16 2 0.58
    6 -16 2 5.15
    6 16 2 4.75
    7 -16 2 0.95
    7 16 2 1.13
    8 -16 2 1.68
    8 16 2 1.82
    8 -17 -2 0.19
    8 17 -2 -0.07
    -7 -17 2 2.48
    7 -17 -2 2.02
    7 17 -2 2.49
    -6 -17 2 3.37
    6 -17 -2 3.18
    6 17 -2 2.82
    -5 -17 2 13.09
    5 -17 -2 12.01
    5 17 -2 13.09
    -4 -17 2 1.86
    4 -17 -2 1.82
    4 17 -2 1.67
    -3 -17 2 0.09
    3 -17 -2 0.14
    -3 -17 2 0.28
    3 17 -2 0.19
    -3 17 2 0.13
    2 -17 -2 6.81
    -2 -17 2 7
    -2 -17 2 7.22
    -2 17 2 7.19
    2 17 -2 7.23
    2 17 -2 7.37
    -1 -17 2 30.49
    -1 -17 2 32.64
    1 17 -2 35.83
    1 17 -2 31.62
    1 17 -2 31.48
    0 -17 2 9.15
    0 -17 2 9.82
    0 17 2 9.44
    0 17 -2 9.39
    0 17 -2 8.86
    0 17 -2 10.2
    0 17 2 9.88
    1 -17 2 2.35
    -1 -17 -2 2.68
    1 -17 2 2.62
    -1 17 -2 3.03
    1 17 2 2.69
    1 17 2 2.55
    2 -17 2 3.58
    -2 -17 -2 4.02
    2 -17 2 3.77
    2 17 2 3.59
    2 17 2 3.98
    -2 17 -2 4.63
    -3 -17 -2 9.81
    3 -17 2 9.94
    3 -17 2 9.13
    3 17 2 9.16
    4 -17 2 9.01
    4 17 2 9.12
    5 -17 2 0.15
    5 17 2 0.18
    6 -17 2 24.4
    6 17 2 24.52
    7 -17 2 2.16
    7 17 2 1.81
    8 -17 2 -0.05
    8 17 2 0
    8 -18 -2 11.71
    8 18 -2 11.64
    -7 -18 2 1.55
    7 -18 -2 1.27
    7 18 -2 1.38
    6 -18 -2 16.34
    -6 -18 2 17.27
    6 18 -2 16
    5 -18 -2 19.01
    -5 -18 2 19.33
    5 18 -2 18.78
    4 -18 -2 25.34
    -4 -18 2 24.99
    4 18 -2 24.98
    -3 -18 2 24.26
    -3 -18 2 24.14
    3 -18 -2 23.91
    3 18 -2 23.82
    -2 -18 2 11.62
    2 -18 -2 10.95
    -2 -18 2 11.56
    2 18 -2 11.16
    -2 18 2 11.32
    -1 -18 2 3.08
    1 -18 -2 2.99
    -1 -18 2 2.9
    1 18 -2 2.92
    1 18 -2 2.86
    1 18 -2 3.13
    0 -18 2 2.36
    0 -18 2 1.97
    0 18 -2 2.49
    0 18 2 2.03
    0 18 -2 1.99
    0 18 2 1.96
    -1 -18 -2 3.83
    1 -18 2 3.68
    1 -18 2 3.43
    1 18 2 3.38
    1 18 2 3.36
    -1 18 -2 3.53
    -1 18 -2 3.45
    2 -18 2 0.92
    -2 -18 -2 1.13
    2 -18 2 0.93
    2 18 2 1.22
    3 -18 2 2.26
    3 -18 2 1.63
    -3 -18 -2 1.86
    3 18 2 1.59
    4 -18 2 0.54
    4 18 2 0.66
    5 -18 2 2.64
    5 18 2 2.83
    6 -18 2 1.69
    6 18 2 1.75
    7 -18 2 4.85
    7 18 2 4.9
    7 -19 -2 2.78
    7 19 -2 3.03
    6 -19 -2 0.54
    6 19 -2 0.56
    -5 -19 2 2.34
    5 -19 -2 2.31
    5 19 -2 2.26
    4 -19 -2 8.56
    -4 -19 2 9.28
    4 19 -2 8.91
    3 -19 -2 17.17
    -3 -19 2 17.06
    -3 -19 2 18.14
    3 19 -2 17.35
    -2 -19 2 21.94
    -2 -19 2 20.99
    2 -19 -2 20.78
    -2 19 2 21.95
    -2 19 2 21.37
    2 19 -2 20.89
    -1 -19 2 0.47
    1 -19 -2 0.55
    -1 -19 2 0.47
    1 19 -2 0.51
    0 -19 2 7.68
    0 -19 2 8.78
    0 19 2 8.45
    0 19 2 8.17
    0 19 -2 8.05
    1 -19 2 2.2
    1 -19 2 2.66
    -1 -19 -2 2.6
    -1 19 -2 2.53
    1 19 2 2.2
    2 -19 2 3.01
    2 -19 2 2.5
    -2 -19 -2 3.01
    2 19 2 2.68
    -3 -19 -2 2.05
    3 -19 2 1.52
    3 19 2 1.54
    4 -19 2 3.97
    4 19 2 3.78
    5 -19 2 -0.06
    5 19 2 0.21
    6 -19 2 0.49
    6 19 2 0.17
    7 -19 2 1.21
    7 19 2 1.26
    7 -20 -2 2.79
    7 20 -2 3.15
    6 -20 -2 2.12
    6 20 -2 2.19
    5 -20 -2 12.04
    5 20 -2 11.09
    4 -20 -2 6.1
    -4 -20 2 6.99
    4 20 -2 6.09
    3 -20 -2 73.38
    -3 -20 2 73.16
    -3 -20 2 77.75
    3 20 -2 75.39
    2 -20 -2 35.13
    -2 -20 2 35.81
    -2 -20 2 35.84
    2 20 -2 35.5
    -1 -20 2 0.11
    -1 -20 2 0.01
    1 -20 -2 -0.03
    1 20 -2 -0.1
    0 -20 2 12.48
    0 -20 2 12.46
    0 20 2 12.34
    0 20 2 13
    0 20 -2 12.21
    1 -20 2 1.23
    -1 -20 -2 1.56
    -1 20 -2 1.56
    1 20 2 1.28
    2 -20 2 10.81
    -2 -20 -2 11.71
    2 20 2 11.38
    3 -20 2 2.82
    3 20 2 2.77
    4 -20 2 0.64
    4 20 2 0.59
    5 -20 2 0.02
    5 20 2 0.01
    6 -20 2 1.24
    6 20 2 0.92
    7 -20 2 -0.12
    7 20 2 0.16
    7 -21 -2 0.9
    7 21 -2 1.01
    6 -21 -2 18.77
    6 21 -2 18.53
    5 -21 -2 11.71
    5 21 -2 11.29
    4 -21 -2 0.36
    4 21 -2 0.37
    3 -21 -2 0.33
    2 -21 -2 1.77
    -2 -21 2 1.89
    2 21 -2 2.14
    1 -21 -2 0.05
    -1 -21 2 -0.09
    1 21 -2 -0.02
    0 -21 2 0.11
    0 21 2 0.01
    0 21 -2 0.09
    1 -21 2 0.45
    -1 21 -2 0.69
    1 21 2 0.44
    -2 -21 -2 4.57
    2 -21 2 4.43
    2 21 2 4.31
    3 -21 2 10.38
    3 21 2 10.73
    4 -21 2 0.14
    4 21 2 0.12
    5 -21 2 6.15
    5 21 2 6.03
    6 -21 2 0.78
    6 21 2 0.51
    7 -22 -2 2.14
    7 22 -2 2.3
    6 -22 -2 0.65
    6 22 -2 0.65
    5 -22 -2 0.58
    5 22 -2 0.45
    4 -22 -2 25.51
    4 22 -2 25.02
    3 -22 -2 3.61
    -3 -22 2 3.54
    3 22 -2 3.96
    2 -22 -2 3.59
    -2 -22 2 4
    2 22 -2 3.76
    1 -22 -2 0.26
    -1 -22 2 0.31
    1 22 -2 0.17
    0 -22 2 14.04
    0 22 -2 14.13
    0 22 2 14.34
    1 -22 2 17.21
    -1 22 -2 18.25
    1 22 2 16.73
    2 -22 2 0.5
    -2 -22 -2 0.47
    2 22 2 0.34
    3 -22 2 11.96
    3 22 2 11.29
    4 -22 2 1.72
    4 22 2 1.42
    5 -22 2 7.62
    5 22 2 6.94
    6 -22 2 1.05
    6 22 2 0.83
    6 -23 -2 0.02
    6 23 -2 0.06
    5 -23 -2 2.48
    5 23 -2 2.64
    4 -23 -2 0.32
    4 23 -2 0.48
    3 -23 -2 0
    -3 -23 2 -0.08
    3 23 -2 0.13
    -2 -23 2 1.98
    2 -23 -2 1.94
    2 23 -2 1.78
    1 -23 -2 0.17
    -1 -23 2 0.14
    1 23 -2 0.1
    0 -23 2 15.78
    0 23 2 15.95
    0 23 -2 16.76
    1 -23 2 3.63
    1 23 2 3.56
    -1 23 -2 4.21
    2 -23 2 6.38
    -2 23 -2 6.99
    2 23 2 6.74
    3 -23 2 0.07
    3 23 2 0.08
    4 -23 2 5.45
    4 23 2 4.91
    5 -23 2 3.61
    5 23 2 3.71
    6 -23 2 0.24
    6 23 2 0.36
    6 -24 -2 -0.01
    6 24 -2 -0.01
    5 -24 -2 9.82
    5 24 -2 9.5
    4 -24 -2 0.08
    4 24 -2 0.01
    -3 -24 2 1.43
    3 -24 -2 1.54
    3 24 -2 1.39
    2 -24 -2 0.06
    -2 -24 2 0.15
    2 24 -2 -0.01
    1 -24 -2 2.13
    -1 -24 2 2.03
    1 24 -2 2.21
    0 -24 2 2.4
    0 24 -2 2.54
    0 24 2 2.3
    1 -24 2 9.16
    -1 24 -2 9.4
    1 24 2 9.33
    2 -24 2 11.56
    -2 24 -2 11.46
    2 24 2 11.47
    3 -24 2 3.8
    3 24 2 4.31
    4 -24 2 0
    4 24 2 -0.05
    5 -24 2 6.44
    5 24 2 6.75
    5 -25 -2 0.68
    5 25 -2 0.85
    4 -25 -2 3.44
    4 25 -2 3.46
    3 -25 -2 2.09
    3 25 -2 2
    2 -25 -2 7.74
    -2 -25 2 8.98
    2 25 -2 8.44
    1 -25 -2 3.44
    -1 -25 2 3.65
    1 25 -2 4.05
    0 -25 2 0.47
    0 25 -2 0.62
    0 25 2 0.71
    1 -25 2 6.46
    1 25 2 6.09
    -1 25 -2 6.21
    2 -25 2 3.01
    2 25 2 2.95
    -2 25 -2 2.6
    3 -25 2 0.13
    3 25 2 0.05
    4 -25 2 0.12
    4 25 2 -0.1
    5 -25 2 0.25
    5 25 2 0.41
    5 -26 -2 0.38
    5 26 -2 0.57
    4 -26 -2 0.2
    4 26 -2 0.19
    3 -26 -2 0.58
    3 26 -2 0.57
    -2 -26 2 0.24
    2 -26 -2 0.05
    2 26 -2 0.08
    -1 -26 2 4.57
    1 26 -2 4.3
    0 -26 2 1.17
    0 26 -2 1.4
    1 -26 2 2.92
    -1 26 -2 2.89
    1 26 2 2.89
    2 -26 2 0.93
    2 26 2 0.95
    -2 26 -2 1.01
    3 -26 2 1.27
    -3 26 -2 0.98
    3 26 2 0.92
    4 -26 2 2.37
    4 26 2 2.49
    5 -26 2 0.28
    5 26 2 0.33
    4 -27 -2 1.48
    4 27 -2 1.7
    3 -27 -2 0.13
    3 27 -2 0.03
    2 -27 -2 3.65
    -2 -27 2 3.75
    2 27 -2 3.71
    -1 -27 2 4.29
    1 27 -2 4.41
    0 -27 2 2.14
    0 27 -2 2.01
    1 -27 2 0.07
    1 27 2 0.09
    -1 27 -2 0.1
    2 -27 2 0.07
    2 27 2 0.1
    -2 27 -2 0
    3 -27 2 5.15
    3 27 2 5.02
    -3 27 -2 5.2
    4 -27 2 1.02
    4 27 2 0.85
    4 -28 -2 0.16
    4 28 -2 0.26
    3 -28 -2 9.73
    3 28 -2 9.79
    -2 -28 2 1.71
    2 28 -2 1.68
    -1 -28 2 3.32
    1 28 -2 3.61
    0 -28 2 -0.04
    0 28 -2 -0.02
    1 -28 2 1.76
    -1 28 -2 1.96
    2 -28 2 2.62
    -2 28 -2 2.65
    2 28 2 2.85
    3 -28 2 0.05
    3 28 2 0.09
    -3 28 -2 0.05
    3 29 -2 0.73
    -2 -29 2 0.29
    2 29 -2 0.21
    -1 -29 2 8.11
    1 29 -2 7.86
    0 -29 2 0.07
    0 29 -2 0.09
    1 -29 2 0.11
    -1 29 -2 0.06
    2 -29 2 2.79
    -2 29 -2 2.52
    3 -29 2 2.17
    3 29 2 2.38
    -3 29 -2 2.47
    -2 -30 2 3.08
    2 30 -2 2.94
    -1 -30 2 0.27
    1 30 -2 0.23
    0 -30 2 0.49
    0 30 -2 0.37
    1 -30 2 -0.03
    -1 30 -2 0.01
    -9 0 3 -0.06
    9 0 -3 -0.1
    9 0 -3 0.03
    -8 0 3 0.06
    8 0 -3 0
    8 0 -3 0.23
    7 0 -3 -0.08
    -7 0 3 -0.15
    7 0 -3 0.03
    -6 0 3 -0.03
    6 0 -3 -0.1
    6 0 -3 0
    6 0 -3 -0.08
    -5 0 3 -0.01
    5 0 -3 0.13
    5 0 -3 0.08
    5 0 -3 0.05
    4 0 -3 -0.01
    4 0 -3 0.09
    4 0 -3 -0.05
    -4 0 3 -0.06
    3 0 -3 0.05
    3 0 -3 0.02
    -3 0 3 -0.01
    3 0 -3 0.03
    2 0 -3 -0.14
    -2 0 3 -0.07
    -2 0 3 -0.03
    -2 0 3 -0.08
    2 0 -3 -0.08
    -1 0 3 0.02
    -1 0 3 -0.07
    -1 0 3 -0.03
    1 0 -3 -0.01
    1 0 -3 0.02
    1 0 -3 -0.01
    0 0 -3 0.11
    0 0 3 -0.1
    0 0 3 -0.05
    0 0 -3 -0.08
    -1 0 -3 -0.05
    1 0 3 -0.06
    1 0 3 -0.01
    2 0 3 0.07
    2 0 3 -0.09
    -2 0 -3 -0.03
    -3 0 -3 0.06
    3 0 3 -0.09
    3 0 3 -0.02
    4 0 3 -0.15
    4 0 3 0.1
    5 0 3 0.03
    5 0 3 0
    6 0 3 0.09
    6 0 3 -0.04
    7 0 3 0.2
    7 0 3 -0.08
    8 0 3 0.04
    9 0 3 0.25
    9 -1 -3 -0.15
    9 -1 -3 -0.17
    -9 -1 3 -0.03
    9 1 -3 0.3
    -9 1 3 -0.11
    9 1 -3 -0.05
    -8 -1 3 2.56
    8 -1 -3 2.57
    8 -1 -3 2.12
    8 1 -3 2.18
    8 1 -3 1.99
    -8 1 3 2.51
    7 -1 -3 0.77
    7 -1 -3 1.11
    -7 -1 3 1.01
    7 1 -3 0.76
    7 1 -3 0.85
    -7 1 3 1.19
    -6 -1 3 0.37
    6 -1 -3 0.27
    6 -1 -3 0.41
    6 -1 -3 0.48
    6 1 -3 0.39
    -6 1 3 0.34
    6 1 -3 0.36
    5 -1 -3 37.92
    5 -1 -3 37.74
    5 -1 -3 37.93
    -5 -1 3 37.81
    5 1 -3 38.48
    -5 1 3 37.86
    5 1 -3 38.44
    5 1 -3 37.16
    4 -1 -3 40.17
    4 -1 -3 41.54
    -4 -1 3 39.04
    4 -1 -3 41.21
    4 1 -3 40.61
    4 1 -3 41.7
    4 1 -3 40.56
    -4 1 3 39.36
    3 -1 -3 8.89
    -3 -1 3 8.69
    3 -1 -3 8.36
    3 -1 -3 9.02
    3 1 -3 8.17
    -3 1 3 8.77
    3 1 -3 8.4
    3 1 -3 8.88
    -3 1 3 9.35
    2 -1 -3 0.56
    -2 -1 3 0.65
    -2 -1 3 0.63
    2 -1 -3 0.66
    -2 -1 3 0.57
    -2 1 3 0.59
    -2 1 3 0.54
    -2 1 3 0.62
    2 1 -3 0.58
    2 1 -3 0.63
    -1 -1 3 8.83
    1 -1 -3 8.98
    -1 -1 3 9.65
    1 -1 -3 9.38
    -1 -1 3 9.13
    1 -1 -3 9.36
    -1 1 3 9.35
    1 1 -3 9.48
    -1 1 3 9.56
    -1 1 3 9.15
    1 1 -3 9.1
    0 -1 3 0.81
    0 -1 3 0.92
    0 -1 -3 0.89
    0 -1 -3 0.87
    0 1 3 0.85
    0 1 3 1.03
    0 1 -3 0.92
    1 -1 3 26.3
    -1 -1 -3 28.25
    1 -1 3 26.44
    -1 1 -3 27.58
    1 1 3 27.27
    1 1 3 26.57
    -2 -1 -3 0.19
    2 -1 3 0.08
    2 -1 3 0.13
    -2 1 -3 0.16
    2 1 3 0.27
    2 1 3 0.12
    3 -1 3 16.29
    3 -1 3 16
    -3 -1 -3 16.81
    -3 1 -3 16.19
    3 1 3 15.76
    3 1 3 16.4
    4 -1 3 2.8
    4 -1 3 3.14
    4 1 3 2.81
    4 1 3 2.65
    5 -1 3 -0.01
    5 -1 3 0.08
    5 1 3 0.05
    5 1 3 -0.05
    6 -1 3 0.69
    6 -1 3 0.31
    6 1 3 0.6
    6 1 3 0.54
    7 -1 3 1.03
    7 -1 3 0.83
    7 1 3 1.03
    7 1 3 0.57
    8 -1 3 0.59
    8 1 3 0.6
    9 -1 3 1.44
    9 1 3 1.41
    -9 -2 3 12.87
    9 -2 -3 12.39
    9 -2 -3 12.11
    9 2 -3 11.91
    9 2 -3 11.35
    8 -2 -3 27.55
    8 -2 -3 26.53
    -8 -2 3 28.12
    8 2 -3 25.96
    8 2 -3 26.93
    -8 2 3 27.26
    7 -2 -3 9.48
    -7 -2 3 9.04
    7 -2 -3 9.62
    -7 2 3 9.87
    7 2 -3 8.87
    7 2 -3 9.06
    6 -2 -3 0.08
    6 -2 -3 0.04
    6 -2 -3 -0.02
    -6 -2 3 0.14
    -6 2 3 0.02
    6 2 -3 -0.04
    6 2 -3 0.08
    5 -2 -3 11.97
    -5 -2 3 12.33
    5 -2 -3 11.88
    5 -2 -3 11.95
    5 2 -3 12.5
    5 2 -3 11.55
    -5 2 3 11.64
    5 2 -3 12.38
    4 -2 -3 21.42
    4 -2 -3 20.9
    -4 -2 3 20.66
    4 -2 -3 20.98
    4 2 -3 20.53
    4 2 -3 21.27
    -4 2 3 20.77
    4 2 -3 21.75
    -3 -2 3 47.09
    3 -2 -3 48.31
    3 -2 -3 49.66
    3 -2 -3 50.63
    -3 2 3 52.36
    3 2 -3 49.95
    3 2 -3 49.35
    3 2 -3 49.09
    -3 2 3 48.36
    2 -2 -3 89.94
    -2 -2 3 88.06
    -2 -2 3 94.33
    2 -2 -3 88.74
    -2 -2 3 90.26
    -2 2 3 88.37
    -2 2 3 92.99
    2 2 -3 89.06
    -2 2 3 88.76
    2 2 -3 89.69
    -1 -2 3 58.2
    -1 -2 3 54.7
    1 -2 -3 55.74
    1 -2 -3 54.57
    1 -2 -3 55.56
    -1 -2 3 55.15
    -1 2 3 57.21
    -1 2 3 54.9
    -1 2 3 55.32
    1 2 -3 54.65
    1 2 -3 55.95
    0 -2 -3 17.19
    0 -2 -3 16.74
    0 -2 3 16.55
    0 -2 3 16.58
    0 2 -3 17.23
    0 2 -3 16.44
    0 2 3 17.14
    0 2 3 16.26
    1 -2 3 -0.08
    1 -2 3 -0.02
    -1 -2 -3 0.08
    -1 2 -3 0.06
    1 2 3 -0.03
    1 2 3 -0.01
    2 -2 3 25.1
    2 -2 3 24.43
    -2 -2 -3 25.68
    2 2 3 25.53
    2 2 3 23.81
    -2 2 -3 25.65
    -3 -2 -3 32.86
    3 -2 3 31.54
    3 -2 3 30.66
    3 2 3 32.36
    3 2 3 31.51
    4 -2 3 2.48
    4 -2 3 2.44
    -4 -2 -3 2.32
    4 2 3 2.56
    4 2 3 2.48
    5 -2 3 0.03
    5 -2 3 0.04
    5 2 3 -0.02
    5 2 3 -0.09
    6 -2 3 1.1
    6 -2 3 0.82
    6 2 3 0.87
    6 2 3 0.82
    7 -2 3 8.81
    7 -2 3 8.37
    7 2 3 9.01
    7 2 3 8.27
    8 -2 3 1.17
    8 -2 3 1.18
    8 2 3 0.88
    9 -2 3 1.79
    9 2 3 1.66
    -9 -3 3 3.44
    9 -3 -3 3.61
    9 -3 -3 3.23
    9 3 -3 3.61
    9 3 -3 3.6
    -8 -3 3 40.87
    8 -3 -3 37.55
    8 -3 -3 40.26
    8 3 -3 40.46
    -8 3 3 39.48
    8 3 -3 40.11
    7 -3 -3 24.64
    7 -3 -3 23.98
    -7 -3 3 23.74
    7 3 -3 24.16
    -7 3 3 24.51
    7 3 -3 23.44
    6 -3 -3 20.14
    6 -3 -3 18.56
    -6 -3 3 18.54
    -6 3 3 19.17
    6 3 -3 19.18
    6 3 -3 19.15
    5 -3 -3 0.5
    5 -3 -3 0.51
    -5 -3 3 0.44
    5 3 -3 0.42
    -5 3 3 0.32
    5 3 -3 0.23
    4 -3 -3 5.44
    4 -3 -3 5.24
    4 -3 -3 5.49
    -4 -3 3 5.1
    4 3 -3 5.69
    4 3 -3 5.49
    -4 3 3 5.21
    4 3 -3 5.2
    -3 -3 3 33.82
    3 -3 -3 32.15
    3 -3 -3 31.62
    -3 -3 3 30.87
    3 -3 -3 32.1
    3 3 -3 31.29
    3 3 -3 31.76
    -3 3 3 33.65
    3 3 -3 31.62
    -3 3 3 31.86
    2 -3 -3 17.89
    -2 -3 3 18.53
    -2 -3 3 17.92
    2 -3 -3 18.46
    -2 3 3 18.11
    2 3 -3 17.82
    -2 3 3 19.21
    2 3 -3 18.44
    1 -3 -3 9.53
    -1 -3 3 10.2
    -1 -3 3 9.53
    1 -3 -3 9.68
    1 -3 -3 9.53
    -1 -3 3 9.5
    1 3 -3 9.22
    -1 3 3 9.28
    -1 3 3 9.5
    1 3 -3 9.35
    -1 3 3 9.6
    0 -3 3 4.67
    0 -3 -3 4.74
    0 -3 -3 4.57
    0 3 3 4.21
    0 3 -3 4.62
    0 3 -3 4.92
    0 3 3 4.54
    1 -3 3 1.06
    1 -3 3 0.86
    -1 -3 -3 1.09
    1 3 3 1.09
    -1 3 -3 1.09
    1 3 3 1.01
    -1 3 -3 1.23
    2 -3 3 23.97
    2 -3 3 23.23
    -2 -3 -3 24.43
    2 3 3 23.22
    -2 3 -3 24.01
    2 3 3 23.78
    -3 -3 -3 29.59
    3 -3 3 29.27
    3 -3 3 28.61
    3 3 3 29.42
    3 3 3 29.95
    -4 -3 -3 18.67
    4 -3 3 18.24
    4 -3 3 17.99
    4 3 3 18.55
    4 3 3 19.08
    5 -3 3 3.2
    5 -3 3 2.85
    5 3 3 3.13
    5 3 3 2.82
    6 -3 3 4.83
    6 -3 3 4.6
    6 3 3 4.48
    6 3 3 4.21
    7 -3 3 1.2
    7 -3 3 1.52
    7 3 3 1.49
    8 -3 3 6.06
    8 -3 3 5.56
    8 3 3 6.17
    9 -3 3 1.42
    9 3 3 1.27
    9 -4 -3 13.53
    -9 -4 3 14.38
    9 4 -3 13.17
    -8 -4 3 78.89
    8 -4 -3 77.59
    8 -4 -3 77.13
    8 4 -3 77.24
    8 4 -3 77.79
    -8 4 3 76.4
    -7 -4 3 16.2
    7 -4 -3 15.96
    7 -4 -3 15.37
    7 4 -3 16.48
    -7 4 3 16.32
    7 4 -3 16.44
    -6 -4 3 0.57
    6 -4 -3 0.65
    6 -4 -3 0.53
    6 4 -3 0.44
    -6 4 3 0.59
    6 4 -3 0.59
    -5 -4 3 5.7
    5 -4 -3 5.77
    5 -4 -3 5.43
    -5 4 3 5.29
    5 4 -3 5.28
    5 4 -3 5.73
    4 -4 -3 9.06
    4 -4 -3 9.4
    -4 -4 3 8.51
    -4 4 3 8.46
    -4 4 3 9.38
    4 4 -3 8.96
    4 4 -3 8.51
    3 -4 -3 1.08
    -3 -4 3 1.3
    3 -4 -3 1.11
    3 -4 -3 1.08
    -3 -4 3 0.89
    -3 4 3 0.94
    3 4 -3 1.12
    -3 4 3 1.27
    3 4 -3 1.23
    3 4 -3 1.2
    2 -4 -3 21.3
    -2 -4 3 21.77
    2 -4 -3 21.8
    -2 -4 3 22.33
    2 4 -3 21.81
    -2 4 3 21.42
    -2 4 3 21.64
    2 4 -3 21.14
    1 -4 -3 104.94
    -1 -4 3 102.97
    1 -4 -3 106.66
    -1 -4 3 107.22
    1 -4 -3 102.49
    1 4 -3 103.7
    -1 4 3 103.22
    1 4 -3 107.44
    -1 4 3 103.97
    -1 4 3 106.36
    1 4 -3 105.32
    0 -4 3 1.09
    0 -4 -3 1.09
    0 -4 3 1.46
    0 -4 -3 1.28
    0 4 3 1.21
    0 4 3 1.35
    0 4 -3 1.2
    0 4 -3 1.33
    1 -4 3 11.55
    -1 -4 -3 11.4
    1 -4 3 11.8
    1 4 3 11.51
    -1 4 -3 12.38
    1 4 3 11.8
    -1 4 -3 11.32
    2 -4 3 69.18
    -2 -4 -3 71.75
    2 4 3 68.36
    2 4 3 68.19
    3 -4 3 95.52
    3 -4 3 102.27
    -3 -4 -3 101.68
    3 4 3 100.97
    3 4 3 96.51
    -4 -4 -3 42.85
    4 -4 3 40.33
    4 -4 3 40.88
    4 4 3 40.7
    4 4 3 41.16
    5 -4 3 14.35
    5 -4 3 14.69
    5 4 3 14.89
    5 4 3 14.28
    6 -4 3 3.56
    6 -4 3 3.8
    6 4 3 3.59
    6 4 3 3.69
    7 -4 3 3.42
    7 -4 3 3.72
    7 4 3 3.69
    8 -4 3 -0.17
    8 -4 3 0.13
    8 4 3 0.11
    9 -4 3 -0.07
    9 4 3 -0.27
    9 -5 -3 24.91
    -9 -5 3 26.29
    9 5 -3 25.74
    8 -5 -3 6.49
    8 -5 -3 6.34
    -8 -5 3 7
    8 5 -3 5.69
    -8 5 3 5.86
    8 5 -3 5.57
    7 -5 -3 11.74
    -7 -5 3 11.93
    7 -5 -3 11.47
    -7 5 3 11.73
    7 5 -3 12.3
    7 5 -3 11.73
    -6 -5 3 2.24
    6 -5 -3 2.29
    6 -5 -3 2.44
    6 5 -3 2.15
    -6 5 3 2.36
    6 5 -3 2.58
    5 -5 -3 2.16
    5 -5 -3 2.36
    -5 -5 3 2.01
    5 5 -3 2.41
    5 5 -3 2.23
    -5 5 3 2.07
    4 -5 -3 25.9
    -4 -5 3 24.36
    4 -5 -3 24.9
    -4 5 3 27
    4 5 -3 25.5
    -4 5 3 25.06
    4 5 -3 25.93
    -3 -5 3 10.5
    -3 -5 3 10.57
    3 -5 -3 10.47
    3 -5 -3 10.25
    3 -5 -3 10.85
    3 5 -3 10.75
    3 5 -3 10.58
    -3 5 3 10.71
    3 5 -3 10.63
    -3 5 3 11.24
    -2 -5 3 0.38
    -2 -5 3 0.51
    2 -5 -3 0.57
    2 -5 -3 0.56
    2 5 -3 0.54
    2 5 -3 0.51
    -2 5 3 0.5
    -2 5 3 0.62
    1 -5 -3 16.19
    -1 -5 3 16.11
    -1 -5 3 16.4
    1 -5 -3 15.94
    1 -5 -3 16.21
    1 5 -3 16.02
    -1 5 3 15.81
    1 5 -3 16.79
    1 5 -3 16.51
    -1 5 3 16.34
    -1 5 3 16.77
    0 -5 3 0.96
    0 -5 -3 1.27
    0 -5 3 1.07
    0 -5 -3 1.05
    0 5 3 1.2
    0 5 3 1.14
    0 5 -3 1.46
    0 5 -3 1.15
    1 -5 3 3.61
    -1 -5 -3 3.65
    1 -5 3 3.68
    1 5 3 3.36
    -1 5 -3 3.57
    1 5 3 3.47
    -1 5 -3 3.97
    2 -5 3 7.24
    2 -5 3 7.88
    -2 -5 -3 7.26
    2 5 3 7.49
    2 5 3 7.37
    3 -5 3 31.83
    3 -5 3 32.56
    -3 -5 -3 33
    3 5 3 31.34
    3 5 3 32.47
    4 -5 3 6.16
    -4 -5 -3 6.97
    4 -5 3 6.6
    4 5 3 6.43
    4 5 3 6.59
    5 -5 3 10.37
    5 -5 3 10.71
    5 5 3 11.12
    5 5 3 10.84
    6 -5 3 8.03
    6 -5 3 8.07
    6 5 3 8
    6 5 3 7.57
    7 -5 3 0.73
    7 -5 3 0.57
    7 5 3 0.81
    8 -5 3 1.96
    8 -5 3 2.05
    8 5 3 1.96
    9 -5 3 0.96
    9 5 3 1.63
    9 -6 -3 5.69
    -9 -6 3 5.74
    9 6 -3 5.42
    -8 -6 3 5.93
    8 -6 -3 6
    8 -6 -3 6.27
    -8 6 3 5.92
    8 6 -3 5.89
    8 6 -3 6.14
    7 -6 -3 10.86
    7 -6 -3 10.72
    -7 -6 3 11.47
    7 6 -3 11.19
    -7 6 3 9.93
    7 6 -3 11.52
    6 -6 -3 40.29
    6 -6 -3 40.28
    -6 -6 3 40.52
    6 6 -3 39.46
    6 6 -3 38.63
    -6 6 3 39.57
    5 -6 -3 38.06
    5 -6 -3 36.59
    -5 -6 3 36.65
    5 6 -3 37.72
    5 6 -3 37.16
    -5 6 3 37.32
    -4 -6 3 13.11
    4 -6 -3 13.78
    4 -6 -3 13.42
    -4 6 3 13.58
    4 6 -3 14.28
    -4 6 3 14.19
    4 6 -3 14.16
    -3 -6 3 51.99
    3 -6 -3 50.41
    -3 -6 3 50.08
    3 -6 -3 53.41
    3 -6 -3 51.17
    -3 6 3 50.86
    3 6 -3 50.01
    3 6 -3 51.15
    -3 6 3 53.08
    2 -6 -3 36.57
    -2 -6 3 37.33
    2 -6 -3 36.83
    -2 -6 3 36.83
    2 6 -3 38.7
    -2 6 3 38.86
    -2 6 3 38.26
    2 6 -3 35.94
    1 -6 -3 77.52
    1 -6 -3 75.72
    -1 -6 3 74.74
    1 -6 -3 74.59
    -1 -6 3 74.51
    1 6 -3 76.84
    1 6 -3 74.44
    -1 6 3 77.18
    -1 6 3 76.37
    0 -6 3 3.28
    0 -6 -3 3.49
    0 -6 -3 3.34
    0 -6 3 3.48
    0 6 -3 3.5
    0 6 -3 3.86
    0 6 3 3.35
    0 6 3 3.38
    1 -6 3 20.14
    -1 -6 -3 22.01
    1 -6 3 20.84
    1 6 3 21.12
    1 6 3 20.32
    2 -6 3 4.46
    -2 -6 -3 4.32
    2 -6 3 4.29
    2 6 3 4.5
    2 6 3 4.13
    3 -6 3 43.48
    -3 -6 -3 45.56
    3 -6 3 43.14
    3 6 3 42.93
    3 6 3 42.54
    4 -6 3 24.93
    4 -6 3 25.61
    -4 -6 -3 28.05
    4 6 3 26.35
    4 6 3 26.16
    5 -6 3 0.1
    5 -6 3 -0.09
    -5 -6 -3 0.08
    5 6 3 0
    5 6 3 0.1
    6 -6 3 9.93
    6 -6 3 9.69
    6 6 3 10.61
    6 6 3 10.83
    7 -6 3 10.73
    7 -6 3 11.38
    7 6 3 11.66
    8 -6 3 0.05
    8 -6 3 0.04
    8 6 3 0
    9 -6 3 0.86
    9 -6 3 1.31
    9 6 3 1.18
    9 -7 -3 3.07
    -9 -7 3 3.98
    9 7 -3 3.54
    -8 -7 3 0.41
    8 -7 -3 0.56
    8 7 -3 0.27
    7 -7 -3 4.45
    7 -7 -3 4.63
    -7 -7 3 4.36
    7 7 -3 4.61
    7 7 -3 4.09
    -7 7 3 3.98
    6 -7 -3 1.1
    -6 -7 3 1.1
    6 -7 -3 1.27
    6 7 -3 1.21
    6 7 -3 1.1
    -6 7 3 1.02
    -5 -7 3 1.35
    5 -7 -3 1.25
    5 -7 -3 1.09
    5 7 -3 1.07
    5 7 -3 1.19
    -5 7 3 1.14
    4 -7 -3 28.04
    4 -7 -3 29.89
    -4 -7 3 28.45
    -4 7 3 27.47
    4 7 -3 27.25
    -4 7 3 29.81
    4 7 -3 29.42
    3 -7 -3 16.16
    -3 -7 3 17.03
    3 -7 -3 16.93
    -3 -7 3 16.7
    -3 7 3 16.66
    -3 7 3 16.49
    3 7 -3 16.86
    3 7 -3 16.89
    2 -7 -3 45.92
    -2 -7 3 46.2
    2 -7 -3 46.68
    2 -7 -3 46.45
    -2 -7 3 45.08
    -2 7 3 46.01
    -2 7 3 47.49
    2 7 -3 43.85
    -1 -7 3 1.79
    1 -7 -3 1.28
    1 -7 -3 1.4
    -1 -7 3 1.41
    1 -7 -3 1.65
    -1 7 3 1.57
    1 7 -3 1.45
    -1 7 3 1.49
    0 -7 -3 65.12
    0 -7 -3 65.99
    0 -7 3 65.16
    0 -7 3 64.74
    0 7 3 66.46
    0 7 -3 68.08
    0 7 3 66.67
    1 -7 3 58.95
    -1 -7 -3 59.18
    1 -7 3 60.38
    1 7 3 59.34
    1 7 3 58.11
    -2 -7 -3 14.42
    2 -7 3 13.52
    2 -7 3 13.41
    2 7 3 13.88
    2 7 3 14.65
    -3 -7 -3 0.42
    3 -7 3 0.4
    3 -7 3 0.5
    3 7 3 0.55
    3 7 3 0.44
    -4 -7 -3 76.76
    4 -7 3 74.43
    4 -7 3 74.59
    4 7 3 74.31
    4 7 3 76.26
    5 -7 3 10.29
    5 -7 3 10.19
    -5 -7 -3 10.73
    5 7 3 10.5
    5 7 3 10.1
    6 -7 3 0.1
    6 -7 3 0.2
    6 7 3 0.02
    7 -7 3 1.48
    7 -7 3 1.34
    7 7 3 1.29
    8 -7 3 2.96
    8 -7 3 2.73
    8 7 3 2.56
    9 -7 3 0.76
    9 -7 3 0.65
    9 7 3 0.99
    -9 -8 3 3.6
    9 -8 -3 3.59
    9 8 -3 3.34
    8 -8 -3 0.54
    -8 -8 3 0.38
    8 8 -3 0.44
    7 -8 -3 1.84
    7 -8 -3 1.91
    -7 -8 3 1.78
    7 8 -3 1.82
    7 8 -3 1.93
    -7 8 3 1.73
    -6 -8 3 1.19
    6 -8 -3 0.94
    6 -8 -3 1.04
    6 8 -3 0.91
    -6 8 3 0.96
    6 8 -3 0.85
    -5 -8 3 0.19
    5 -8 -3 0.28
    5 -8 -3 0.13
    5 8 -3 0.29
    5 8 -3 0.21
    -5 8 3 0.2
    4 -8 -3 28.28
    4 -8 -3 29.16
    -4 -8 3 27.51
    4 8 -3 27.3
    4 8 -3 28.52
    -4 8 3 29.4
    -4 8 3 26.76
    3 -8 -3 54.49
    3 -8 -3 52.77
    -3 -8 3 54.97
    -3 -8 3 52.7
    3 8 -3 53.04
    -3 8 3 54.08
    3 8 -3 52.53
    -3 8 3 55.86
    2 -8 -3 150.84
    2 -8 -3 150.81
    -2 -8 3 149.57
    -2 -8 3 149.85
    2 -8 -3 152.26
    -2 8 3 153.91
    -2 8 3 153.06
    2 8 -3 147.86
    2 8 -3 148.21
    1 -8 -3 3.11
    -1 -8 3 2.95
    -1 -8 3 2.99
    1 8 -3 2.99
    -1 8 3 2.89
    0 -8 -3 31.09
    0 -8 3 31.47
    0 -8 3 30.94
    0 -8 -3 31.51
    0 -8 -3 30.69
    0 8 -3 33.66
    0 8 3 31.61
    1 -8 3 4.83
    -1 -8 -3 5.28
    1 -8 3 5.37
    1 8 3 5.25
    1 8 3 5
    2 -8 3 0.29
    2 -8 3 0.44
    -2 -8 -3 0.52
    2 8 3 0.48
    2 8 3 0.43
    3 -8 3 0.03
    3 -8 3 -0.06
    -3 -8 -3 0.04
    3 8 3 0.03
    3 8 3 -0.01
    4 -8 3 26.43
    4 -8 3 26.76
    -4 -8 -3 28.36
    4 8 3 27.82
    4 8 3 26.59
    5 -8 3 0.31
    5 -8 3 0.36
    5 8 3 0.51
    5 8 3 0.51
    6 -8 3 0.53
    6 -8 3 0.25
    6 8 3 0.24
    7 -8 3 13.98
    7 -8 3 15.12
    7 8 3 14.8
    8 -8 3 0.78
    8 -8 3 0.92
    8 8 3 0.98
    9 -8 3 0.69
    9 8 3 0.4
    9 -9 -3 5.33
    -9 -9 3 6.17
    9 9 -3 6.57
    8 -9 -3 2.78
    -8 -9 3 2.75
    8 9 -3 2.46
    7 -9 -3 0.16
    -7 -9 3 -0.02
    7 9 -3 0.11
    7 9 -3 0.12
    6 -9 -3 28.28
    -6 -9 3 27.95
    6 -9 -3 29.28
    6 9 -3 29.02
    -6 9 3 29.21
    6 9 -3 29.78
    5 -9 -3 23.83
    -5 -9 3 23.2
    5 -9 -3 23.56
    -5 9 3 22.44
    5 9 -3 23.34
    5 9 -3 22.98
    -5 9 3 24.31
    4 -9 -3 25.02
    4 -9 -3 25.48
    -4 -9 3 25.92
    -4 9 3 25.64
    -4 9 3 25.07
    4 9 -3 24.2
    4 9 -3 24.07
    3 -9 -3 5.13
    -3 -9 3 5.48
    3 -9 -3 5.45
    -3 -9 3 5.22
    3 9 -3 5.9
    -3 9 3 5.55
    -3 9 3 5.4
    3 9 -3 5.23
    -2 -9 3 3.98
    -2 -9 3 4.42
    2 -9 -3 4.25
    2 -9 -3 4.05
    -2 9 3 4.3
    -2 9 3 4.2
    2 9 -3 4.21
    2 9 -3 3.98
    1 -9 -3 69.42
    -1 -9 3 69.11
    -1 -9 3 67.47
    1 9 -3 69.43
    -1 9 3 69.99
    0 -9 3 78.47
    0 -9 -3 80.1
    0 -9 -3 78.31
    0 -9 3 77.05
    0 9 -3 80.74
    0 9 -3 84.77
    0 9 3 79.81
    1 -9 3 0.37
    1 -9 3 0.45
    -1 -9 -3 0.42
    1 9 3 0.47
    1 9 3 0.47
    -2 -9 -3 12.48
    2 -9 3 11.34
    2 -9 3 11.75
    2 9 3 11.79
    2 9 3 11.74
    3 -9 3 7.07
    3 -9 3 7.08
    -3 -9 -3 7.39
    3 9 3 7.31
    3 9 3 6.56
    4 -9 3 0.58
    4 -9 3 0.57
    -4 -9 -3 0.51
    4 9 3 0.63
    4 9 3 0.88
    5 -9 3 5.69
    5 -9 3 5.42
    5 9 3 5.58
    5 9 3 5.67
    6 -9 3 2.34
    6 -9 3 2.09
    6 9 3 2.25
    7 -9 3 0.5
    7 -9 3 0.53
    7 9 3 0.4
    8 -9 3 5.41
    8 -9 3 5.71
    8 9 3 5.65
    -9 -10 3 0.49
    9 -10 -3 0.43
    9 10 -3 0.87
    -8 -10 3 6.37
    8 -10 -3 5.51
    8 10 -3 5.95
    7 -10 -3 1.43
    -7 -10 3 1.23
    7 10 -3 1.6
    6 -10 -3 6.53
    6 -10 -3 5.97
    -6 -10 3 5.73
    6 10 -3 6.06
    -6 10 3 5.77
    6 10 -3 5.65
    5 -10 -3 10.41
    5 -10 -3 10.91
    -5 -10 3 10.66
    -5 10 3 10.53
    5 10 -3 10.79
    5 10 -3 10.93
    -5 10 3 9.65
    4 -10 -3 3.01
    -4 -10 3 2.81
    4 -10 -3 2.91
    4 10 -3 2.95
    -4 10 3 3.06
    4 10 -3 3.07
    -4 10 3 3.24
    -3 -10 3 3.08
    -3 -10 3 2.5
    3 -10 -3 2.88
    3 -10 -3 2.91
    -3 10 3 2.81
    -3 10 3 3.07
    3 10 -3 2.9
    3 10 -3 2.78
    -2 -10 3 1.85
    -2 -10 3 1.69
    2 -10 -3 1.85
    2 -10 -3 1.76
    2 10 -3 1.84
    -2 10 3 1.85
    2 10 -3 1.74
    -2 10 3 1.77
    -1 -10 3 31.79
    -1 -10 3 31.87
    1 -10 -3 31.97
    1 10 -3 32.14
    -1 10 3 32.35
    0 -10 3 199.46
    0 -10 3 200.74
    0 -10 -3 204.39
    0 10 -3 200.11
    0 10 -3 211.26
    0 10 3 203.85
    1 -10 3 3.55
    1 -10 3 3.26
    -1 -10 -3 3.53
    1 10 3 3.25
    1 10 3 3.31
    2 -10 3 2.99
    -2 -10 -3 3.58
    2 -10 3 3.3
    2 10 3 3.34
    2 10 3 3.65
    2 10 3 3.55
    3 -10 3 1.93
    -3 -10 -3 1.98
    3 -10 3 1.99
    3 10 3 2.01
    3 10 3 1.93
    4 -10 3 7.22
    4 -10 3 6.96
    -4 -10 -3 7.61
    4 10 3 7.56
    4 10 3 6.51
    5 -10 3 0.25
    5 -10 3 0.34
    5 10 3 0.12
    6 -10 3 3.28
    6 -10 3 3.94
    6 10 3 3.51
    7 -10 3 0.49
    7 -10 3 0.55
    7 10 3 0.5
    8 -10 3 22.69
    8 -10 3 22.59
    8 10 3 23.3
    9 -11 -3 1.68
    -9 -11 3 1.58
    9 11 -3 2.04
    8 -11 -3 14.2
    -8 -11 3 15.5
    8 11 -3 13.67
    7 -11 -3 1.07
    -7 -11 3 0.91
    7 11 -3 0.98
    -6 -11 3 45.24
    6 -11 -3 45.78
    6 11 -3 46.43
    6 11 -3 46.32
    5 -11 -3 0.91
    5 -11 -3 0.97
    -5 -11 3 1.09
    5 11 -3 1.04
    5 11 -3 0.88
    -5 11 3 0.96
    4 -11 -3 11.15
    4 -11 -3 11.14
    -4 -11 3 10.84
    4 11 -3 10.53
    4 11 -3 10.86
    -4 11 3 11.42
    -4 11 3 10.72
    3 -11 -3 5.57
    -3 -11 3 5.69
    -3 -11 3 5.36
    3 -11 -3 5.67
    3 11 -3 5.15
    -3 11 3 5.69
    -3 11 3 5.85
    3 11 -3 5.36
    -2 -11 3 18.89
    2 -11 -3 18.19
    -2 -11 3 18.05
    -2 11 3 18.17
    2 11 -3 18.43
    2 11 -3 17.97
    -2 11 3 18.56
    -1 -11 3 0.68
    -1 -11 3 0.83
    1 -11 -3 0.68
    1 11 -3 0.63
    -1 11 3 0.65
    0 -11 -3 1.25
    0 -11 3 1.25
    0 -11 3 1.33
    0 11 -3 1.04
    0 11 3 1.22
    1 -11 3 67.73
    -1 -11 -3 66.97
    1 -11 3 67.07
    1 11 3 66.39
    -2 -11 -3 42.41
    2 -11 3 42.36
    2 -11 3 43.74
    2 11 3 45.28
    2 11 3 43.77
    2 11 3 42
    3 -11 3 14.22
    -3 -11 -3 14.82
    3 -11 3 14.47
    3 11 3 14.34
    3 11 3 14.35
    4 -11 3 1.62
    -4 -11 -3 1.48
    4 -11 3 1.66
    4 11 3 1.53
    4 11 3 1.59
    5 -11 3 12.31
    5 -11 3 11.7
    5 11 3 12.32
    6 -11 3 0.13
    6 -11 3 0.19
    6 11 3 0.17
    7 -11 3 9.95
    7 -11 3 10.72
    7 11 3 10.57
    8 -11 3 5.79
    8 11 3 6.18
    9 -12 -3 0.82
    -9 -12 3 1.19
    9 12 -3 0.93
    8 -12 -3 2.77
    -8 -12 3 3.14
    8 12 -3 2.22
    7 -12 -3 3.54
    -7 -12 3 3.79
    7 12 -3 3.89
    -6 -12 3 1.85
    6 -12 -3 1.51
    6 12 -3 1.52
    5 -12 -3 6.96
    5 -12 -3 7.28
    -5 -12 3 6.63
    -5 12 3 6.64
    5 12 -3 7.43
    5 12 -3 6.81
    4 -12 -3 1.23
    -4 -12 3 1.31
    4 -12 -3 1.09
    4 12 -3 0.97
    4 12 -3 1.08
    -4 12 3 1.09
    -4 12 3 1.1
    -3 -12 3 31.58
    3 -12 -3 32.83
    -3 -12 3 32.39
    -3 12 3 32.77
    -3 12 3 33.06
    3 12 -3 33.32
    3 12 -3 33.63
    2 -12 -3 24.27
    -2 -12 3 24.49
    -2 -12 3 24.02
    -2 12 3 25.13
    2 12 -3 24.53
    -2 12 3 25.44
    2 12 -3 23.83
    -1 -12 3 13.8
    -1 -12 3 13.3
    1 12 -3 13.21
    0 -12 -3 25.93
    0 -12 3 25.15
    0 -12 3 26.43
    0 12 -3 25.91
    0 12 3 26.33
    -1 -12 -3 0.54
    1 -12 3 0.55
    1 -12 3 0.76
    1 12 3 0.63
    1 12 3 0.61
    2 -12 3 0.14
    -2 -12 -3 0.19
    2 -12 3 0.16
    2 12 3 0.22
    2 12 3 0.24
    2 12 3 0.16
    -3 -12 -3 38.4
    3 -12 3 36.79
    3 -12 3 37.7
    3 12 3 40.63
    3 12 3 36.62
    3 12 3 38.84
    4 -12 3 7.14
    4 -12 3 6.95
    -4 -12 -3 7.08
    4 12 3 7.28
    4 12 3 6.94
    5 -12 3 9.76
    5 -12 3 9.6
    5 12 3 9.68
    6 -12 3 0.98
    6 -12 3 0.84
    6 12 3 0.95
    7 -12 3 12.4
    7 -12 3 12.55
    7 12 3 11.67
    8 -12 3 4.07
    8 12 3 3.22
    9 -13 -3 -0.04
    -9 -13 3 -0.31
    9 13 -3 0.1
    8 -13 -3 2.35
    -8 -13 3 2.98
    8 13 -3 3.19
    -7 -13 3 0.07
    7 -13 -3 0.05
    7 13 -3 0.05
    6 -13 -3 0.08
    -6 -13 3 0
    6 13 -3 0.01
    -5 -13 3 5.35
    5 -13 -3 5.05
    5 13 -3 5.56
    5 13 -3 5.71
    4 -13 -3 0.37
    -4 -13 3 0.44
    4 -13 -3 0.33
    -4 13 3 0.37
    -4 13 3 0.29
    4 13 -3 0.28
    4 13 -3 0.31
    -3 -13 3 32.75
    -3 -13 3 32.7
    3 -13 -3 33.07
    -3 13 3 33.36
    3 13 -3 32.73
    -3 13 3 33.93
    3 13 -3 33.36
    2 -13 -3 123.96
    -2 -13 3 126.55
    -2 -13 3 124.82
    2 13 -3 122.39
    -2 13 3 126.59
    -2 13 3 126.84
    2 13 -3 123.49
    -1 -13 3 3.9
    -1 -13 3 3.33
    1 13 -3 4.02
    0 -13 3 2.3
    0 -13 3 2.24
    0 -13 -3 1.91
    0 13 3 2.19
    0 13 3 2.44
    0 13 -3 2.05
    1 -13 3 17.22
    -1 -13 -3 17.01
    1 -13 3 16.87
    1 13 3 17.31
    1 13 3 18.47
    2 -13 3 0.71
    -2 -13 -3 0.52
    2 -13 3 0.65
    2 13 3 0.51
    2 13 3 0.61
    -3 -13 -3 0.45
    3 -13 3 0.45
    3 -13 3 0.45
    3 13 3 0.59
    3 13 3 0.4
    3 13 3 0.41
    4 -13 3 2.58
    -4 -13 -3 2.65
    4 -13 3 2.39
    4 13 3 2.32
    5 -13 3 1.5
    5 -13 3 1.38
    5 13 3 1.58
    6 -13 3 0.04
    6 -13 3 -0.03
    6 13 3 -0.04
    7 -13 3 6.1
    7 13 3 5.45
    8 -13 3 0.89
    8 13 3 1.19
    -8 -14 3 12.45
    8 -14 -3 10.71
    8 14 -3 10.71
    -7 -14 3 16.86
    7 -14 -3 16.17
    7 14 -3 16.68
    6 -14 -3 5.44
    -6 -14 3 5.31
    6 14 -3 6.1
    -5 -14 3 1.08
    5 -14 -3 1.32
    5 14 -3 1
    4 -14 -3 25.25
    -4 -14 3 26.07
    4 14 -3 26.12
    -4 14 3 26.3
    4 14 -3 25.47
    -3 -14 3 13.31
    3 -14 -3 13.33
    -3 -14 3 12.98
    3 14 -3 13.44
    -3 14 3 13.41
    3 14 -3 13.18
    2 -14 -3 0.26
    -2 -14 3 0.18
    -2 -14 3 0.32
    2 14 -3 0.34
    -2 14 3 0.33
    2 14 -3 0.12
    -1 -14 3 2.23
    -1 -14 3 2.45
    1 14 -3 2.17
    0 -14 3 6.06
    0 -14 -3 6.36
    0 -14 3 6.18
    0 14 -3 6.49
    0 14 3 6.44
    0 14 3 6.36
    -1 -14 -3 19.24
    1 -14 3 19.51
    1 -14 3 18.76
    1 14 3 19.11
    1 14 3 20.45
    2 -14 3 0
    2 -14 3 0.03
    -2 -14 -3 0.02
    2 14 3 0.08
    2 14 3 0.02
    3 -14 3 4.08
    -3 -14 -3 4.1
    3 -14 3 4.64
    3 14 3 3.84
    3 14 3 4.22
    3 14 3 4.34
    4 -14 3 20.33
    4 -14 3 19.14
    4 14 3 19.64
    5 -14 3 0.35
    5 -14 3 0.3
    5 14 3 0.23
    6 -14 3 0.69
    6 -14 3 0.59
    6 14 3 0.75
    7 -14 3 0.56
    7 14 3 0.71
    8 -14 3 2.04
    8 14 3 2.28
    -8 -15 3 5.74
    8 -15 -3 5.45
    8 15 -3 4.92
    -7 -15 3 13.89
    7 -15 -3 12.24
    7 15 -3 13.41
    -6 -15 3 -0.1
    6 -15 -3 0.2
    6 15 -3 0.11
    5 -15 -3 1.84
    -5 -15 3 1.54
    5 15 -3 1.86
    4 -15 -3 4.51
    -4 -15 3 4.43
    4 15 -3 4.52
    4 15 -3 4.93
    -3 -15 3 47.69
    -3 -15 3 48.61
    3 -15 -3 49.41
    3 15 -3 48.2
    3 15 -3 48.6
    -3 15 3 48.99
    -2 -15 3 9.62
    -2 -15 3 9.65
    2 15 -3 9.36
    2 15 -3 9.67
    -1 -15 3 0.63
    -1 -15 3 0.87
    1 15 -3 0.7
    1 15 -3 0.87
    0 -15 3 18.12
    0 -15 3 17.94
    0 -15 -3 17.89
    0 15 3 18.3
    0 15 -3 18.58
    0 15 3 18.33
    1 -15 3 13.76
    1 -15 3 14.06
    -1 -15 -3 14.14
    1 15 3 14.48
    1 15 3 13.74
    2 -15 3 19.26
    2 -15 3 19.25
    -2 -15 -3 20
    2 15 3 21.2
    2 15 3 19.25
    3 -15 3 17.03
    -3 -15 -3 17.68
    3 -15 3 17
    3 15 3 16.87
    4 -15 3 -0.01
    4 -15 3 0.04
    4 15 3 0.08
    5 -15 3 1.37
    5 -15 3 1.82
    5 15 3 1.28
    6 -15 3 2.98
    6 15 3 2.88
    7 -15 3 2.82
    7 15 3 2.67
    8 -15 3 0.82
    8 15 3 0.83
    -8 -16 3 3.41
    8 -16 -3 2.49
    8 16 -3 2.67
    7 -16 -3 1.49
    -7 -16 3 1.84
    7 16 -3 1.14
    -6 -16 3 1.76
    6 -16 -3 1.27
    6 16 -3 1.24
    -5 -16 3 1.33
    5 -16 -3 1.26
    5 16 -3 0.85
    -4 -16 3 14
    4 -16 -3 14.47
    4 16 -3 13.26
    -3 -16 3 28.67
    -3 -16 3 30.44
    3 -16 -3 30.14
    3 16 -3 28.99
    3 16 -3 29.86
    -3 16 3 29.7
    -2 -16 3 112.63
    -2 -16 3 109.07
    2 16 -3 108.22
    2 16 -3 108.54
    -1 -16 3 5.75
    -1 -16 3 5.49
    1 16 -3 5.83
    1 16 -3 5.49
    0 -16 3 0.11
    0 -16 -3 0.03
    0 -16 3 -0.08
    0 16 -3 0.06
    0 16 3 0.02
    0 16 3 0.05
    1 -16 3 1.93
    1 -16 3 1.94
    -1 -16 -3 2.17
    1 16 3 2.08
    1 16 3 2.23
    -2 -16 -3 33.18
    2 -16 3 32.38
    2 -16 3 32.92
    2 16 3 32.07
    2 16 3 34.39
    3 -16 3 14.88
    3 -16 3 15.11
    -3 -16 -3 15.39
    3 16 3 14.4
    4 -16 3 0.18
    4 -16 3 0.19
    4 16 3 0.28
    5 -16 3 3.52
    5 16 3 3.69
    6 -16 3 1.5
    6 16 3 1.54
    7 -16 3 18.22
    7 16 3 16.81
    -8 -17 3 1.9
    8 -17 -3 2.01
    8 17 -3 2.3
    -7 -17 3 11.05
    7 -17 -3 10.54
    7 17 -3 10.39
    -6 -17 3 -0.05
    6 -17 -3 -0.07
    6 17 -3 0.23
    5 -17 -3 7.74
    -5 -17 3 8.32
    5 17 -3 7.45
    -4 -17 3 88.56
    4 -17 -3 89.64
    4 17 -3 87.1
    -3 -17 3 10.48
    3 -17 -3 10.47
    -3 -17 3 10.54
    3 17 -3 11.11
    -3 17 3 10.59
    -2 -17 3 30.31
    -2 -17 3 28.65
    2 17 -3 30.14
    2 17 -3 30.77
    -1 -17 3 22.53
    -1 -17 3 21.95
    1 17 -3 22.22
    1 17 -3 22.37
    0 -17 3 5.95
    0 -17 -3 5.84
    0 -17 3 5.61
    0 17 -3 5.81
    0 17 3 6.12
    0 17 3 6.13
    1 -17 3 0.85
    -1 -17 -3 0.62
    1 -17 3 0.59
    1 17 3 0.7
    1 17 3 0.69
    -2 -17 -3 1.96
    2 -17 3 2.02
    2 -17 3 1.81
    2 17 3 1.56
    3 -17 3 3.01
    -3 -17 -3 3.4
    3 -17 3 3.28
    3 17 3 3.36
    4 -17 3 0.16
    4 -17 3 0.31
    4 17 3 0.43
    5 -17 3 1.18
    5 17 3 0.96
    6 -17 3 0.68
    6 17 3 0.83
    7 -17 3 0.62
    7 17 3 0.39
    8 -18 -3 0.58
    8 18 -3 0.58
    7 -18 -3 2.76
    -7 -18 3 2.79
    7 18 -3 2.97
    -6 -18 3 1.14
    6 -18 -3 1.11
    6 18 -3 0.99
    -5 -18 3 6.71
    5 -18 -3 6.38
    5 18 -3 6.37
    4 -18 -3 2.58
    -4 -18 3 3.01
    4 18 -3 2.96
    -3 -18 3 5.35
    3 -18 -3 5.21
    -3 -18 3 5.63
    3 18 -3 5.69
    -2 -18 3 18.03
    -2 -18 3 16.86
    2 18 -3 17.3
    -1 -18 3 13.31
    -1 -18 3 13.22
    1 18 -3 13.39
    0 -18 3 3.92
    0 -18 -3 3.96
    0 -18 3 3.78
    0 18 -3 3.91
    0 18 3 3.97
    0 18 3 4.15
    1 -18 3 2.47
    -1 -18 -3 2.57
    1 -18 3 2.91
    1 18 3 2.5
    -1 18 -3 2.81
    1 18 3 2.4
    2 -18 3 1.48
    -2 -18 -3 1.17
    2 -18 3 1.39
    2 18 3 1.2
    3 -18 3 33.47
    -3 -18 -3 34.73
    3 -18 3 33.92
    3 18 3 32.95
    4 -18 3 11.92
    4 18 3 10.83
    5 -18 3 5.64
    5 18 3 5.45
    6 -18 3 0.61
    6 18 3 0.48
    7 -18 3 0.66
    7 18 3 0.72
    7 -19 -3 1.69
    7 19 -3 1.68
    -6 -19 3 2.56
    6 -19 -3 2.7
    6 19 -3 2.32
    5 -19 -3 6.57
    -5 -19 3 7.15
    5 19 -3 6.3
    -4 -19 3 7.13
    4 -19 -3 6.69
    4 19 -3 6.9
    3 -19 -3 34.62
    -3 -19 3 36.29
    -3 -19 3 34.58
    3 19 -3 33.61
    -2 -19 3 8.11
    -2 -19 3 8.2
    2 19 -3 7.7
    -1 -19 3 0.7
    -1 -19 3 0.79
    1 19 -3 0.41
    0 -19 -3 30.04
    0 -19 3 30.24
    0 -19 3 27.99
    0 19 3 31.14
    0 19 3 30.07
    0 19 -3 28.96
    1 -19 3 39.19
    -1 -19 -3 38.64
    1 -19 3 36.52
    1 19 3 37.77
    -1 19 -3 38.47
    2 -19 3 1.58
    -2 -19 -3 1.76
    2 -19 3 1.63
    2 19 3 1.67
    3 -19 3 46.63
    3 19 3 46.77
    4 -19 3 0.92
    4 19 3 1.19
    5 -19 3 13.95
    5 19 3 14.12
    6 -19 3 1.08
    6 19 3 0.93
    7 -19 3 1.2
    7 19 3 0.9
    7 -20 -3 1.43
    7 20 -3 1.61
    6 -20 -3 0.33
    6 20 -3 0.21
    -5 -20 3 1.48
    5 -20 -3 1.45
    5 20 -3 1.69
    4 -20 -3 36.78
    -4 -20 3 37.22
    4 20 -3 36.27
    3 -20 -3 0.18
    -3 -20 3 0.1
    -3 -20 3 0.07
    3 20 -3 0.08
    -2 -20 3 0.02
    -2 -20 3 0.06
    2 20 -3 0.22
    -1 -20 3 2.38
    -1 -20 3 2.62
    1 20 -3 2.43
    0 -20 3 25.05
    0 -20 3 25.65
    0 20 3 25.49
    0 20 -3 24.93
    0 20 3 26.3
    -1 -20 -3 1.06
    1 -20 3 1.21
    1 20 3 1.09
    -1 20 -3 1.13
    2 -20 3 0.23
    -2 -20 -3 0.58
    2 20 3 0.56
    3 -20 3 6.87
    3 20 3 6.95
    4 -20 3 1.38
    4 20 3 1.3
    5 -20 3 0.86
    5 20 3 0.67
    6 -20 3 1.44
    6 20 3 1.64
    7 -21 -3 -0.01
    7 21 -3 -0.14
    6 -21 -3 2.79
    6 21 -3 3.11
    5 -21 -3 0.89
    5 21 -3 0.84
    4 -21 -3 7.54
    4 21 -3 7.36
    3 -21 -3 0.1
    -3 -21 3 0.15
    3 21 -3 -0.03
    -2 -21 3 0.37
    2 21 -3 0.44
    -1 -21 3 0.13
    1 21 -3 0.13
    0 -21 3 0.27
    0 21 -3 0.42
    1 -21 3 56.51
    -1 -21 -3 58.27
    -1 21 -3 57.26
    1 21 3 55.68
    2 -21 3 4.01
    -2 -21 -3 4.02
    2 21 3 4.26
    3 -21 3 0.15
    3 21 3 0.26
    4 -21 3 1.81
    4 21 3 2.07
    5 -21 3 0.55
    5 21 3 0.6
    6 -21 3 2.72
    6 21 3 2.44
    6 -22 -3 0.12
    6 22 -3 0.03
    5 -22 -3 3.54
    5 22 -3 3.39
    4 -22 -3 1.07
    4 22 -3 1.09
    3 -22 -3 1.19
    -3 -22 3 1.52
    3 22 -3 1.47
    -2 -22 3 1.65
    2 22 -3 1.71
    -1 -22 3 0.06
    1 22 -3 -0.04
    0 -22 3 1.23
    0 22 -3 1.34
    1 -22 3 5.66
    -1 -22 -3 5.44
    -1 22 -3 5.77
    1 22 3 5.37
    2 -22 3 1.55
    -2 -22 -3 1.66
    2 22 3 1.66
    3 -22 3 1.36
    3 22 3 1.66
    4 -22 3 4.4
    4 22 3 4.08
    5 -22 3 1.45
    5 22 3 1
    6 -22 3 0.28
    6 22 3 0.21
    6 -23 -3 3.05
    6 23 -3 2.45
    5 -23 -3 19.71
    5 23 -3 19.6
    4 -23 -3 0.36
    4 23 -3 0.3
    -3 -23 3 13.35
    3 23 -3 14.2
    -2 -23 3 6.32
    2 23 -3 6.16
    -1 -23 3 0.61
    1 23 -3 0.43
    0 -23 3 3.71
    0 23 -3 3.53
    1 -23 3 24.41
    1 23 3 24.01
    -1 23 -3 24.08
    2 -23 3 -0.08
    -2 23 -3 -0.12
    2 23 3 0.04
    3 -23 3 0.83
    3 23 3 0.77
    4 -23 3 0.09
    4 23 3 0.04
    5 -23 3 0.15
    5 23 3 0.13
    6 -23 3 0.82
    6 23 3 1.24
    6 -24 -3 3.52
    6 24 -3 3.88
    5 -24 -3 1.23
    5 24 -3 1.46
    4 -24 -3 0.06
    4 24 -3 0.1
    -3 -24 3 14.84
    3 24 -3 16.39
    -2 -24 3 0.35
    2 24 -3 0.29
    -1 -24 3 14.09
    1 24 -3 13.73
    0 -24 3 0.24
    0 24 -3 0.06
    1 -24 3 1.13
    1 24 3 1.23
    -1 24 -3 1.28
    2 -24 3 5.36
    2 24 3 5.22
    -2 24 -3 5.27
    3 -24 3 1.45
    3 24 3 1.44
    4 -24 3 -0.05
    4 24 3 0.13
    5 -24 3 0.62
    5 24 3 1.06
    5 -25 -3 1.82
    5 25 -3 1.93
    4 -25 -3 0.22
    4 25 -3 0.41
    -3 -25 3 2.22
    3 25 -3 2.47
    -2 -25 3 7.53
    2 25 -3 7.22
    -1 -25 3 25.57
    1 25 -3 24.48
    0 -25 3 3.31
    0 25 -3 3.24
    1 -25 3 1.12
    -1 25 -3 1.04
    1 25 3 1.14
    2 -25 3 0.19
    2 25 3 -0.06
    -2 25 -3 -0.05
    3 -25 3 8.22
    3 25 3 8.27
    4 -25 3 0.39
    4 25 3 0.17
    5 -25 3 4.13
    5 25 3 4.58
    5 -26 -3 0.18
    5 26 -3 0.17
    4 -26 -3 1.43
    4 26 -3 1.35
    -3 -26 3 0.96
    3 26 -3 1.67
    -2 -26 3 6.03
    2 26 -3 6.38
    -1 -26 3 19.49
    1 26 -3 19.86
    0 -26 3 1.02
    0 26 -3 1.2
    1 -26 3 6.63
    -1 26 -3 7.17
    2 -26 3 1.93
    -2 26 -3 2.2
    2 26 3 2.07
    3 -26 3 0.29
    3 26 3 0.36
    -3 26 -3 0.62
    4 -26 3 2.52
    4 26 3 2.58
    4 -27 -3 3.99
    4 27 -3 4
    -3 -27 3 6.37
    3 27 -3 6.85
    -2 -27 3 0.63
    2 27 -3 0.9
    -1 -27 3 1.39
    1 27 -3 1.23
    0 -27 3 0.49
    0 27 -3 0.22
    1 -27 3 0.37
    -1 27 -3 0.15
    2 -27 3 0.7
    -2 27 -3 0.48
    2 27 3 0.69
    3 -27 3 1.12
    -3 27 -3 1.09
    3 27 3 1.32
    4 -27 3 0.68
    4 27 3 0.38
    -3 -28 3 9.42
    3 28 -3 9.47
    -2 -28 3 2.38
    2 28 -3 1.94
    -1 -28 3 0.04
    1 28 -3 -0.01
    0 -28 3 0.06
    0 28 -3 0
    1 -28 3 -0.03
    -1 28 -3 0.12
    2 -28 3 0.8
    -2 28 -3 0.86
    3 -28 3 0.21
    -3 28 -3 0.22
    3 28 3 0.25
    -3 -29 3 7.8
    3 29 -3 8.38
    -2 -29 3 -0.19
    2 29 -3 0.1
    -1 -29 3 1.36
    1 29 -3 1.11
    0 -29 3 2.29
    0 29 -3 2.18
    1 -29 3 2.12
    -1 29 -3 2.06
    2 -29 3 0.04
    -2 29 -3 0.09
    -1 -30 3 0.77
    1 30 -3 1.07
    0 -30 3 1.15
    0 30 -3 0.98
    -9 0 4 17
    9 0 -4 17.05
    9 0 -4 16.67
    -8 0 4 2.78
    8 0 -4 2.57
    8 0 -4 2.43
    7 0 -4 22.15
    -7 0 4 21.33
    7 0 -4 21.32
    6 0 -4 63.15
    -6 0 4 63.08
    6 0 -4 62.58
    -5 0 4 0.3
    5 0 -4 0.49
    5 0 -4 0.38
    5 0 -4 0.59
    4 0 -4 1.5
    -4 0 4 1.27
    4 0 -4 1.84
    4 0 -4 1.3
    3 0 -4 0.05
    -3 0 4 0.01
    -3 0 4 -0.03
    3 0 -4 0
    3 0 -4 -0.01
    -2 0 4 23.89
    2 0 -4 23.93
    -2 0 4 23.85
    2 0 -4 24.59
    -2 0 4 25.43
    1 0 -4 17.85
    -1 0 4 17.81
    -1 0 4 16.77
    1 0 -4 17.67
    0 0 4 1.55
    0 0 4 1.47
    0 0 -4 1.59
    -1 0 -4 24.52
    1 0 4 23.93
    1 0 4 23.65
    -2 0 -4 33.55
    2 0 4 32.06
    2 0 4 31.71
    -3 0 -4 2.68
    3 0 4 2.7
    3 0 4 2.19
    4 0 4 22.1
    4 0 4 22.51
    5 0 4 46.41
    5 0 4 44.92
    6 0 4 0.19
    6 0 4 0.12
    7 0 4 23.9
    7 0 4 24.95
    8 0 4 8.46
    9 0 4 5.3
    9 -1 -4 3.37
    9 -1 -4 3.75
    -9 -1 4 4.46
    9 1 -4 3.67
    9 1 -4 3.06
    -9 1 4 3.27
    8 -1 -4 7.88
    8 -1 -4 7.62
    -8 -1 4 7.41
    8 1 -4 7.09
    -8 1 4 7.21
    8 1 -4 7.09
    7 -1 -4 5.85
    -7 -1 4 5.71
    7 -1 -4 4.87
    -7 1 4 5.31
    7 1 -4 5.01
    7 1 -4 4.68
    6 -1 -4 6.42
    6 -1 -4 6
    -6 -1 4 6.68
    -6 1 4 6.54
    6 1 -4 6.16
    6 1 -4 6.47
    5 -1 -4 7.62
    5 -1 -4 7.39
    5 -1 -4 7.97
    -5 -1 4 7.63
    5 1 -4 7.91
    -5 1 4 7.22
    5 1 -4 7.49
    5 1 -4 7.59
    4 -1 -4 0.87
    4 -1 -4 0.89
    -4 -1 4 0.83
    4 -1 -4 0.83
    -4 1 4 0.88
    4 1 -4 1
    4 1 -4 0.97
    4 1 -4 1.13
    -3 -1 4 50.53
    3 -1 -4 52.67
    3 -1 -4 49.87
    3 -1 -4 50.21
    -3 -1 4 49.47
    3 1 -4 49.98
    3 1 -4 54.17
    3 1 -4 50.3
    -3 1 4 48.7
    2 -1 -4 12.04
    -2 -1 4 11.76
    -2 -1 4 11.38
    2 -1 -4 12.32
    -2 1 4 11.83
    2 1 -4 11.88
    -2 1 4 12
    2 1 -4 12.47
    -2 1 4 12.91
    -1 -1 4 4.17
    1 -1 -4 4.66
    -1 -1 4 4.09
    1 -1 -4 4.39
    1 1 -4 4.33
    1 1 -4 4.1
    -1 1 4 4.1
    -1 1 4 4.46
    0 -1 4 21.3
    0 -1 4 20.35
    0 -1 -4 21.47
    0 1 4 21.41
    0 1 4 21.8
    0 1 -4 22.1
    1 -1 4 14.27
    -1 -1 -4 15.52
    1 -1 4 14.93
    1 1 4 15.44
    1 1 4 14.74
    2 -1 4 0.33
    -2 -1 -4 0.3
    2 -1 4 0.32
    2 1 4 0.19
    2 1 4 0.21
    -2 1 -4 0.27
    -3 -1 -4 12.17
    3 -1 4 11.47
    3 -1 4 12.44
    3 1 4 11.74
    3 1 4 11.71
    4 -1 4 3.28
    4 -1 4 2.78
    4 1 4 3.38
    4 1 4 2.85
    5 -1 4 3.89
    5 -1 4 3.37
    5 1 4 3.02
    5 1 4 3.23
    6 -1 4 3.93
    6 -1 4 4.57
    6 1 4 5.07
    6 1 4 3.99
    7 -1 4 1.7
    7 -1 4 1.73
    7 1 4 1.97
    8 -1 4 1.16
    8 1 4 1.27
    9 -1 4 2.06
    9 1 4 2.24
    -9 -2 4 8.52
    9 -2 -4 8.5
    9 -2 -4 8.45
    -9 2 4 9
    9 2 -4 8.21
    9 2 -4 8.78
    8 -2 -4 30.9
    8 -2 -4 30.51
    -8 -2 4 27.74
    8 2 -4 29.59
    8 2 -4 30.8
    -8 2 4 30.01
    7 -2 -4 0.14
    -7 -2 4 0.15
    7 -2 -4 0.45
    -7 2 4 0.26
    7 2 -4 0.23
    7 2 -4 0.37
    -6 -2 4 24.3
    6 -2 -4 24.62
    6 -2 -4 23.44
    -6 2 4 23.6
    6 2 -4 23.58
    6 2 -4 23.35
    5 -2 -4 4.7
    5 -2 -4 5.17
    -5 -2 4 4.95
    5 -2 -4 5.15
    5 2 -4 4.79
    -5 2 4 4.81
    5 2 -4 5.07
    5 2 -4 5.63
    -4 -2 4 14.71
    4 -2 -4 15.48
    4 -2 -4 14.88
    4 -2 -4 15.25
    4 2 -4 14.76
    -4 2 4 14.75
    4 2 -4 15.88
    4 2 -4 15.14
    -3 -2 4 9.48
    -3 -2 4 9.72
    3 -2 -4 9.81
    3 -2 -4 9.21
    3 -2 -4 9.32
    3 2 -4 9.6
    -3 2 4 9.73
    -3 2 4 9.53
    3 2 -4 9.58
    3 2 -4 10.04
    -2 -2 4 0.08
    -2 -2 4 0.11
    2 -2 -4 0.08
    2 -2 -4 0
    -2 2 4 0.06
    2 2 -4 0.2
    -2 2 4 0.13
    2 2 -4 0.04
    -2 2 4 0.15
    -1 -2 4 3.95
    -1 -2 4 3.73
    1 -2 -4 3.75
    1 -2 -4 3.74
    1 2 -4 3.62
    -1 2 4 3.48
    1 2 -4 3.8
    -1 2 4 3.75
    0 -2 4 42.56
    0 -2 -4 42.69
    0 2 4 42.64
    0 2 4 42.54
    1 -2 4 0.41
    1 -2 4 0.21
    -1 -2 -4 0.28
    -1 2 -4 0.29
    1 2 4 0.34
    1 2 4 0.23
    2 -2 4 42.97
    -2 -2 -4 44.53
    2 -2 4 42.89
    -2 2 -4 44.18
    2 2 4 41.98
    2 2 4 42.84
    -3 -2 -4 0.88
    3 -2 4 1.12
    3 -2 4 0.7
    3 2 4 1.17
    3 2 4 0.87
    4 -2 4 6.2
    -4 -2 -4 6.32
    4 -2 4 6.56
    4 2 4 6.44
    4 2 4 6.43
    5 -2 4 30.97
    5 -2 4 32.27
    5 2 4 31.91
    5 2 4 33
    6 -2 4 8.68
    6 -2 4 8.53
    6 2 4 9.62
    6 2 4 9.06
    7 -2 4 1.68
    7 -2 4 1.63
    7 2 4 1.61
    8 -2 4 0.63
    8 2 4 0.98
    9 -2 4 6.53
    9 2 4 6.36
    -9 -3 4 0.79
    9 -3 -4 0.97
    -9 3 4 1.07
    9 3 -4 0.88
    9 3 -4 0.69
    8 -3 -4 20.63
    -8 -3 4 21.49
    8 -3 -4 20.31
    -8 3 4 20.82
    8 3 -4 20.32
    8 3 -4 20.59
    7 -3 -4 9.03
    7 -3 -4 9.5
    -7 -3 4 9.72
    7 3 -4 10.42
    7 3 -4 10.14
    -7 3 4 9.31
    6 -3 -4 12.03
    -6 -3 4 12.25
    6 -3 -4 11.67
    -6 3 4 11.75
    6 3 -4 11.21
    6 3 -4 11.88
    5 -3 -4 16.03
    5 -3 -4 15.78
    -5 -3 4 16.24
    5 -3 -4 15.82
    5 3 -4 15.21
    5 3 -4 15.86
    -5 3 4 15.31
    4 -3 -4 143.29
    4 -3 -4 137.91
    4 -3 -4 142.16
    -4 -3 4 141.4
    4 3 -4 146.84
    -4 3 4 137.73
    4 3 -4 140.66
    4 3 -4 137.03
    3 -3 -4 0.53
    -3 -3 4 0.73
    3 -3 -4 0.46
    3 -3 -4 0.53
    -3 -3 4 0.42
    -3 3 4 0.59
    3 3 -4 0.54
    -3 3 4 0.49
    3 3 -4 0.71
    3 3 -4 0.65
    -2 -3 4 98.9
    2 -3 -4 100.75
    2 -3 -4 100.05
    2 3 -4 102.59
    2 3 -4 98.65
    -2 3 4 100.1
    -2 3 4 104.86
    -2 3 4 99.74
    1 -3 -4 13.49
    -1 -3 4 12.9
    -1 -3 4 13.19
    1 -3 -4 13.77
    1 3 -4 13.6
    -1 3 4 13.36
    1 3 -4 13.5
    -1 3 4 13.46
    0 -3 4 23.92
    0 -3 4 22.48
    0 -3 -4 23.25
    0 3 4 23.43
    0 3 -4 23.31
    0 3 4 23.52
    -1 -3 -4 6.89
    1 -3 4 6.98
    1 -3 4 7.14
    1 3 4 6.72
    1 3 4 6.8
    -1 3 -4 7.49
    2 -3 4 78.41
    2 -3 4 79.19
    -2 -3 -4 82.07
    -2 3 -4 82.5
    2 3 4 78.41
    2 3 4 78.19
    3 -3 4 3.16
    -3 -3 -4 3.29
    3 -3 4 3.18
    3 3 4 3.38
    3 3 4 3.08
    4 -3 4 1.56
    4 -3 4 1.5
    -4 -3 -4 1.57
    4 3 4 1.38
    4 3 4 1.31
    5 -3 4 5.39
    5 -3 4 4.96
    5 3 4 5.3
    5 3 4 5.14
    6 -3 4 7.22
    6 -3 4 7.12
    6 3 4 7.17
    6 3 4 7.61
    7 -3 4 1.11
    7 -3 4 0.95
    7 3 4 1.29
    8 -3 4 1.2
    8 3 4 1.69
    9 -3 4 2.53
    9 3 4 2.16
    9 -4 -4 0.21
    -9 -4 4 0.23
    9 4 -4 0.23
    -9 4 4 0.13
    8 -4 -4 29.49
    -8 -4 4 30.56
    8 -4 -4 30.21
    8 4 -4 29.63
    8 4 -4 31.21
    -8 4 4 28.72
    -7 -4 4 1.49
    7 -4 -4 1.22
    7 -4 -4 1.42
    7 4 -4 1.33
    -7 4 4 1.31
    7 4 -4 1.28
    6 -4 -4 1.17
    6 -4 -4 1.14
    -6 -4 4 0.93
    6 4 -4 1.07
    6 4 -4 0.84
    -6 4 4 1.02
    5 -4 -4 7.36
    -5 -4 4 7.44
    5 -4 -4 8.04
    5 -4 -4 7.8
    -5 4 4 6.95
    5 4 -4 7.55
    5 4 -4 7.73
    4 -4 -4 2.95
    4 -4 -4 3.07
    4 -4 -4 3.14
    -4 -4 4 2.83
    4 4 -4 3.39
    4 4 -4 2.96
    -4 4 4 2.71
    3 -4 -4 0.73
    3 -4 -4 0.62
    3 -4 -4 0.66
    -3 -4 4 0.58
    -3 -4 4 0.62
    -3 4 4 0.78
    3 4 -4 0.65
    -3 4 4 0.53
    3 4 -4 0.57
    3 4 -4 0.66
    -2 -4 4 203.12
    2 -4 -4 204.75
    2 -4 -4 210.11
    -2 -4 4 202.32
    -2 4 4 203.12
    2 4 -4 197.78
    -2 4 4 203.02
    2 4 -4 208.6
    -2 4 4 214.8
    -1 -4 4 50.35
    1 -4 -4 52.24
    1 -4 -4 52.84
    -1 -4 4 50.92
    1 4 -4 53.15
    1 4 -4 52.16
    -1 4 4 52.05
    -1 4 4 52.5
    0 -4 -4 264.91
    0 -4 4 260.84
    0 -4 4 267.32
    0 4 4 268.2
    0 4 4 260.57
    1 -4 4 11.79
    1 -4 4 11.34
    -1 -4 -4 12.13
    1 4 4 11.42
    -1 4 -4 11.59
    1 4 4 12.03
    2 -4 4 0.07
    -2 -4 -4 0.06
    2 -4 4 0.07
    2 4 4 0.03
    2 4 4 0.06
    3 -4 4 19.13
    3 -4 4 19.43
    -3 -4 -4 19.68
    3 4 4 18.61
    3 4 4 19.49
    4 -4 4 2.41
    4 -4 4 2.17
    -4 -4 -4 2.33
    4 4 4 2
    4 4 4 2.22
    5 -4 4 2.22
    5 -4 4 2.37
    5 4 4 2.25
    5 4 4 2.11
    6 -4 4 14.9
    6 -4 4 15.31
    6 4 4 15.93
    6 4 4 15.2
    7 -4 4 4.58
    7 -4 4 5.14
    7 4 4 5.32
    8 -4 4 0.72
    8 4 4 0.85
    -9 -5 4 8.2
    9 -5 -4 7.68
    9 5 -4 7.42
    -9 5 4 7.47
    -8 -5 4 7.02
    8 -5 -4 7.43
    -8 5 4 7.5
    8 5 -4 7.3
    8 5 -4 6.79
    -7 -5 4 8.32
    7 -5 -4 8.2
    7 -5 -4 8.13
    7 5 -4 7.94
    7 5 -4 8.38
    -7 5 4 8.15
    6 -5 -4 15
    6 -5 -4 15.24
    -6 -5 4 15.09
    6 5 -4 14.93
    -6 5 4 15.03
    6 5 -4 14.64
    5 -5 -4 29.94
    -5 -5 4 29.53
    5 -5 -4 30.58
    5 -5 -4 29.03
    5 5 -4 30.64
    5 5 -4 30.8
    -5 5 4 28.57
    4 -5 -4 1.8
    -4 -5 4 1.73
    4 -5 -4 1.86
    4 -5 -4 1.73
    4 5 -4 1.78
    4 5 -4 1.63
    -4 5 4 1.82
    -4 5 4 1.73
    3 -5 -4 48.49
    -3 -5 4 50.47
    -3 -5 4 48.79
    3 -5 -4 49.82
    3 -5 -4 50.43
    3 5 -4 49.65
    -3 5 4 51.49
    -3 5 4 49.55
    3 5 -4 49.31
    3 5 -4 51.35
    -2 -5 4 1.29
    -2 -5 4 1.35
    2 -5 -4 1.28
    2 -5 -4 1.43
    2 5 -4 1.22
    2 5 -4 1.43
    -2 5 4 1.38
    -2 5 4 1.39
    -1 -5 4 234.52
    1 -5 -4 247.83
    1 -5 -4 250.96
    -1 -5 4 237.83
    -1 5 4 242.49
    -1 5 4 245.68
    1 5 -4 242.94
    1 5 -4 249.06
    0 -5 4 32.05
    0 -5 4 33.16
    0 -5 -4 33.58
    0 5 4 33.56
    0 5 4 33.9
    0 5 -4 34.68
    1 -5 4 19.19
    1 -5 4 19.58
    -1 -5 -4 20.54
    1 5 4 19.69
    1 5 4 19.37
    2 -5 4 78.6
    -2 -5 -4 83.49
    2 -5 4 81.62
    2 5 4 77.43
    2 5 4 80.44
    -3 -5 -4 16.63
    3 -5 4 15.4
    3 -5 4 16.25
    3 5 4 16.22
    3 5 4 14.97
    4 -5 4 1.09
    4 -5 4 1.34
    -4 -5 -4 1.2
    4 5 4 1.19
    4 5 4 1.07
    5 -5 4 28.18
    5 -5 4 28.78
    5 5 4 27.27
    5 5 4 28.69
    6 -5 4 11.32
    6 -5 4 10.85
    6 5 4 12.01
    7 -5 4 19.63
    7 -5 4 20.66
    7 5 4 20.01
    8 -5 4 1.25
    8 -5 4 1.95
    8 5 4 1.88
    9 -6 -4 1.5
    -9 -6 4 2.04
    -9 6 4 1.88
    9 6 -4 1.65
    8 -6 -4 1.86
    -8 -6 4 2.04
    8 6 -4 1.87
    -8 6 4 1.88
    8 6 -4 1.34
    -7 -6 4 49.92
    7 -6 -4 50.36
    7 -6 -4 50.27
    7 6 -4 50.54
    7 6 -4 52.52
    -7 6 4 51.19
    6 -6 -4 4.58
    6 -6 -4 4.93
    -6 -6 4 4.37
    6 6 -4 4.85
    6 6 -4 5.08
    -6 6 4 4.35
    -5 -6 4 1.74
    5 -6 -4 1.77
    5 -6 -4 2.04
    5 -6 -4 1.64
    -5 6 4 1.78
    5 6 -4 1.82
    5 6 -4 1.82
    -4 -6 4 1.23
    4 -6 -4 1.37
    4 -6 -4 1.38
    4 -6 -4 1.31
    4 6 -4 1.43
    4 6 -4 1.25
    -4 6 4 1.23
    -4 6 4 1.16
    3 -6 -4 22.33
    3 -6 -4 22.11
    -3 -6 4 21.95
    -3 -6 4 21.51
    3 -6 -4 21.38
    3 6 -4 21.42
    3 6 -4 22.6
    -3 6 4 22.62
    -3 6 4 21.7
    -2 -6 4 35.74
    2 -6 -4 36.76
    2 -6 -4 36.91
    -2 -6 4 37.33
    -2 6 4 39.62
    -2 6 4 37.28
    2 6 -4 36.81
    1 -6 -4 1.72
    -1 -6 4 1.55
    1 -6 -4 1.74
    -1 -6 4 1.92
    -1 6 4 2.1
    -1 6 4 1.85
    1 6 -4 1.93
    0 -6 4 0.14
    0 -6 4 0.38
    0 -6 -4 0.35
    0 6 4 0.34
    0 6 4 0.39
    1 -6 4 1.04
    -1 -6 -4 1.03
    1 -6 4 1.1
    1 6 4 1.09
    1 6 4 1.14
    2 -6 4 32.86
    -2 -6 -4 33.65
    2 -6 4 32.55
    2 6 4 31.66
    2 6 4 33.49
    -3 -6 -4 12.95
    3 -6 4 11.71
    3 -6 4 12.1
    3 6 4 12.23
    3 6 4 12.28
    -4 -6 -4 9.03
    4 -6 4 8.16
    4 -6 4 8.08
    4 6 4 8.51
    4 6 4 7.78
    5 -6 4 37.52
    5 -6 4 36.88
    5 6 4 37.85
    5 6 4 36.07
    6 -6 4 1.04
    6 -6 4 0.93
    6 6 4 1.03
    7 -6 4 0.57
    7 -6 4 0.42
    7 6 4 0.56
    8 -6 4 0.53
    8 -6 4 0.31
    8 6 4 0.09
    9 -7 -4 0.55
    -9 -7 4 0.45
    9 7 -4 0.62
    -8 -7 4 0.14
    8 -7 -4 0.09
    8 7 -4 -0.06
    -8 7 4 0.16
    -7 -7 4 0.35
    7 -7 -4 -0.12
    7 -7 -4 0.13
    7 7 -4 0.17
    7 7 -4 0.11
    -7 7 4 0.18
    6 -7 -4 11.39
    6 -7 -4 11.57
    -6 -7 4 10.76
    -6 7 4 11
    6 7 -4 10.93
    6 7 -4 10.82
    -5 -7 4 24.19
    5 -7 -4 24.67
    5 -7 -4 24.15
    5 -7 -4 23.39
    -5 7 4 23.05
    5 7 -4 23.8
    5 7 -4 23.09
    4 -7 -4 31.26
    -4 -7 4 31.33
    -4 -7 4 29.54
    4 -7 -4 32.13
    4 -7 -4 32.19
    -4 7 4 33.41
    4 7 -4 32.39
    4 7 -4 31.6
    -4 7 4 31.38
    -3 -7 4 0.34
    3 -7 -4 0.34
    3 -7 -4 0.34
    -3 -7 4 0.18
    3 -7 -4 0.45
    -3 7 4 0.35
    3 7 -4 0.4
    3 7 -4 0.33
    -3 7 4 0.4
    2 -7 -4 77.9
    -2 -7 4 77.75
    2 -7 -4 78.66
    -2 -7 4 76.4
    -2 7 4 80.8
    2 7 -4 74.75
    -2 7 4 77.45
    1 -7 -4 217.96
    1 -7 -4 216.43
    -1 -7 4 213.58
    -1 -7 4 213.06
    -1 7 4 218.25
    1 7 -4 212.27
    -1 7 4 212.85
    0 -7 -4 1.42
    0 -7 -4 1.04
    0 -7 4 1.02
    0 -7 4 1.15
    0 7 4 1.08
    0 7 4 1.05
    1 -7 4 1.83
    1 -7 4 1.92
    -1 -7 -4 1.88
    1 7 4 2.14
    1 7 4 2.07
    2 -7 4 38.26
    -2 -7 -4 39.51
    2 -7 4 37.07
    2 7 4 37.63
    2 7 4 36.73
    3 -7 4 0.28
    3 -7 4 0.23
    -3 -7 -4 0.32
    3 7 4 0.34
    3 7 4 0.51
    4 -7 4 15.88
    4 -7 4 15.72
    -4 -7 -4 17.48
    4 7 4 15.93
    4 7 4 16.14
    5 -7 4 16.76
    5 -7 4 18.15
    5 7 4 18.92
    5 7 4 18.52
    6 -7 4 0.59
    6 -7 4 0.58
    6 7 4 0.57
    7 -7 4 2.65
    7 -7 4 3.02
    7 7 4 3.16
    8 -7 4 3.55
    8 -7 4 4.12
    8 7 4 3.86
    9 -8 -4 0.01
    -9 -8 4 -0.03
    9 8 -4 0.25
    8 -8 -4 0.55
    -8 -8 4 0.26
    8 8 -4 0.55
    -8 8 4 0.51
    7 -8 -4 8.57
    -7 -8 4 7.63
    -7 8 4 8.23
    7 8 -4 8.77
    7 8 -4 8.88
    -6 -8 4 3.97
    6 -8 -4 4.25
    6 -8 -4 3.99
    6 8 -4 4.76
    6 8 -4 4.51
    -6 8 4 4.53
    5 -8 -4 9.7
    -5 -8 4 10.25
    5 -8 -4 10.39
    5 -8 -4 10.33
    -5 8 4 9.81
    5 8 -4 9.31
    5 8 -4 9.41
    4 -8 -4 46.42
    -4 -8 4 44.32
    4 -8 -4 44.12
    -4 -8 4 42.99
    4 -8 -4 45.25
    4 8 -4 45.36
    4 8 -4 43.83
    -4 8 4 43.58
    -4 8 4 46.34
    -3 -8 4 14.29
    3 -8 -4 14.93
    3 -8 -4 15.52
    3 -8 -4 15.87
    -3 -8 4 14.95
    3 8 -4 14.15
    -3 8 4 16.53
    3 8 -4 15.22
    -3 8 4 14.48
    -2 -8 4 28.52
    2 -8 -4 28.23
    -2 -8 4 27.54
    2 -8 -4 28.43
    2 8 -4 28.54
    -2 8 4 28.53
    -2 8 4 27.63
    1 -8 -4 13.78
    -1 -8 4 12.76
    -1 -8 4 13.06
    1 -8 -4 13.15
    -1 8 4 12.91
    1 8 -4 12.83
    0 -8 -4 179.59
    0 -8 -4 182.12
    0 -8 4 176.42
    0 -8 4 173.93
    0 8 4 176.81
    0 8 4 174.75
    1 -8 4 0.05
    -1 -8 -4 0.03
    1 -8 4 0
    1 8 4 0.11
    1 8 4 0.09
    -2 -8 -4 1.51
    2 -8 4 1.42
    2 -8 4 1.46
    2 8 4 1.54
    2 8 4 1.26
    3 -8 4 44.7
    -3 -8 -4 46.58
    3 -8 4 44.63
    3 8 4 47.49
    3 8 4 44.3
    4 -8 4 1.71
    4 -8 4 2.01
    -4 -8 -4 1.74
    4 8 4 1.8
    4 8 4 1.54
    5 -8 4 15.33
    5 -8 4 14.46
    5 8 4 15.92
    6 -8 4 8.3
    6 -8 4 7.82
    6 8 4 7.48
    7 -8 4 8.13
    7 -8 4 8.68
    7 8 4 8.28
    8 -8 4 -0.05
    8 -8 4 0.24
    8 8 4 0.08
    9 -9 -4 0.2
    -9 -9 4 0.31
    9 9 -4 0.38
    8 -9 -4 17.65
    -8 -9 4 16.42
    -8 9 4 16.65
    8 9 -4 16.49
    -7 -9 4 2.94
    7 -9 -4 2.9
    7 9 -4 3.56
    -7 9 4 3.05
    7 9 -4 3.56
    -6 -9 4 10.82
    6 -9 -4 10.7
    6 -9 -4 10.7
    6 9 -4 10.72
    6 9 -4 10.46
    -6 9 4 10.05
    5 -9 -4 25.91
    5 -9 -4 25.73
    5 -9 -4 26.59
    -5 -9 4 25.5
    -5 9 4 24.86
    5 9 -4 25.47
    5 9 -4 26.73
    4 -9 -4 0.86
    4 -9 -4 0.85
    -4 -9 4 0.73
    4 -9 -4 0.67
    -4 -9 4 0.76
    4 9 -4 0.77
    4 9 -4 0.76
    -4 9 4 0.87
    -4 9 4 0.84
    3 -9 -4 5.19
    -3 -9 4 4.89
    3 -9 -4 5.65
    -3 -9 4 4.75
    3 -9 -4 5.62
    -3 9 4 5.71
    3 9 -4 5.56
    3 9 -4 5.39
    -3 9 4 5.56
    2 -9 -4 -0.04
    2 -9 -4 -0.02
    -2 -9 4 0.05
    -2 -9 4 0.01
    2 9 -4 0.04
    -2 9 4 0.04
    -2 9 4 0.02
    -1 -9 4 43.05
    -1 -9 4 43.14
    1 -9 -4 44.63
    1 -9 -4 44.53
    1 -9 -4 44.08
    -1 9 4 45.04
    1 9 -4 43.52
    0 -9 4 25.48
    0 -9 -4 25.98
    0 -9 4 26
    0 -9 -4 25.45
    0 9 4 25.37
    0 9 -4 26.46
    1 -9 4 -0.05
    1 -9 4 0.11
    -1 -9 -4 0.1
    1 9 4 0.03
    1 9 4 0.01
    2 -9 4 8.66
    -2 -9 -4 9.43
    2 -9 4 8.66
    2 9 4 9.09
    2 9 4 8.53
    3 -9 4 17.2
    -3 -9 -4 18.65
    3 -9 4 16.98
    3 9 4 18.93
    3 9 4 17.86
    4 -9 4 12.71
    -4 -9 -4 13.04
    4 -9 4 12.02
    4 9 4 13.07
    4 9 4 12.31
    5 -9 4 0.34
    5 -9 4 0.29
    5 9 4 0.28
    6 -9 4 0.06
    6 -9 4 0.15
    6 9 4 0.13
    7 -9 4 1.64
    7 -9 4 1.79
    7 9 4 1.78
    8 -9 4 0.8
    8 -9 4 0.74
    8 9 4 0.65
    9 -10 -4 0.51
    -9 -10 4 0.09
    9 10 -4 0.68
    -8 -10 4 3.81
    8 -10 -4 3.31
    8 10 -4 3.42
    7 -10 -4 3.15
    -7 -10 4 3.39
    7 10 -4 3.37
    -7 10 4 3.37
    -6 -10 4 42.76
    6 -10 -4 40.74
    6 10 -4 43.07
    6 10 -4 42.53
    -6 10 4 42.52
    5 -10 -4 54.04
    5 -10 -4 51.33
    5 -10 -4 54.22
    -5 -10 4 52.46
    5 10 -4 53.1
    5 10 -4 52.71
    -5 10 4 51.2
    -4 -10 4 6.66
    4 -10 -4 6.78
    4 -10 -4 6.7
    -4 -10 4 6.54
    4 -10 -4 6.44
    -4 10 4 6.89
    4 10 -4 6.09
    -4 10 4 6.26
    4 10 -4 6.3
    -3 -10 4 1.95
    3 -10 -4 2.08
    3 -10 -4 1.84
    3 -10 -4 1.84
    -3 -10 4 2.01
    -3 10 4 1.78
    3 10 -4 1.69
    3 10 -4 2.05
    -3 10 4 2.07
    -2 -10 4 9.44
    2 -10 -4 9.59
    -2 -10 4 9.02
    -2 10 4 9.83
    2 10 -4 9.18
    -2 10 4 9.34
    -1 -10 4 0.45
    -1 -10 4 0.17
    1 -10 -4 0.33
    -1 10 4 0.28
    1 10 -4 0.17
    0 -10 4 95.91
    0 -10 4 94.13
    0 -10 -4 97.9
    0 -10 -4 99.1
    0 10 4 95.93
    0 10 -4 94.54
    1 -10 4 15.99
    -1 -10 -4 17.64
    1 -10 4 17.33
    1 10 4 16.59
    1 10 4 17.37
    -2 -10 -4 15.55
    2 -10 4 15.02
    2 -10 4 14.47
    2 10 4 15.47
    2 10 4 14.99
    -3 -10 -4 1.61
    3 -10 4 1.57
    3 -10 4 1.36
    3 10 4 1.48
    3 10 4 1.39
    4 -10 4 10.51
    -4 -10 -4 10.84
    4 -10 4 10.38
    4 10 4 11.17
    4 10 4 11.47
    5 -10 4 0.28
    5 -10 4 0.29
    5 10 4 0.14
    6 -10 4 3.28
    6 -10 4 3.33
    6 10 4 3.17
    7 -10 4 1.58
    7 -10 4 1.6
    7 10 4 1.92
    8 -10 4 -0.12
    8 -10 4 0.08
    8 10 4 -0.09
    -9 -11 4 1.03
    9 -11 -4 0.67
    9 11 -4 1.18
    -8 -11 4 0.35
    8 -11 -4 0.33
    8 11 -4 0.64
    7 -11 -4 14.93
    -7 -11 4 15.03
    7 11 -4 15.62
    -7 11 4 15.59
    6 -11 -4 29.79
    -6 -11 4 29.5
    6 11 -4 29.5
    6 11 -4 30.04
    -6 11 4 29.37
    5 -11 -4 3.69
    -5 -11 4 3.15
    5 -11 -4 3.48
    5 11 -4 3.63
    5 11 -4 3.27
    -5 11 4 3.46
    4 -11 -4 49.48
    -4 -11 4 46.84
    -4 -11 4 47.17
    4 -11 -4 49.37
    4 -11 -4 48.35
    4 11 -4 47.97
    4 11 -4 46.48
    -4 11 4 48.5
    -4 11 4 46.86
    3 -11 -4 8.12
    -3 -11 4 8.17
    3 -11 -4 8.47
    3 -11 -4 8.37
    -3 -11 4 7.99
    3 11 -4 8.76
    3 11 -4 8.27
    -3 11 4 8.58
    -3 11 4 8.58
    2 -11 -4 16.91
    -2 -11 4 15.88
    -2 -11 4 17.45
    -2 11 4 17.32
    -2 11 4 17.5
    2 11 -4 16.15
    -1 -11 4 6.81
    1 -11 -4 6.94
    -1 -11 4 6.87
    -1 11 4 6.92
    1 11 -4 6.49
    0 -11 4 33.74
    0 -11 -4 34.02
    0 -11 4 32.27
    0 11 -4 34.08
    0 11 4 33.96
    -1 -11 -4 36.47
    1 -11 4 34.37
    1 -11 4 34.76
    1 11 4 35.38
    2 -11 4 21.68
    -2 -11 -4 21.96
    2 -11 4 21.36
    2 11 4 21.73
    2 11 4 20.67
    3 -11 4 21.82
    3 -11 4 20.14
    -3 -11 -4 22.04
    3 11 4 20.7
    3 11 4 21.73
    -4 -11 -4 29.11
    4 -11 4 27.06
    4 -11 4 27.71
    4 11 4 28.28
    5 -11 4 22.84
    5 -11 4 22.9
    5 11 4 23.27
    6 -11 4 10.58
    6 -11 4 11.07
    6 11 4 10.85
    7 -11 4 0.84
    7 -11 4 0.86
    7 11 4 0.85
    8 -11 4 0.13
    8 11 4 -0.12
    -9 -12 4 0.99
    9 -12 -4 0.76
    9 12 -4 0.67
    -8 -12 4 4.29
    8 -12 -4 5.06
    8 12 -4 5.47
    -7 -12 4 4.18
    7 -12 -4 3.98
    7 12 -4 3.99
    -6 -12 4 7.46
    6 -12 -4 7.07
    -6 12 4 7.21
    6 12 -4 7
    -5 -12 4 19.84
    5 -12 -4 19.14
    5 12 -4 20.14
    -5 12 4 20.2
    5 12 -4 20.17
    4 -12 -4 17.64
    -4 -12 4 17.17
    4 -12 -4 17.5
    -4 -12 4 16.79
    4 -12 -4 16.85
    -4 12 4 17.68
    4 12 -4 18.18
    -4 12 4 17.6
    4 12 -4 17.59
    3 -12 -4 42.35
    -3 -12 4 42.39
    -3 -12 4 41.87
    3 -12 -4 41.25
    -3 12 4 42.03
    -3 12 4 42.89
    3 12 -4 43.88
    3 12 -4 41.28
    -2 -12 4 38.01
    -2 -12 4 37.33
    2 -12 -4 37.62
    -2 12 4 39.69
    2 12 -4 37.93
    -2 12 4 39.1
    -1 -12 4 15.97
    -1 -12 4 17.06
    1 -12 -4 17.24
    1 12 -4 16.09
    -1 12 4 17.56
    0 -12 4 20.26
    0 -12 4 20.55
    0 -12 -4 21.03
    0 12 4 20.82
    0 12 -4 20.52
    1 -12 4 51.07
    -1 -12 -4 53.44
    1 -12 4 51.36
    1 12 4 49.76
    2 -12 4 5.12
    2 -12 4 4.81
    -2 -12 -4 4.92
    2 12 4 4.42
    2 12 4 5.44
    3 -12 4 5.05
    3 -12 4 5.36
    -3 -12 -4 5.52
    3 12 4 4.83
    3 12 4 5.13
    4 -12 4 12.76
    4 -12 4 12.26
    4 12 4 13.09
    5 -12 4 15.85
    5 -12 4 15.51
    5 12 4 15.97
    6 -12 4 12.35
    6 -12 4 11.63
    6 12 4 11.69
    7 -12 4 0.03
    7 -12 4 0.04
    7 12 4 0.35
    8 -12 4 10.27
    8 12 4 9.78
    -8 -13 4 0.08
    8 -13 -4 -0.01
    8 13 -4 0.36
    -7 -13 4 1
    7 -13 -4 0.99
    7 13 -4 1.05
    -6 -13 4 1.95
    6 -13 -4 1.9
    6 13 -4 1.93
    -6 13 4 2.08
    -5 -13 4 1.1
    5 -13 -4 1.07
    5 13 -4 1.04
    -5 13 4 1.04
    5 13 -4 0.7
    4 -13 -4 25.65
    -4 -13 4 25.77
    4 -13 -4 25.83
    -4 -13 4 25.02
    4 13 -4 25.88
    -4 13 4 24.83
    4 13 -4 25.21
    -3 -13 4 26.49
    3 -13 -4 26.67
    -3 -13 4 27.65
    3 -13 -4 26.92
    -3 13 4 27.34
    3 13 -4 27.36
    -3 13 4 26.93
    3 13 -4 26.95
    -2 -13 4 5.42
    2 -13 -4 5.28
    -2 -13 4 5.23
    2 13 -4 5.75
    -2 13 4 5.65
    -2 13 4 5.89
    2 13 -4 5.28
    -1 -13 4 1.87
    1 -13 -4 1.7
    -1 -13 4 1.63
    -1 13 4 1.84
    1 13 -4 1.62
    0 -13 4 0.05
    0 -13 4 -0.03
    0 -13 -4 0.03
    0 13 4 0.04
    0 13 -4 0.11
    1 -13 4 17.19
    -1 -13 -4 17.98
    1 -13 4 17.62
    1 13 4 17.51
    2 -13 4 6.22
    2 -13 4 6.34
    -2 -13 -4 6.08
    2 13 4 5.91
    2 13 4 6.71
    3 -13 4 40
    -3 -13 -4 41.2
    3 -13 4 39.25
    3 13 4 38.92
    3 13 4 41.15
    4 -13 4 8.37
    4 -13 4 7.93
    4 13 4 8.03
    5 -13 4 0.24
    5 -13 4 0.43
    5 13 4 0.26
    6 -13 4 0.48
    6 -13 4 0.28
    6 13 4 0.54
    7 -13 4 0.34
    7 13 4 0.26
    8 -13 4 4.06
    8 13 4 4.1
    8 -14 -4 4.57
    -8 -14 4 4.91
    8 14 -4 4.73
    -7 -14 4 10.72
    7 -14 -4 10.37
    7 14 -4 11.02
    -6 -14 4 0.45
    6 -14 -4 0.39
    6 14 -4 0.41
    -5 -14 4 21.82
    5 -14 -4 21.41
    5 14 -4 22.55
    -5 14 4 20.9
    -4 -14 4 19.97
    4 -14 -4 20.1
    4 -14 -4 20.58
    -4 -14 4 19.68
    -4 14 4 20.12
    4 14 -4 20.18
    4 14 -4 20.09
    3 -14 -4 1.07
    -3 -14 4 0.99
    3 -14 -4 1.09
    -3 -14 4 1.22
    -3 14 4 1.07
    3 14 -4 1.21
    -3 14 4 1.16
    3 14 -4 1.26
    -2 -14 4 4.22
    -2 -14 4 4.58
    2 -14 -4 4.32
    2 14 -4 4.16
    2 14 -4 4.67
    -2 14 4 4.33
    1 -14 -4 0.53
    -1 -14 4 0.54
    -1 -14 4 0.5
    -1 14 4 0.49
    1 14 -4 0.44
    0 -14 -4 1.15
    0 -14 4 1.11
    0 -14 4 0.9
    0 14 4 1.2
    0 14 -4 1
    1 -14 4 6.1
    1 -14 4 5.13
    -1 -14 -4 5.87
    1 14 4 6.03
    1 14 4 5.63
    2 -14 4 28.37
    2 -14 4 29.3
    -2 -14 -4 29.27
    2 14 4 29.53
    2 14 4 31.32
    -3 -14 -4 0.57
    3 -14 4 0.5
    3 -14 4 0.52
    3 14 4 0.54
    4 -14 4 11.92
    4 -14 4 12.17
    4 14 4 12.52
    5 -14 4 2.44
    5 -14 4 2.19
    5 14 4 2.13
    6 -14 4 1.22
    6 -14 4 1.19
    6 14 4 1.12
    7 -14 4 1.3
    7 14 4 1.48
    8 -15 -4 0.03
    -8 -15 4 -0.14
    8 15 -4 0.22
    -7 -15 4 0.76
    7 -15 -4 0.73
    7 15 -4 0.99
    6 -15 -4 9.46
    -6 -15 4 10.52
    6 15 -4 9.3
    5 -15 -4 16.57
    -5 -15 4 16.91
    5 15 -4 16.95
    -4 -15 4 41.59
    -4 -15 4 42.19
    4 -15 -4 43.06
    4 -15 -4 43.68
    -4 15 4 42.66
    4 15 -4 44.4
    -3 -15 4 29.51
    3 -15 -4 29.67
    3 -15 -4 29.99
    -3 -15 4 29.53
    3 15 -4 29.74
    -3 15 4 29.33
    3 15 -4 30.13
    -3 15 4 30.05
    -2 -15 4 1.48
    2 -15 -4 1.53
    -2 -15 4 1.75
    2 -15 -4 1.52
    2 15 -4 1.56
    -2 15 4 1.59
    2 15 -4 1.54
    1 -15 -4 42.04
    -1 -15 4 42.8
    -1 -15 4 42.13
    1 15 -4 41.98
    0 -15 -4 9.84
    0 -15 4 9.85
    0 -15 4 9.78
    0 15 4 9.94
    0 15 4 10.17
    0 15 -4 10.08
    1 -15 4 0.23
    -1 -15 -4 0.17
    1 -15 4 0.14
    1 15 4 0.18
    1 15 4 0.26
    -2 -15 -4 8.13
    2 -15 4 8.42
    2 -15 4 7.79
    2 15 4 7.5
    3 -15 4 12.13
    -3 -15 -4 11.88
    3 -15 4 11.31
    3 15 4 10.8
    4 -15 4 60.16
    4 -15 4 62.14
    4 15 4 59.2
    5 -15 4 0.11
    5 -15 4 0.1
    5 15 4 0.09
    6 -15 4 0.66
    6 15 4 0.77
    7 -15 4 0.12
    7 15 4 0.06
    8 -16 -4 0.22
    -8 -16 4 0.2
    8 16 -4 0.15
    -7 -16 4 2.06
    7 -16 -4 1.5
    7 16 -4 1.59
    -6 -16 4 0.34
    6 -16 -4 0.33
    6 16 -4 0.23
    -5 -16 4 12.6
    5 -16 -4 12.06
    5 16 -4 12.7
    -4 -16 4 3
    -4 -16 4 2.38
    4 -16 -4 2.97
    4 -16 -4 2.35
    4 16 -4 2.76
    -3 -16 4 1.05
    3 -16 -4 1.37
    3 -16 -4 1.4
    -3 -16 4 1.48
    -3 16 4 1.35
    3 16 -4 1.31
    -2 -16 4 0.47
    -2 -16 4 0.37
    2 16 -4 0.28
    2 16 -4 0.41
    -1 -16 4 3.67
    -1 -16 4 3.89
    1 16 -4 4.31
    0 -16 4 9.57
    0 -16 4 9.84
    0 -16 -4 9.59
    0 16 -4 9.45
    0 16 4 10.2
    0 16 4 9.86
    1 -16 4 0.12
    -1 -16 -4 0.32
    1 -16 4 0.17
    1 16 4 0.11
    1 16 4 0.31
    2 -16 4 10.62
    2 -16 4 10.56
    -2 -16 -4 10.22
    2 16 4 9.79
    3 -16 4 6.52
    3 -16 4 6.28
    -3 -16 -4 6.96
    3 16 4 5.96
    4 -16 4 5.78
    4 -16 4 6.36
    4 16 4 5.25
    5 -16 4 4.31
    5 16 4 3.97
    6 -16 4 0.07
    6 16 4 0.07
    7 -16 4 4.62
    7 16 4 5.02
    -8 -17 4 0.57
    8 -17 -4 0.3
    8 17 -4 0.39
    -7 -17 4 0.06
    7 -17 -4 0.1
    7 17 -4 0.02
    6 -17 -4 -0.07
    -6 -17 4 0.11
    6 17 -4 0.09
    -5 -17 4 0.03
    5 -17 -4 0.09
    5 17 -4 0.22
    -4 -17 4 0.39
    4 -17 -4 0.69
    4 -17 -4 0.67
    -4 -17 4 0.52
    4 17 -4 0.5
    -3 -17 4 0.01
    -3 -17 4 0.18
    3 -17 -4 0.03
    3 -17 -4 0.06
    3 17 -4 -0.02
    -2 -17 4 0.06
    -2 -17 4 0.06
    2 17 -4 -0.04
    -1 -17 4 57.9
    -1 -17 4 57.8
    1 17 -4 61.46
    0 -17 4 0.97
    0 -17 -4 0.95
    0 -17 4 0.84
    0 17 4 0.96
    0 17 -4 0.99
    0 17 4 0.93
    1 -17 4 6.48
    -1 -17 -4 6.91
    1 -17 4 6.67
    1 17 4 6.69
    -2 -17 -4 51.45
    2 -17 4 50.66
    2 -17 4 53.08
    2 17 4 50.76
    3 -17 4 0.75
    3 -17 4 0.94
    3 17 4 0.88
    4 -17 4 0.22
    4 -17 4 0.2
    4 17 4 0.29
    5 -17 4 4.82
    5 17 4 4.08
    6 -17 4 4.85
    6 17 4 4.76
    7 -17 4 0.19
    7 17 4 0.42
    -7 -18 4 -0.23
    7 -18 -4 0.08
    7 18 -4 -0.04
    6 -18 -4 9.83
    -6 -18 4 10.75
    6 18 -4 11.09
    -5 -18 4 4.14
    5 -18 -4 3.71
    5 18 -4 3.31
    -4 -18 4 0.41
    -4 -18 4 0.47
    4 -18 -4 0.35
    4 -18 -4 0.46
    4 18 -4 0.58
    3 -18 -4 2.58
    3 -18 -4 2.71
    -3 -18 4 2.91
    -3 -18 4 2.07
    3 18 -4 2.87
    -2 -18 4 1.85
    -2 -18 4 1.96
    2 18 -4 1.61
    -1 -18 4 4.07
    -1 -18 4 4.04
    1 18 -4 4.5
    0 -18 4 1.26
    0 -18 4 1.31
    0 -18 -4 1.24
    0 18 4 1.24
    0 18 4 1.41
    0 18 -4 1.33
    1 -18 4 45.43
    1 -18 4 46.21
    -1 -18 -4 43.54
    1 18 4 45.22
    -1 18 -4 45.98
    2 -18 4 9.58
    2 -18 4 10.33
    -2 -18 -4 9.81
    2 18 4 9.39
    3 -18 4 3.81
    3 -18 4 3.67
    3 18 4 3.58
    4 -18 4 5.66
    4 18 4 5.52
    5 -18 4 1.31
    5 18 4 1.21
    6 -18 4 1.89
    6 18 4 2.09
    7 -18 4 0.28
    7 18 4 0.1
    7 -19 -4 13.3
    7 19 -4 13.29
    6 -19 -4 1.98
    -6 -19 4 1.9
    6 19 -4 1.78
    5 -19 -4 4.07
    -5 -19 4 4.05
    5 19 -4 3.45
    -4 -19 4 0.15
    4 -19 -4 0.21
    4 -19 -4 0.18
    -4 -19 4 0.09
    4 19 -4 0.24
    3 -19 -4 13.94
    3 -19 -4 14
    -3 -19 4 13.8
    -3 -19 4 15.04
    3 19 -4 13.39
    -2 -19 4 -0.12
    -2 -19 4 0.08
    2 19 -4 0.16
    -1 -19 4 0.28
    -1 -19 4 0.27
    1 19 -4 0.09
    0 -19 4 2.98
    0 -19 4 3.36
    0 -19 -4 3.38
    0 19 4 3.26
    0 19 -4 3.11
    -1 -19 -4 7.54
    1 -19 4 7.26
    1 -19 4 7.42
    1 19 4 7.44
    -1 19 -4 7.66
    -2 -19 -4 31.22
    2 -19 4 30.28
    2 -19 4 29.81
    2 19 4 30.38
    3 -19 4 8.86
    3 19 4 8.98
    4 -19 4 2.75
    4 19 4 2.58
    5 -19 4 0.46
    5 19 4 0.42
    6 -19 4 7.51
    6 19 4 6.62
    7 -20 -4 0.79
    7 20 -4 0.58
    6 -20 -4 21.49
    6 20 -4 21.95
    -5 -20 4 2.1
    5 -20 -4 1.74
    5 20 -4 1.83
    4 -20 -4 4.77
    4 -20 -4 4.49
    -4 -20 4 4.69
    -4 -20 4 4.27
    4 20 -4 4.42
    3 -20 -4 1.3
    -3 -20 4 1.01
    -3 -20 4 1.34
    3 20 -4 1.46
    -2 -20 4 133.02
    -2 -20 4 129.29
    2 20 -4 132.78
    -1 -20 4 19.75
    -1 -20 4 19.36
    1 20 -4 18.77
    0 -20 4 92.68
    0 -20 -4 93.65
    0 -20 4 92.39
    0 20 -4 93.07
    1 -20 4 3.42
    1 -20 4 3.67
    -1 -20 -4 3.95
    1 20 4 3.63
    -1 20 -4 3.66
    2 -20 4 13.34
    -2 -20 -4 13.22
    2 20 4 12.76
    3 -20 4 0.74
    3 20 4 0.95
    4 -20 4 11.48
    4 20 4 11.62
    5 -20 4 0.47
    5 20 4 1.02
    6 -20 4 3.67
    6 20 4 3.99
    7 -21 -4 3.1
    7 21 -4 3.68
    6 -21 -4 0.08
    6 21 -4 0.37
    5 -21 -4 8.71
    5 21 -4 8.88
    -4 -21 4 5.5
    4 -21 -4 5.27
    4 -21 -4 5.43
    4 21 -4 5.11
    -3 -21 4 0.05
    -3 -21 4 -0.01
    3 21 -4 0.04
    -2 -21 4 0.13
    -2 -21 4 0.2
    2 21 -4 0.15
    -1 -21 4 37.26
    1 21 -4 37.34
    0 -21 -4 35.14
    0 -21 4 35.72
    0 21 -4 34.55
    -1 -21 -4 14.65
    1 -21 4 13.93
    -1 21 -4 13.84
    1 21 4 14.1
    2 -21 4 1.32
    -2 -21 -4 1.52
    2 21 4 1.31
    3 -21 4 2.09
    3 21 4 1.81
    4 -21 4 5.18
    4 21 4 4.57
    5 -21 4 3.27
    5 21 4 3.41
    6 -21 4 1.03
    6 21 4 1.27
    6 -22 -4 0.12
    6 22 -4 0.18
    5 -22 -4 0.15
    5 22 -4 0.35
    -4 -22 4 10.12
    4 -22 -4 9.54
    4 -22 -4 9.83
    4 22 -4 9.86
    -3 -22 4 16.76
    3 22 -4 16.78
    -2 -22 4 2.46
    2 22 -4 2.35
    -1 -22 4 15.26
    1 22 -4 14.9
    0 -22 -4 1.6
    0 -22 4 1.87
    0 22 -4 2
    -1 -22 -4 0.07
    1 -22 4 -0.05
    1 22 4 0.01
    -1 22 -4 -0.04
    2 -22 4 3.07
    2 22 4 3.09
    -2 22 -4 2.84
    3 -22 4 0.89
    3 22 4 0.73
    4 -22 4 1.88
    4 22 4 1.78
    5 -22 4 4.65
    5 22 4 5.63
    6 -23 -4 2.31
    6 23 -4 2.44
    5 -23 -4 0.07
    5 23 -4 0.19
    4 -23 -4 2.59
    4 -23 -4 2.51
    -4 -23 4 2.75
    4 23 -4 2.53
    -3 -23 4 0.93
    3 23 -4 0.65
    -2 -23 4 0.74
    2 23 -4 1.02
    -1 -23 4 2.41
    1 23 -4 2.45
    0 -23 4 0.98
    0 23 -4 0.83
    1 -23 4 2.35
    -1 -23 -4 2.5
    1 23 4 2.43
    -1 23 -4 2.36
    2 -23 4 1.61
    2 23 4 1.68
    -2 23 -4 1.9
    3 -23 4 3.38
    3 23 4 2.99
    4 -23 4 2.94
    4 23 4 2.42
    5 -23 4 1.06
    5 23 4 0.82
    5 -24 -4 0.19
    5 24 -4 0.13
    -4 -24 4 -0.09
    4 -24 -4 0.22
    4 -24 -4 0.15
    4 24 -4 0.33
    -3 -24 4 2.3
    3 24 -4 2.97
    -2 -24 4 2.49
    2 24 -4 2.56
    -1 -24 4 8.28
    1 24 -4 8.48
    0 -24 4 2.83
    0 24 -4 2.85
    -1 -24 -4 14.93
    1 -24 4 14.33
    -1 24 -4 13.7
    1 24 4 14.36
    2 -24 4 0.56
    2 24 4 0.36
    -2 24 -4 0.41
    3 -24 4 0.27
    3 24 4 0.11
    4 -24 4 0.56
    4 24 4 0.49
    5 -24 4 4.67
    5 24 4 4.68
    5 -25 -4 7.25
    5 25 -4 7.49
    -4 -25 4 0
    4 25 -4 0.03
    -3 -25 4 17.3
    3 25 -4 17.08
    -2 -25 4 10.17
    2 25 -4 9.26
    -1 -25 4 2.28
    1 25 -4 2.55
    0 -25 4 0.56
    0 25 -4 0.34
    1 -25 4 2.73
    -1 25 -4 2.69
    2 -25 4 0.11
    -2 25 -4 0.11
    2 25 4 0.04
    3 -25 4 0.02
    3 25 4 0.18
    4 -25 4 1.99
    4 25 4 2.27
    4 26 -4 0.17
    -3 -26 4 0.07
    3 26 -4 0.19
    -2 -26 4 3.02
    2 26 -4 2.92
    -1 -26 4 0
    1 26 -4 0.18
    0 -26 4 5.95
    0 26 -4 6.14
    1 -26 4 0.72
    -1 26 -4 0.88
    2 -26 4 0.11
    -2 26 -4 0.04
    2 26 4 0.26
    3 -26 4 2.16
    -3 26 -4 2.37
    3 26 4 2.17
    4 -26 4 1.12
    4 26 4 1.27
    4 27 -4 1.03
    -3 -27 4 1.95
    3 27 -4 1.34
    -2 -27 4 5.87
    2 27 -4 5.78
    -1 -27 4 6.51
    1 27 -4 5.91
    0 -27 4 2.24
    0 27 -4 2.5
    1 -27 4 -0.02
    -1 27 -4 -0.16
    2 -27 4 2.88
    -2 27 -4 2.91
    3 -27 4 4.31
    3 27 4 4.7
    -3 27 -4 4.44
    -3 -28 4 1.96
    3 28 -4 2.29
    -2 -28 4 2.68
    2 28 -4 3.06
    -1 -28 4 0.06
    1 28 -4 0.13
    0 -28 4 0.73
    0 28 -4 0.61
    1 -28 4 2.61
    -1 28 -4 2.44
    2 -28 4 1.01
    -2 28 -4 1.31
    -2 -29 4 0.82
    2 29 -4 0.86
    -1 -29 4 2.28
    1 29 -4 2.37
    0 -29 4 4.38
    0 29 -4 4.19
    1 -29 4 3.08
    -1 29 -4 2.89
    9 0 -5 0.03
    -9 0 5 0.28
    9 0 -5 -0.25
    8 0 -5 0.08
    -8 0 5 -0.17
    8 0 -5 0.13
    -7 0 5 -0.09
    7 0 -5 0.21
    7 0 -5 0.14
    -6 0 5 0.09
    6 0 -5 -0.06
    6 0 -5 0.11
    5 0 -5 0.04
    5 0 -5 0.06
    -5 0 5 0.11
    5 0 -5 0.23
    4 0 -5 0.15
    4 0 -5 0.06
    -4 0 5 -0.08
    4 0 -5 0.02
    -3 0 5 0.12
    3 0 -5 -0.01
    3 0 -5 -0.1
    -3 0 5 0.13
    -2 0 5 -0.04
    2 0 -5 0.07
    2 0 -5 0.1
    -2 0 5 0.1
    -1 0 5 -0.01
    1 0 -5 0.05
    1 0 -5 0.09
    -1 0 5 -0.09
    0 0 5 -0.05
    0 0 -5 0.07
    0 0 5 0.06
    1 0 5 0.09
    -1 0 -5 0.04
    1 0 5 0.05
    -2 0 -5 -0.13
    2 0 5 0.12
    2 0 5 -0.04
    3 0 5 -0.01
    3 0 5 0.01
    -3 0 -5 -0.01
    4 0 5 0.04
    4 0 5 -0.25
    5 0 5 -0.12
    5 0 5 0.22
    6 0 5 -0.12
    6 0 5 -0.01
    7 0 5 0.11
    8 0 5 0.02
    -9 -1 5 3.71
    9 -1 -5 3.74
    9 1 -5 3.37
    -9 1 5 3.94
    9 1 -5 2.93
    8 -1 -5 18.32
    -8 -1 5 16.54
    8 -1 -5 17.34
    -8 1 5 17.71
    8 1 -5 18.82
    8 1 -5 17.69
    7 -1 -5 20.58
    7 -1 -5 20.12
    -7 -1 5 19.05
    -7 1 5 20.39
    7 1 -5 19.86
    7 1 -5 20.56
    6 -1 -5 7.72
    6 -1 -5 7.29
    -6 -1 5 7.43
    -6 1 5 7.76
    6 1 -5 7.62
    6 1 -5 7.9
    5 -1 -5 0.29
    5 -1 -5 0.55
    -5 -1 5 0.22
    5 -1 -5 0.34
    5 1 -5 0.39
    5 1 -5 0.22
    5 1 -5 0.23
    -5 1 5 0.2
    4 -1 -5 2.7
    4 -1 -5 2.88
    -4 -1 5 2.79
    4 -1 -5 2.54
    4 1 -5 2.66
    4 1 -5 2.54
    4 1 -5 2.54
    -4 1 5 2.64
    3 -1 -5 11.25
    -3 -1 5 12.07
    -3 -1 5 11.28
    3 -1 -5 12.36
    -3 1 5 11.4
    -3 1 5 12.14
    3 1 -5 11.57
    3 1 -5 11.27
    2 -1 -5 8.91
    -2 -1 5 8.59
    2 -1 -5 8.92
    -2 -1 5 9.3
    -2 1 5 8.55
    2 1 -5 8.84
    2 1 -5 8.99
    -2 1 5 8.19
    1 -1 -5 13.58
    1 -1 -5 13.47
    -1 -1 5 13.49
    -1 -1 5 13.44
    -1 1 5 12.68
    1 1 -5 14.04
    1 1 -5 13.61
    -1 1 5 13.79
    0 -1 -5 40.41
    0 -1 5 38.52
    0 -1 5 39.52
    0 1 5 39.06
    0 1 5 40.13
    0 1 -5 40
    1 -1 5 4.42
    -1 -1 -5 4.34
    1 -1 5 3.84
    1 1 5 3.95
    -1 1 -5 4.83
    1 1 5 4.44
    2 -1 5 1.34
    2 -1 5 1.14
    -2 -1 -5 1.24
    2 1 5 1.36
    2 1 5 1.19
    -2 1 -5 1.58
    3 -1 5 21.85
    -3 -1 -5 22.51
    3 1 5 21.81
    3 1 5 22.03
    4 -1 5 41.9
    4 -1 5 41.55
    4 1 5 42.84
    4 1 5 41.73
    5 -1 5 28.14
    5 -1 5 27.68
    5 1 5 27.53
    5 1 5 27.59
    6 -1 5 0.88
    6 -1 5 0.85
    6 1 5 0.94
    6 1 5 0.94
    7 -1 5 -0.11
    7 1 5 0.3
    8 -1 5 5.92
    8 1 5 6.56
    -9 -2 5 4.5
    9 -2 -5 4.66
    9 2 -5 4.18
    -9 2 5 4.53
    9 2 -5 5.01
    8 -2 -5 8.82
    -8 -2 5 8.6
    8 -2 -5 8.51
    -8 2 5 8.56
    8 2 -5 9.35
    8 2 -5 9.83
    7 -2 -5 12.12
    -7 -2 5 11.87
    7 -2 -5 11.58
    7 2 -5 12.21
    -7 2 5 11.28
    7 2 -5 11.77
    -6 -2 5 0.17
    6 -2 -5 0.25
    6 -2 -5 0.12
    -6 2 5 0.2
    6 2 -5 0.16
    6 2 -5 0.13
    5 -2 -5 26.93
    5 -2 -5 26.18
    5 -2 -5 26.67
    -5 -2 5 26.23
    5 2 -5 28.65
    5 2 -5 26.85
    5 2 -5 27.29
    -5 2 5 26.38
    -4 -2 5 10.71
    4 -2 -5 10.49
    4 -2 -5 10.48
    4 -2 -5 11.17
    4 2 -5 10.89
    4 2 -5 10.26
    -4 2 5 10.52
    4 2 -5 11.12
    3 -2 -5 5.37
    -3 -2 5 5.02
    3 -2 -5 5.5
    -3 -2 5 5.57
    3 2 -5 5.46
    -3 2 5 5.32
    -3 2 5 5.44
    3 2 -5 5.08
    -2 -2 5 2.92
    2 -2 -5 2.93
    2 -2 -5 2.61
    -2 -2 5 2.96
    -2 2 5 2.74
    -2 2 5 3.11
    2 2 -5 2.58
    -2 2 5 2.65
    2 2 -5 2.73
    1 -2 -5 1.94
    -1 -2 5 2.24
    -1 -2 5 2.11
    1 -2 -5 2.18
    -1 2 5 2.22
    1 2 -5 2.22
    -1 2 5 2.25
    1 2 -5 2.17
    0 -2 5 2.68
    0 -2 -5 2.7
    0 -2 5 2.57
    0 2 5 2.88
    0 2 -5 2.88
    0 2 5 2.56
    -1 -2 -5 31.93
    1 -2 5 30.67
    1 -2 5 29.72
    1 2 5 30.19
    1 2 5 29.49
    2 -2 5 38.43
    -2 -2 -5 40.74
    2 -2 5 38.91
    2 2 5 39.87
    -2 2 -5 40.84
    2 2 5 37.95
    3 -2 5 76.52
    -3 -2 -5 80.28
    3 -2 5 78.23
    3 2 5 76.66
    3 2 5 78.38
    4 -2 5 2.48
    4 -2 5 1.99
    4 2 5 1.91
    4 2 5 2.04
    5 -2 5 9.09
    5 -2 5 8.92
    5 2 5 9.31
    5 2 5 8.93
    6 -2 5 5.86
    6 -2 5 6.23
    6 2 5 6.36
    7 -2 5 0.52
    7 2 5 0.45
    8 -2 5 0.28
    8 2 5 0.2
    9 -3 -5 0.61
    -9 -3 5 1.18
    9 3 -5 0.46
    9 3 -5 0.96
    -9 3 5 0.66
    8 -3 -5 1.34
    8 -3 -5 1.22
    -8 -3 5 1.37
    8 3 -5 1.51
    -8 3 5 1.39
    8 3 -5 1.21
    -7 -3 5 12.57
    7 -3 -5 12.92
    7 -3 -5 14.04
    7 3 -5 13.76
    7 3 -5 13.1
    -7 3 5 12.3
    6 -3 -5 8.25
    -6 -3 5 8.2
    6 -3 -5 8.52
    6 3 -5 9.23
    -6 3 5 8.57
    6 3 -5 7.87
    5 -3 -5 4.77
    -5 -3 5 4.7
    5 -3 -5 4.88
    5 -3 -5 4.77
    -5 3 5 5.14
    5 3 -5 4.78
    5 3 -5 4.89
    4 -3 -5 1.49
    4 -3 -5 1.56
    -4 -3 5 1.28
    4 -3 -5 1.59
    -4 -3 5 1.63
    4 3 -5 1.55
    -4 3 5 1.67
    4 3 -5 1.52
    4 3 -5 1.66
    -3 -3 5 0.13
    3 -3 -5 -0.05
    3 -3 -5 -0.02
    -3 -3 5 0.01
    3 3 -5 -0.06
    3 3 -5 0
    -3 3 5 0.01
    2 -3 -5 34.65
    -2 -3 5 32.72
    2 -3 -5 33.77
    -2 -3 5 34.08
    -2 3 5 35.14
    2 3 -5 35.08
    -2 3 5 33.22
    -2 3 5 36.39
    2 3 -5 35.09
    -1 -3 5 0.76
    1 -3 -5 0.82
    -1 -3 5 0.66
    1 -3 -5 0.95
    -1 3 5 0.92
    -1 3 5 0.73
    1 3 -5 1.06
    1 3 -5 0.74
    0 -3 5 16.73
    0 -3 -5 16.99
    0 3 5 15.94
    0 3 5 16.95
    0 3 -5 17.15
    1 -3 5 26.77
    -1 -3 -5 27.11
    1 -3 5 26.92
    1 3 5 25.7
    1 3 5 26.49
    -1 3 -5 27.39
    2 -3 5 40.6
    2 -3 5 40.82
    -2 -3 -5 41.75
    2 3 5 41.88
    2 3 5 40.67
    3 -3 5 38.47
    -3 -3 -5 40.08
    3 -3 5 37.92
    3 3 5 37.46
    3 3 5 37.06
    -4 -3 -5 30.7
    4 -3 5 30.08
    4 -3 5 29.72
    4 3 5 30.43
    4 3 5 28.74
    5 -3 5 0.16
    5 -3 5 0.2
    5 3 5 0.14
    5 3 5 0.23
    6 -3 5 25.18
    6 -3 5 25.78
    6 3 5 26.12
    7 -3 5 4.13
    7 3 5 3.97
    8 -3 5 2.36
    8 3 5 1.87
    -9 -4 5 0.93
    9 -4 -5 1.03
    9 4 -5 1.11
    -9 4 5 1.36
    -8 -4 5 0.95
    8 -4 -5 1.03
    -8 4 5 0.77
    8 4 -5 0.94
    8 4 -5 0.73
    7 -4 -5 10.11
    7 -4 -5 9.8
    -7 -4 5 9.69
    7 4 -5 9.27
    -7 4 5 9.7
    7 4 -5 9.59
    6 -4 -5 0.18
    -6 -4 5 0.3
    6 -4 -5 0.28
    6 4 -5 0.33
    6 4 -5 0.26
    -6 4 5 0.28
    5 -4 -5 10.12
    -5 -4 5 9.38
    5 -4 -5 9.46
    5 -4 -5 9.91
    5 4 -5 10.14
    -5 4 5 9.43
    5 4 -5 9.57
    4 -4 -5 -0.05
    4 -4 -5 0.08
    4 -4 -5 0.03
    -4 -4 5 0
    -4 -4 5 -0.01
    4 4 -5 0.04
    -4 4 5 -0.02
    4 4 -5 -0.02
    -3 -4 5 0.03
    -3 -4 5 -0.03
    3 -4 -5 0.01
    3 -4 -5 0.01
    -3 4 5 0
    3 4 -5 -0.07
    -3 4 5 -0.07
    3 4 -5 -0.07
    -2 -4 5 36.82
    -2 -4 5 37.43
    2 -4 -5 38.72
    2 -4 -5 38.08
    2 4 -5 39.4
    -2 4 5 37.77
    -2 4 5 40.15
    2 4 -5 37.44
    -2 4 5 36.77
    -1 -4 5 46.17
    -1 -4 5 45.86
    1 -4 -5 46.99
    1 -4 -5 47.81
    1 4 -5 47.36
    -1 4 5 46.05
    -1 4 5 47.03
    1 4 -5 49.26
    0 -4 5 3.76
    0 -4 -5 4.02
    0 -4 5 3.76
    0 4 -5 3.88
    0 4 5 3.87
    0 4 5 3.81
    -1 -4 -5 36.95
    1 -4 5 35.9
    1 -4 5 36.12
    1 4 5 34.7
    1 4 5 35.76
    -2 -4 -5 76.35
    2 -4 5 69.48
    2 -4 5 69.36
    2 4 5 69.38
    2 4 5 72.09
    -3 -4 -5 1.25
    3 -4 5 1.07
    3 -4 5 1.13
    3 4 5 1.37
    3 4 5 1.25
    -4 -4 -5 0.87
    4 -4 5 0.77
    4 -4 5 0.58
    4 4 5 0.62
    4 4 5 0.7
    5 -4 5 7.44
    5 -4 5 8.03
    5 4 5 7.54
    5 4 5 7.2
    6 -4 5 15.23
    6 -4 5 15.68
    6 4 5 16.4
    7 -4 5 8.89
    7 -4 5 8.58
    7 4 5 8.57
    8 -4 5 2.78
    8 4 5 2.36
    -9 -5 5 -0.08
    9 -5 -5 -0.07
    -9 5 5 0.08
    9 5 -5 -0.07
    8 -5 -5 2.02
    -8 -5 5 1.44
    -8 5 5 1.86
    8 5 -5 1.88
    8 5 -5 1.71
    -7 -5 5 3.13
    7 -5 -5 3.29
    7 -5 -5 3.06
    7 5 -5 2.58
    7 5 -5 3.31
    -7 5 5 3.13
    6 -5 -5 0.76
    6 -5 -5 0.81
    -6 -5 5 0.8
    -6 5 5 0.83
    6 5 -5 0.76
    6 5 -5 0.79
    5 -5 -5 0.81
    5 -5 -5 0.67
    -5 -5 5 0.83
    5 -5 -5 0.87
    5 5 -5 0.66
    5 5 -5 0.78
    -5 5 5 0.86
    -4 -5 5 0.21
    4 -5 -5 0.19
    4 -5 -5 0.3
    4 -5 -5 0.33
    -4 -5 5 0.23
    4 5 -5 0.2
    -4 5 5 0.2
    4 5 -5 0.26
    -3 -5 5 17.96
    -3 -5 5 18.82
    3 -5 -5 18.87
    3 -5 -5 18.36
    3 5 -5 17.66
    -3 5 5 19.5
    -3 5 5 18.26
    2 -5 -5 67.73
    2 -5 -5 66.52
    -2 -5 5 63.33
    -2 -5 5 67.38
    -2 5 5 63.99
    2 5 -5 66.68
    2 5 -5 69.09
    -2 5 5 69.06
    -2 5 5 67.76
    1 -5 -5 2.82
    -1 -5 5 2.18
    1 -5 -5 2.69
    -1 -5 5 2.68
    1 5 -5 2.75
    -1 5 5 3.06
    -1 5 5 2.68
    1 5 -5 2.61
    0 -5 -5 14.24
    0 -5 5 12.77
    0 -5 5 13.81
    0 5 5 13.97
    0 5 5 13.4
    1 -5 5 33.53
    -1 -5 -5 35.79
    1 -5 5 36.05
    1 5 5 34.76
    1 5 5 33.38
    2 -5 5 10.2
    -2 -5 -5 10.66
    2 -5 5 9.5
    2 5 5 9.84
    2 5 5 9.85
    3 -5 5 6.78
    -3 -5 -5 7.68
    3 -5 5 7.44
    3 5 5 7.7
    3 5 5 6.95
    4 -5 5 0.22
    4 -5 5 0.18
    -4 -5 -5 0.27
    4 5 5 0.15
    4 5 5 0.18
    5 -5 5 1.39
    5 -5 5 1.27
    5 5 5 1.59
    6 -5 5 5.69
    6 -5 5 6.34
    6 5 5 6.3
    7 -5 5 1.77
    7 -5 5 1.47
    7 5 5 2.19
    8 -5 5 4.75
    8 5 5 4.64
    -9 -6 5 2.33
    9 -6 -5 3.07
    -9 6 5 3.5
    9 6 -5 3.52
    8 -6 -5 7.83
    -8 -6 5 8
    8 6 -5 8.56
    -8 6 5 8.5
    8 6 -5 7.53
    -7 -6 5 2.51
    7 -6 -5 2.39
    -7 6 5 2.54
    7 6 -5 2.17
    7 6 -5 2.13
    6 -6 -5 4.94
    6 -6 -5 5.4
    -6 -6 5 5.36
    -6 6 5 4.9
    6 6 -5 5.2
    6 6 -5 5.02
    5 -6 -5 0.2
    5 -6 -5 0.39
    5 -6 -5 0.2
    -5 -6 5 0.37
    -5 6 5 0.22
    5 6 -5 0.36
    5 6 -5 0.53
    -4 -6 5 61.75
    -4 -6 5 63.5
    4 -6 -5 62.44
    4 -6 -5 63.73
    4 -6 -5 61.62
    4 6 -5 63.06
    -4 6 5 66.61
    -4 6 5 60.87
    4 6 -5 61.34
    3 -6 -5 13.96
    3 -6 -5 13.45
    -3 -6 5 13.88
    -3 -6 5 13.85
    -3 6 5 14.55
    -3 6 5 13.29
    3 6 -5 13.77
    2 -6 -5 100.73
    -2 -6 5 99.83
    -2 -6 5 98.5
    2 -6 -5 104.35
    -2 6 5 101.77
    -2 6 5 97.19
    2 6 -5 99.17
    -2 6 5 108.11
    -1 -6 5 0.11
    -1 -6 5 0.23
    1 -6 -5 0.18
    1 -6 -5 0.15
    -1 6 5 0.21
    -1 6 5 0.17
    1 6 -5 0.26
    0 -6 5 31.39
    0 -6 5 31.84
    0 -6 -5 34.1
    0 -6 -5 33.77
    0 6 5 33.16
    0 6 5 32.55
    -1 -6 -5 37.37
    1 -6 5 36.34
    1 -6 5 37.24
    1 6 5 35.7
    1 6 5 34.83
    2 -6 5 2.91
    -2 -6 -5 2.91
    2 -6 5 2.7
    2 6 5 2.69
    2 6 5 2.46
    3 -6 5 13.38
    3 -6 5 12.99
    -3 -6 -5 14.31
    3 6 5 13.08
    3 6 5 12.75
    4 -6 5 1.4
    4 -6 5 1.63
    -4 -6 -5 1.55
    4 6 5 1.44
    4 6 5 1.33
    5 -6 5 1.41
    5 -6 5 1.48
    5 6 5 1.18
    6 -6 5 0.09
    6 -6 5 0.22
    6 6 5 0.34
    7 -6 5 15.5
    7 -6 5 14.44
    7 6 5 15.02
    8 -6 5 8.76
    8 6 5 9.61
    -9 -7 5 -0.03
    9 -7 -5 -0.02
    -9 7 5 0.23
    9 7 -5 0.02
    -8 -7 5 0.07
    8 -7 -5 0.17
    -8 7 5 0.61
    8 7 -5 0.33
    -7 -7 5 1.11
    7 -7 -5 1.22
    -7 7 5 1.26
    7 7 -5 0.96
    7 7 -5 1
    6 -7 -5 5.98
    6 -7 -5 6.53
    -6 -7 5 5.82
    -6 7 5 6.08
    6 7 -5 6.39
    6 7 -5 6.01
    5 -7 -5 10.35
    5 -7 -5 10.6
    5 -7 -5 10.9
    -5 -7 5 10.73
    5 7 -5 10.47
    -5 7 5 10.16
    5 7 -5 10.32
    -4 -7 5 -0.04
    -4 -7 5 0.31
    4 -7 -5 0.29
    4 -7 -5 0.18
    4 -7 -5 0.31
    -4 7 5 0.13
    4 7 -5 0.32
    4 7 -5 0.22
    -4 7 5 0.26
    -3 -7 5 16.15
    -3 -7 5 15.76
    3 -7 -5 16.94
    3 -7 -5 16.23
    3 7 -5 15.93
    -3 7 5 15.59
    -3 7 5 16.73
    -2 -7 5 6.81
    2 -7 -5 6.82
    -2 -7 5 6.68
    2 -7 -5 6.9
    -2 7 5 6.82
    -2 7 5 7.2
    2 7 -5 6.63
    1 -7 -5 48.6
    -1 -7 5 45.87
    -1 -7 5 46.03
    1 -7 -5 47.31
    -1 7 5 44.61
    -1 7 5 46.72
    0 -7 -5 27.82
    0 -7 5 26.07
    0 -7 5 26.28
    0 -7 -5 28.25
    0 7 5 27.54
    0 7 5 26.09
    1 -7 5 28.18
    -1 -7 -5 30.56
    1 -7 5 28.3
    1 7 5 29.38
    1 7 5 28.21
    2 -7 5 4.34
    -2 -7 -5 4.15
    2 -7 5 3.85
    2 7 5 3.92
    2 7 5 3.88
    3 -7 5 1.48
    -3 -7 -5 1.21
    3 -7 5 1.26
    3 7 5 1.25
    3 7 5 1.31
    4 -7 5 9.07
    4 -7 5 9.69
    4 7 5 9
    4 7 5 9.51
    5 -7 5 16.52
    5 -7 5 15.69
    5 7 5 16.36
    6 -7 5 14.88
    6 -7 5 14.75
    6 7 5 15.06
    7 -7 5 5.91
    7 -7 5 5.68
    7 7 5 5.38
    8 -7 5 1.61
    8 7 5 2.01
    9 -8 -5 11.53
    -9 -8 5 12.27
    9 8 -5 11.83
    -9 8 5 12.26
    8 -8 -5 0.29
    -8 -8 5 0
    8 8 -5 0.18
    -8 8 5 0.01
    7 -8 -5 3.41
    -7 -8 5 2.82
    7 8 -5 3.3
    -7 8 5 2.77
    7 8 -5 3.43
    -6 -8 5 -0.06
    6 -8 -5 0.11
    6 8 -5 -0.08
    -6 8 5 0.08
    6 8 -5 0.01
    -5 -8 5 2.35
    5 -8 -5 2.45
    5 -8 -5 2.36
    5 -8 -5 2.58
    -5 8 5 2.38
    5 8 -5 2.38
    5 8 -5 2.72
    -4 -8 5 13.73
    -4 -8 5 14.77
    4 -8 -5 14.42
    4 -8 -5 14.32
    4 -8 -5 14.2
    -4 8 5 13.87
    -4 8 5 15.2
    4 8 -5 13.99
    4 8 -5 13.68
    -3 -8 5 6.79
    3 -8 -5 7.29
    3 -8 -5 7.08
    -3 -8 5 7.03
    -3 8 5 6.63
    3 8 -5 7.18
    -3 8 5 7.49
    2 -8 -5 9.69
    -2 -8 5 9.59
    2 -8 -5 9.48
    -2 -8 5 9.49
    -2 8 5 10
    -2 8 5 9.77
    2 8 -5 9.03
    1 -8 -5 28.57
    -1 -8 5 27.54
    -1 -8 5 27.91
    1 -8 -5 29.35
    -1 8 5 28.38
    1 8 -5 28.24
    0 -8 5 5.39
    0 -8 -5 5.85
    0 -8 -5 6.13
    0 -8 5 5.62
    0 8 5 6.05
    0 8 -5 5.97
    0 8 5 6.17
    -1 -8 -5 98.82
    1 -8 5 93.09
    1 -8 5 93.43
    1 8 5 92.8
    1 8 5 97.07
    -2 -8 -5 10.52
    2 -8 5 9.9
    2 -8 5 9.47
    2 8 5 9.62
    2 8 5 10.36
    -3 -8 -5 0.18
    3 -8 5 0.16
    3 -8 5 0.05
    3 8 5 0.08
    3 8 5 0.08
    4 -8 5 22.77
    4 -8 5 23.17
    4 8 5 23.75
    5 -8 5 0.78
    5 -8 5 0.99
    5 8 5 1.03
    6 -8 5 0.23
    6 -8 5 0.3
    6 8 5 0.22
    7 -8 5 0.25
    7 -8 5 -0.06
    7 8 5 0.1
    8 -8 5 1.22
    8 8 5 1.69
    9 -9 -5 0.02
    -9 -9 5 0.08
    -9 9 5 0.09
    9 9 -5 -0.01
    -8 -9 5 0.73
    8 -9 -5 0.55
    8 9 -5 0.79
    -8 9 5 0.68
    -7 -9 5 3.24
    7 -9 -5 3.2
    -7 9 5 3.38
    7 9 -5 3.65
    7 9 -5 4.43
    6 -9 -5 0.83
    -6 -9 5 0.67
    -6 9 5 0.54
    6 9 -5 0.47
    6 9 -5 0.61
    5 -9 -5 16.56
    5 -9 -5 16.94
    5 -9 -5 16.83
    -5 -9 5 16.53
    5 9 -5 16.55
    -5 9 5 15.78
    5 9 -5 16.83
    4 -9 -5 3.51
    4 -9 -5 3.36
    -4 -9 5 3.71
    -4 -9 5 3.28
    4 -9 -5 3.13
    4 9 -5 3.42
    4 9 -5 3.33
    -4 9 5 3.59
    -4 9 5 3.35
    3 -9 -5 0.2
    -3 -9 5 0.11
    3 -9 -5 0.12
    -3 -9 5 0.19
    3 9 -5 0.24
    -3 9 5 0.18
    3 9 -5 0.09
    -3 9 5 0.15
    2 -9 -5 106.85
    -2 -9 5 102.66
    2 -9 -5 107.68
    -2 -9 5 106.13
    -2 9 5 114.7
    2 9 -5 105.81
    -2 9 5 103.5
    -1 -9 5 67.72
    1 -9 -5 70.17
    1 -9 -5 71.53
    -1 -9 5 69.34
    1 9 -5 68.1
    -1 9 5 67.99
    0 -9 5 67.06
    0 -9 5 67.24
    0 -9 -5 69.71
    0 -9 -5 71.28
    0 9 -5 68.92
    0 9 5 67.76
    1 -9 5 0.56
    -1 -9 -5 0.65
    1 -9 5 0.54
    1 9 5 0.63
    1 9 5 0.6
    -2 -9 -5 6.53
    2 -9 5 5.84
    2 -9 5 5.46
    2 9 5 5.78
    2 9 5 5.76
    -3 -9 -5 0.94
    3 -9 5 1.09
    3 -9 5 1.01
    3 9 5 0.97
    3 9 5 0.83
    4 -9 5 24.09
    4 -9 5 24.71
    4 9 5 24.68
    5 -9 5 1.49
    5 -9 5 2.09
    5 9 5 1.7
    6 -9 5 44.21
    6 -9 5 42.48
    6 9 5 43.02
    7 -9 5 5.3
    7 -9 5 5.01
    7 9 5 4.97
    8 -9 5 4.46
    8 -9 5 4.18
    8 9 5 3.9
    9 -10 -5 7.34
    -9 -10 5 7.83
    9 10 -5 6.69
    8 -10 -5 0.19
    -8 -10 5 -0.07
    -8 10 5 -0.03
    8 10 -5 0.1
    7 -10 -5 8.57
    -7 -10 5 8.73
    7 10 -5 8.63
    -7 10 5 8.82
    6 -10 -5 13.05
    -6 -10 5 14.46
    -6 10 5 14.08
    6 10 -5 14.34
    6 10 -5 13.69
    5 -10 -5 20.99
    5 -10 -5 21.83
    -5 -10 5 21.8
    -5 10 5 20.61
    5 10 -5 20.79
    5 10 -5 21.9
    4 -10 -5 4.28
    4 -10 -5 4.27
    4 -10 -5 4.37
    -4 -10 5 4.5
    -4 -10 5 4.09
    -4 10 5 4.48
    4 10 -5 4.55
    -4 10 5 4.27
    4 10 -5 4.53
    3 -10 -5 0
    -3 -10 5 0.09
    -3 -10 5 0.04
    3 -10 -5 0.01
    3 10 -5 0.13
    -3 10 5 0.06
    3 10 -5 0.05
    -3 10 5 0.02
    2 -10 -5 11.4
    -2 -10 5 10.93
    2 -10 -5 11.07
    -2 -10 5 11.43
    -2 10 5 10.87
    2 10 -5 10.9
    1 -10 -5 57.35
    -1 -10 5 54.85
    -1 -10 5 57.79
    1 -10 -5 58.19
    -1 10 5 56
    1 10 -5 56.75
    0 -10 -5 3.17
    0 -10 -5 3.06
    0 -10 5 2.81
    0 -10 5 3.37
    0 10 -5 3.57
    0 10 5 3.28
    1 -10 5 0.79
    1 -10 5 0.88
    -1 -10 -5 0.7
    1 10 5 0.84
    -2 -10 -5 0.19
    2 -10 5 0.16
    2 -10 5 0.21
    2 10 5 0.14
    2 10 5 0.15
    -3 -10 -5 0.68
    3 -10 5 0.45
    3 -10 5 0.68
    3 10 5 0.42
    3 10 5 0.52
    4 -10 5 5.36
    4 -10 5 5.03
    4 10 5 4.9
    5 -10 5 -0.08
    5 -10 5 0.13
    5 10 5 0.03
    6 -10 5 67.94
    6 -10 5 66.97
    6 10 5 67.99
    7 -10 5 0.07
    7 -10 5 0.45
    7 10 5 0.26
    8 -10 5 30
    8 -10 5 29.19
    8 10 5 28.69
    -8 -11 5 0
    8 -11 -5 0.1
    -8 11 5 0.02
    8 11 -5 0.45
    7 -11 -5 18.87
    -7 -11 5 18.3
    7 11 -5 18.47
    -7 11 5 19.31
    6 -11 -5 2.14
    -6 -11 5 2.06
    6 11 -5 2.08
    6 11 -5 2.1
    -6 11 5 2.15
    -5 -11 5 8.85
    5 -11 -5 9.53
    5 -11 -5 8.95
    -5 11 5 9.34
    5 11 -5 9.37
    5 11 -5 9.49
    -4 -11 5 -0.19
    4 -11 -5 0.1
    4 -11 -5 0.04
    4 -11 -5 -0.02
    -4 -11 5 0.22
    4 11 -5 0.03
    4 11 -5 -0.04
    -4 11 5 -0.05
    3 -11 -5 1.83
    -3 -11 5 1.49
    3 -11 -5 1.77
    -3 -11 5 1.85
    3 -11 -5 1.73
    3 11 -5 2.04
    -3 11 5 1.85
    3 11 -5 1.7
    -3 11 5 2.02
    -2 -11 5 17.74
    -2 -11 5 18.09
    2 -11 -5 18.4
    -2 11 5 18.49
    2 11 -5 18.72
    1 -11 -5 0.12
    -1 -11 5 0.07
    -1 -11 5 0.14
    1 11 -5 0.17
    -1 11 5 0.1
    0 -11 5 10.46
    0 -11 5 10.58
    0 -11 -5 11.24
    0 -11 -5 11.1
    0 11 -5 10.12
    0 11 5 10.8
    1 -11 5 3.78
    -1 -11 -5 4.03
    1 -11 5 4.03
    1 11 5 3.83
    2 -11 5 23.58
    -2 -11 -5 24.1
    2 -11 5 24.25
    2 11 5 22.67
    2 11 5 24.39
    3 -11 5 0.1
    3 -11 5 0.24
    -3 -11 -5 0.21
    3 11 5 0.22
    4 -11 5 27.8
    4 -11 5 27.75
    4 11 5 28.66
    5 -11 5 4.1
    5 -11 5 3.88
    5 11 5 3.83
    6 -11 5 4.11
    6 -11 5 3.47
    6 11 5 3.75
    7 -11 5 12.45
    7 -11 5 11.88
    7 11 5 12.26
    -8 -12 5 5.6
    8 -12 -5 5.04
    -8 12 5 4.81
    8 12 -5 4.63
    -7 -12 5 2.2
    7 -12 -5 2.49
    -7 12 5 2.36
    7 12 -5 2.47
    6 -12 -5 0.2
    -6 -12 5 0.21
    -6 12 5 0.1
    6 12 -5 0.16
    5 -12 -5 5.83
    5 -12 -5 5.98
    -5 -12 5 5.97
    -5 12 5 5.84
    5 12 -5 5.41
    5 12 -5 5.91
    4 -12 -5 3.45
    4 -12 -5 3.88
    -4 -12 5 3.73
    -4 -12 5 3.55
    4 12 -5 3.93
    4 12 -5 4.11
    -4 12 5 3.7
    -3 -12 5 0.42
    3 -12 -5 0.37
    -3 -12 5 0.42
    3 -12 -5 0.39
    3 12 -5 0.39
    3 12 -5 0.36
    -3 12 5 0.46
    -3 12 5 0.35
    2 -12 -5 -0.07
    -2 -12 5 0.06
    -2 -12 5 0.03
    2 12 -5 0.01
    -2 12 5 0.05
    -1 -12 5 0.08
    1 -12 -5 0.04
    -1 -12 5 -0.01
    -1 12 5 0.11
    1 12 -5 0
    0 -12 5 11.07
    0 -12 5 11.68
    0 -12 -5 11.99
    0 -12 -5 11.7
    0 12 -5 11.55
    0 12 5 11.61
    1 -12 5 0.76
    1 -12 5 0.9
    -1 -12 -5 1.12
    1 12 5 0.97
    2 -12 5 0.08
    -2 -12 -5 0.16
    2 -12 5 0.08
    2 12 5 0.11
    3 -12 5 0.69
    3 -12 5 0.5
    -3 -12 -5 0.76
    3 12 5 0.7
    4 -12 5 24.93
    4 -12 5 25.24
    4 12 5 25.02
    5 -12 5 12.63
    5 -12 5 13.33
    5 12 5 12.34
    6 -12 5 15.74
    6 -12 5 15.42
    6 12 5 14.42
    7 -12 5 0.33
    7 -12 5 0.49
    7 12 5 0.62
    8 -13 -5 1.69
    -8 -13 5 1.44
    8 13 -5 1.58
    -7 -13 5 9.11
    7 -13 -5 9.41
    -7 13 5 9.64
    7 13 -5 8.96
    -6 -13 5 8.18
    6 -13 -5 8.24
    6 13 -5 8.97
    -6 13 5 8.38
    5 -13 -5 1.11
    5 -13 -5 1.38
    -5 -13 5 1.22
    5 13 -5 1.39
    -5 13 5 1.27
    4 -13 -5 5.26
    4 -13 -5 5.33
    -4 -13 5 5.23
    -4 -13 5 5.19
    -4 13 5 4.86
    4 13 -5 5.14
    4 13 -5 5.6
    3 -13 -5 32.03
    -3 -13 5 31.73
    3 -13 -5 32.41
    -3 -13 5 33.05
    -3 13 5 31.65
    3 13 -5 32.52
    3 13 -5 32.41
    -3 13 5 32.56
    -2 -13 5 9.98
    2 -13 -5 10.74
    -2 -13 5 10.62
    2 13 -5 10.77
    -2 13 5 10.94
    1 -13 -5 23.25
    -1 -13 5 23.71
    -1 -13 5 20.96
    -1 13 5 22.75
    1 13 -5 22.69
    0 -13 5 69.27
    0 -13 5 68.94
    0 -13 -5 73.04
    0 13 5 72.42
    0 13 -5 72.5
    1 -13 5 8.16
    1 -13 5 8.41
    -1 -13 -5 8.65
    1 13 5 8.02
    2 -13 5 37.73
    -2 -13 -5 38.87
    2 -13 5 36.45
    2 13 5 36.69
    3 -13 5 20.58
    -3 -13 -5 22.53
    3 -13 5 22.08
    3 13 5 22.08
    4 -13 5 8.59
    4 -13 5 8.61
    4 13 5 8.79
    5 -13 5 4.74
    5 -13 5 5.37
    5 13 5 4.71
    6 -13 5 1.37
    6 -13 5 1.38
    6 13 5 1.28
    7 -13 5 4.87
    7 13 5 3.73
    -8 -14 5 2.71
    8 -14 -5 2.54
    8 14 -5 2.75
    -7 -14 5 4.83
    7 -14 -5 5.37
    7 14 -5 5.81
    -7 14 5 5.83
    -6 -14 5 6.25
    6 -14 -5 5.94
    6 14 -5 6.7
    -6 14 5 6.4
    -5 -14 5 38.91
    5 -14 -5 38.23
    -5 14 5 39.03
    5 14 -5 37.55
    -4 -14 5 2.99
    -4 -14 5 3.11
    4 -14 -5 2.84
    4 -14 -5 2.54
    -4 14 5 2.81
    4 14 -5 2.64
    4 14 -5 2.37
    3 -14 -5 0.58
    -3 -14 5 0.58
    3 -14 -5 0.55
    -3 -14 5 0.67
    -3 14 5 0.59
    3 14 -5 0.73
    3 14 -5 0.7
    -2 -14 5 10.69
    -2 -14 5 11.98
    2 -14 -5 11.39
    -2 14 5 12.29
    2 14 -5 12.53
    1 -14 -5 7.37
    -1 -14 5 7.9
    -1 -14 5 7.56
    1 14 -5 7.6
    -1 14 5 7.64
    0 -14 5 6.87
    0 -14 5 6.66
    0 -14 -5 7.12
    0 14 5 6.66
    0 14 -5 7
    1 -14 5 3.39
    -1 -14 -5 3.42
    1 -14 5 3.14
    1 14 5 3.75
    2 -14 5 76.42
    2 -14 5 77.35
    -2 -14 -5 79.47
    2 14 5 75.51
    3 -14 5 0.71
    3 -14 5 0.27
    3 14 5 0.44
    4 -14 5 14.56
    4 -14 5 14.92
    4 14 5 14.69
    5 -14 5 7.64
    5 -14 5 6.81
    5 14 5 6.61
    6 -14 5 0.05
    6 -14 5 0.21
    6 14 5 0.11
    7 -14 5 3.26
    7 14 5 3.01
    -8 -15 5 1.98
    8 -15 -5 1.85
    8 15 -5 1.73
    7 -15 -5 0.78
    -7 -15 5 1.15
    7 15 -5 0.82
    6 -15 -5 0.99
    -6 -15 5 1.24
    6 15 -5 0.91
    -6 15 5 1.06
    -5 -15 5 23.94
    5 -15 -5 23.75
    5 15 -5 23.53
    -5 15 5 23.22
    4 -15 -5 3.35
    -4 -15 5 3.49
    4 -15 -5 2.71
    -4 -15 5 3.28
    4 15 -5 3.1
    -4 15 5 3.25
    -3 -15 5 6.66
    -3 -15 5 6.12
    3 -15 -5 6.3
    3 -15 -5 6.51
    -3 15 5 6.6
    3 15 -5 6.33
    3 15 -5 5.91
    -2 -15 5 52.34
    -2 -15 5 50.34
    2 -15 -5 50.6
    -2 15 5 52.86
    2 15 -5 53.2
    1 -15 -5 2.75
    -1 -15 5 2.49
    -1 -15 5 2.77
    1 15 -5 2.77
    -1 15 5 2.53
    0 -15 -5 40.87
    0 -15 5 39.62
    0 -15 5 41.17
    0 15 -5 40.16
    0 15 5 40.29
    1 -15 5 13.6
    -1 -15 -5 13.77
    1 -15 5 13.29
    1 15 5 13.17
    -2 -15 -5 15.41
    2 -15 5 14.52
    2 -15 5 15.01
    2 15 5 14.59
    3 -15 5 3.68
    3 -15 5 4.24
    3 15 5 3.72
    4 -15 5 2.7
    4 -15 5 2.51
    4 15 5 2.9
    5 -15 5 1.44
    5 -15 5 0.98
    5 15 5 1.13
    6 -15 5 0.89
    6 15 5 0.8
    7 -15 5 2.59
    7 15 5 1.83
    -8 -16 5 2.05
    8 -16 -5 1.64
    8 16 -5 2.04
    -7 -16 5 0.55
    7 -16 -5 0.55
    7 16 -5 0.91
    -6 -16 5 2.61
    6 -16 -5 2.23
    6 16 -5 2.39
    -5 -16 5 18.84
    5 -16 -5 18.78
    5 16 -5 18.63
    -5 16 5 18.63
    -4 -16 5 -0.03
    -4 -16 5 0.25
    4 -16 -5 0.07
    4 -16 -5 0.31
    4 16 -5 0.19
    -4 16 5 0.11
    3 -16 -5 2
    3 -16 -5 2.15
    -3 -16 5 2.36
    -3 -16 5 2.25
    -3 16 5 1.94
    3 16 -5 2.29
    2 -16 -5 3.82
    -2 -16 5 4.6
    -2 -16 5 3.74
    2 16 -5 4.38
    -2 16 5 4.18
    1 -16 -5 12.76
    -1 -16 5 13.26
    -1 -16 5 12.54
    1 16 -5 12.46
    -1 16 5 12.95
    0 -16 5 -0.04
    0 -16 -5 0.02
    0 -16 5 0.07
    0 16 -5 0.14
    0 16 5 0.03
    1 -16 5 18.35
    -1 -16 -5 18.9
    1 -16 5 18.87
    1 16 5 18.59
    2 -16 5 37.3
    2 -16 5 37.6
    -2 -16 -5 37.5
    2 16 5 37.28
    3 -16 5 0.54
    3 -16 5 0.68
    3 16 5 0.57
    4 -16 5 62.39
    4 -16 5 64.13
    4 16 5 60.76
    5 -16 5 2.01
    5 -16 5 1.59
    5 16 5 1.77
    6 -16 5 0.43
    6 16 5 0.46
    7 -16 5 4.07
    7 16 5 3.39
    -7 -17 5 0.13
    7 -17 -5 0.08
    7 17 -5 -0.23
    -6 -17 5 1.34
    6 -17 -5 0.82
    6 17 -5 1.15
    5 -17 -5 0.33
    -5 -17 5 0.67
    5 17 -5 0.44
    -4 -17 5 0.96
    -4 -17 5 1.35
    4 -17 -5 1.04
    4 -17 -5 1.23
    4 17 -5 1.07
    -4 17 5 0.87
    -3 -17 5 41.44
    3 -17 -5 40.37
    3 -17 -5 38.75
    -3 -17 5 42.09
    -3 17 5 41.45
    3 17 -5 40.23
    2 -17 -5 6.49
    -2 -17 5 6.54
    -2 -17 5 6.46
    2 17 -5 6.52
    -1 -17 5 3.04
    -1 -17 5 2.54
    1 -17 -5 2.98
    1 17 -5 3.03
    0 -17 5 14.11
    0 -17 -5 14.47
    0 -17 5 15.1
    0 17 5 14.19
    0 17 -5 14.52
    1 -17 5 18.89
    -1 -17 -5 20.11
    1 -17 5 19.64
    1 17 5 19.31
    -1 17 -5 20.58
    2 -17 5 1.4
    -2 -17 -5 1.34
    2 -17 5 1.35
    2 17 5 1.22
    3 -17 5 0.52
    3 -17 5 0.66
    3 17 5 0.51
    4 -17 5 8.24
    4 -17 5 7.97
    4 17 5 7.69
    5 -17 5 1.14
    5 17 5 1.31
    6 -17 5 0.14
    6 17 5 0.11
    -7 -18 5 0.13
    7 -18 -5 -0.08
    7 18 -5 0.14
    -6 -18 5 0.99
    6 -18 -5 1.22
    6 18 -5 1.48
    5 -18 -5 3.57
    -5 -18 5 3.8
    5 18 -5 3.85
    -4 -18 5 7.17
    -4 -18 5 6.61
    4 -18 -5 7.21
    4 -18 -5 6.74
    4 18 -5 6.73
    -3 -18 5 40.41
    3 -18 -5 40.21
    3 -18 -5 40.12
    -3 -18 5 41.17
    3 18 -5 40.04
    -2 -18 5 4.91
    -2 -18 5 4.35
    2 18 -5 4.31
    -1 -18 5 4.87
    1 -18 -5 4.99
    -1 -18 5 5.01
    1 18 -5 4.47
    0 -18 5 0.49
    0 -18 5 0.59
    0 -18 -5 0.63
    0 18 5 0.65
    0 18 -5 0.61
    1 -18 5 7.2
    1 -18 5 7.43
    -1 -18 -5 7.92
    -1 18 -5 8.37
    1 18 5 7.53
    2 -18 5 8.76
    2 -18 5 8.94
    -2 -18 -5 8.76
    2 18 5 8.79
    3 -18 5 2.43
    3 -18 5 2.79
    3 18 5 2.65
    4 -18 5 5.39
    4 18 5 5.33
    5 -18 5 1.12
    5 18 5 0.81
    6 -18 5 7.99
    6 18 5 8.18
    -7 -19 5 3.76
    7 -19 -5 3.22
    7 19 -5 3.5
    6 -19 -5 0.96
    -6 -19 5 1.32
    6 19 -5 1.28
    5 -19 -5 2.43
    -5 -19 5 2.52
    5 19 -5 2.59
    -4 -19 5 0.52
    4 -19 -5 0.13
    4 -19 -5 0.22
    -4 -19 5 0
    4 19 -5 0.07
    3 -19 -5 33.15
    -3 -19 5 33.23
    -3 -19 5 34.35
    3 -19 -5 32.2
    3 19 -5 32.84
    -2 -19 5 27.19
    -2 -19 5 26.44
    2 19 -5 26.57
    -1 -19 5 1.97
    -1 -19 5 2.05
    1 19 -5 1.98
    0 -19 5 6.45
    0 -19 -5 6.67
    0 -19 5 6.3
    0 19 5 6.48
    0 19 -5 6.11
    1 -19 5 3.3
    -1 -19 -5 3.18
    1 -19 5 3.57
    -1 19 -5 3.31
    1 19 5 3.25
    2 -19 5 0.1
    2 -19 5 0.23
    2 19 5 0.39
    3 -19 5 5.41
    3 19 5 5.34
    4 -19 5 0.1
    4 19 5 0.12
    5 -19 5 4.84
    5 19 5 4.84
    6 -19 5 2.46
    6 19 5 1.94
    7 -20 -5 0.13
    7 20 -5 0.19
    6 -20 -5 4.84
    6 20 -5 5.22
    -5 -20 5 0.86
    5 -20 -5 1.03
    5 20 -5 0.72
    -4 -20 5 1.44
    4 -20 -5 0.94
    4 -20 -5 1.02
    -4 -20 5 1.09
    4 20 -5 0.98
    -3 -20 5 0.69
    -3 -20 5 0.35
    3 20 -5 0.42
    -2 -20 5 1.11
    -2 -20 5 0.96
    2 20 -5 0.96
    -1 -20 5 21.86
    -1 -20 5 20.83
    1 20 -5 21.08
    0 -20 -5 3.51
    0 -20 5 3.82
    0 -20 5 3.66
    0 20 5 3.88
    0 20 -5 3.68
    1 -20 5 13.46
    1 -20 5 12.97
    -1 -20 -5 12.61
    -1 20 -5 12.49
    1 20 5 12.71
    2 -20 5 12.49
    2 20 5 12.45
    3 -20 5 0.8
    3 20 5 0.68
    4 -20 5 0.37
    4 20 5 0.32
    5 -20 5 0.73
    5 20 5 0.68
    6 -20 5 2.76
    6 20 5 2.7
    6 -21 -5 1.24
    6 21 -5 1.35
    5 -21 -5 2.16
    5 21 -5 2.01
    4 -21 -5 1.08
    -4 -21 5 0.98
    4 -21 -5 0.99
    4 21 -5 0.72
    -3 -21 5 7.96
    -3 -21 5 7.09
    3 21 -5 7.12
    -2 -21 5 6.91
    -2 -21 5 6.19
    2 21 -5 6.17
    -1 -21 5 5.59
    -1 -21 5 5.49
    1 21 -5 4.51
    0 -21 5 11.79
    0 -21 -5 11.54
    0 21 -5 11.54
    -1 -21 -5 15.87
    1 -21 5 16.91
    1 21 5 16.52
    -1 21 -5 16.32
    2 -21 5 2.68
    2 21 5 2.64
    3 -21 5 12.14
    3 21 5 11.51
    4 -21 5 2.87
    4 21 5 2.7
    5 -21 5 0.73
    5 21 5 1.26
    6 -22 -5 3.01
    6 22 -5 2.66
    5 -22 -5 0.22
    5 22 -5 0.1
    4 -22 -5 0.52
    4 -22 -5 0.49
    -4 -22 5 0.39
    4 22 -5 0.5
    -3 -22 5 2.53
    3 22 -5 1.69
    -2 -22 5 1.33
    2 22 -5 1.21
    -1 -22 5 16.77
    1 22 -5 16.27
    0 -22 5 0.29
    0 -22 -5 0.19
    0 22 -5 0.21
    -1 -22 -5 10.48
    1 -22 5 10.32
    1 22 5 10.33
    -1 22 -5 10.24
    2 -22 5 0.2
    -2 22 -5 -0.06
    2 22 5 0.02
    3 -22 5 5.57
    3 22 5 6.24
    4 -22 5 0.55
    4 22 5 0.8
    5 -22 5 -0.03
    5 22 5 0.05
    5 -23 -5 0.66
    5 23 -5 0.83
    4 -23 -5 1.71
    -4 -23 5 1.91
    4 23 -5 1.86
    -3 -23 5 1.08
    3 23 -5 1.02
    -2 -23 5 1.09
    2 23 -5 1.13
    -1 -23 5 0.09
    1 23 -5 0.22
    0 -23 -5 7.88
    0 -23 5 8.45
    0 23 -5 7.15
    -1 -23 -5 0.85
    1 -23 5 0.77
    1 23 5 0.76
    -1 23 -5 0.58
    2 -23 5 10.58
    2 23 5 11.57
    -2 23 -5 11.45
    3 -23 5 0.9
    3 23 5 0.57
    4 -23 5 1.01
    4 23 5 0.72
    5 -24 -5 2.38
    5 24 -5 2.54
    -4 -24 5 7.89
    4 24 -5 7.69
    -3 -24 5 3.77
    3 24 -5 4.32
    -2 -24 5 1.31
    2 24 -5 1.36
    -1 -24 5 2
    1 24 -5 1.89
    0 -24 5 2.64
    0 24 -5 2.17
    -1 -24 -5 32.7
    1 -24 5 32.7
    -1 24 -5 32.65
    2 -24 5 0.78
    -2 24 -5 0.82
    2 24 5 0.74
    3 -24 5 0.15
    3 24 5 0.15
    4 -24 5 0.15
    4 24 5 0.17
    -4 -25 5 -0.09
    4 25 -5 0.27
    -3 -25 5 0.75
    3 25 -5 0.91
    -2 -25 5 1.36
    2 25 -5 1.35
    -1 -25 5 6.4
    1 25 -5 5.08
    0 -25 5 1.96
    0 25 -5 1.89
    1 -25 5 0.1
    -1 25 -5 0.19
    2 -25 5 0.65
    -2 25 -5 0.59
    2 25 5 0.62
    3 -25 5 0.1
    3 25 5 0.1
    4 -25 5 0.21
    4 25 5 -0.13
    -4 -26 5 2.42
    4 26 -5 2.12
    -3 -26 5 0.54
    3 26 -5 0.85
    -2 -26 5 0.14
    2 26 -5 0.06
    -1 -26 5 0.12
    1 26 -5 0.09
    0 -26 5 6.39
    0 26 -5 6.01
    1 -26 5 14.55
    -1 26 -5 15.11
    2 -26 5 1.52
    -2 26 -5 1.48
    3 -26 5 -0.01
    -3 26 -5 0.27
    3 26 5 -0.04
    -3 -27 5 0.22
    3 27 -5 0.12
    -2 -27 5 0.05
    2 27 -5 -0.01
    -1 -27 5 1.59
    1 27 -5 1.35
    0 -27 5 1.81
    0 27 -5 1.88
    1 -27 5 1.7
    -1 27 -5 1.65
    2 -27 5 5.64
    -2 27 -5 5.68
    -2 -28 5 4.27
    2 28 -5 4.4
    -1 -28 5 3.61
    1 28 -5 3.94
    0 -28 5 0.43
    0 28 -5 0.65
    1 -28 5 1.35
    -1 28 -5 1.31
    -9 0 6 1.3
    9 0 -6 1.75
    8 0 -6 0.41
    8 0 -6 0.18
    -8 0 6 0.28
    -7 0 6 0.26
    7 0 -6 0.22
    7 0 -6 0.24
    6 0 -6 1.09
    -6 0 6 1.08
    6 0 -6 0.92
    -5 0 6 71.3
    5 0 -6 72.52
    5 0 -6 72.95
    4 0 -6 70.17
    4 0 -6 75.65
    4 0 -6 68.87
    -4 0 6 70.43
    -3 0 6 0.6
    -3 0 6 0.75
    3 0 -6 0.87
    3 0 -6 0.98
    -2 0 6 0.75
    2 0 -6 0.86
    2 0 -6 0.91
    -2 0 6 0.71
    -1 0 6 0.78
    -1 0 6 0.54
    1 0 -6 0.78
    1 0 -6 0.61
    0 0 6 52.13
    0 0 -6 53.19
    0 0 6 50.04
    -1 0 -6 14.66
    1 0 6 13.89
    1 0 6 14.17
    2 0 6 20.53
    -2 0 -6 20.84
    2 0 6 19.07
    3 0 6 4.84
    3 0 6 5.27
    4 0 6 2.06
    4 0 6 1.8
    5 0 6 1.69
    5 0 6 1.21
    6 0 6 4.31
    7 0 6 1.25
    8 0 6 29.46
    -9 -1 6 1.68
    9 -1 -6 1.86
    -9 1 6 1.88
    9 1 -6 1.9
    -8 -1 6 1.74
    8 -1 -6 1.64
    8 -1 -6 1.29
    8 1 -6 1.54
    8 1 -6 1.29
    -8 1 6 1.87
    -7 -1 6 6.95
    7 -1 -6 7.84
    7 -1 -6 7.57
    7 1 -6 7.71
    7 1 -6 7.93
    -7 1 6 7.69
    6 -1 -6 1.75
    -6 -1 6 1.69
    6 -1 -6 1.9
    6 1 -6 1.97
    6 1 -6 2.02
    -6 1 6 1.64
    5 -1 -6 0.91
    -5 -1 6 0.91
    5 -1 -6 0.75
    5 1 -6 0.72
    -5 1 6 0.81
    5 1 -6 1
    4 -1 -6 0.82
    4 -1 -6 1
    4 -1 -6 0.77
    -4 -1 6 0.72
    -4 -1 6 0.95
    4 1 -6 0.94
    -4 1 6 0.66
    4 1 -6 0.78
    4 1 -6 1.04
    -3 -1 6 0.44
    3 -1 -6 0.6
    -3 -1 6 0.5
    3 -1 -6 0.48
    3 1 -6 0.55
    -3 1 6 0.56
    3 1 -6 0.63
    -3 1 6 0.48
    -2 -1 6 0.09
    2 -1 -6 0.14
    2 -1 -6 0.17
    -2 -1 6 0.16
    -2 1 6 0.11
    -2 1 6 0.1
    2 1 -6 0.04
    2 1 -6 0.15
    1 -1 -6 3.28
    -1 -1 6 3.04
    -1 -1 6 2.88
    1 -1 -6 2.58
    -1 1 6 2.96
    -1 1 6 3.04
    1 1 -6 2.83
    1 1 -6 3.31
    0 -1 6 31.14
    0 -1 -6 31.72
    0 -1 6 30.51
    0 1 6 29.96
    0 1 6 31.03
    0 1 -6 31.2
    1 -1 6 119.83
    1 -1 6 120.76
    -1 -1 -6 122.07
    1 1 6 117.6
    -1 1 -6 125.93
    1 1 6 118.55
    -2 -1 -6 0.41
    2 -1 6 0.31
    2 -1 6 0.24
    -2 1 -6 0.2
    2 1 6 0.49
    2 1 6 0.32
    -3 -1 -6 3.05
    3 -1 6 2.6
    3 -1 6 2.96
    3 1 6 2.85
    3 1 6 2.9
    4 -1 6 12.95
    4 -1 6 12.61
    4 1 6 13.32
    4 1 6 12.48
    5 -1 6 19.37
    5 -1 6 18.49
    5 1 6 19.59
    5 1 6 19.13
    6 -1 6 6.43
    6 1 6 7.61
    7 -1 6 0.04
    7 1 6 0.08
    8 -1 6 0.49
    8 1 6 0.4
    -9 -2 6 7.45
    9 -2 -6 7.28
    9 2 -6 7.42
    9 2 -6 7.53
    -9 2 6 8.26
    -8 -2 6 -0.02
    8 -2 -6 -0.06
    8 2 -6 -0.06
    8 2 -6 -0.08
    -8 2 6 0.1
    7 -2 -6 4.05
    -7 -2 6 3.91
    7 -2 -6 3.94
    7 2 -6 4.6
    7 2 -6 4.55
    -7 2 6 4.29
    6 -2 -6 15.66
    6 -2 -6 15.33
    -6 -2 6 14.65
    -6 2 6 16.38
    6 2 -6 15.46
    6 2 -6 15.97
    5 -2 -6 25.62
    5 -2 -6 25.41
    -5 -2 6 26.24
    -5 2 6 25.57
    5 2 -6 26.2
    5 2 -6 25.18
    -4 -2 6 5.13
    4 -2 -6 5.51
    4 -2 -6 5.62
    -4 -2 6 5.5
    4 -2 -6 6.12
    4 2 -6 5.11
    4 2 -6 5.06
    -4 2 6 5.37
    4 2 -6 5.86
    -3 -2 6 1.87
    3 -2 -6 1.68
    -3 -2 6 1.27
    3 -2 -6 1.59
    3 2 -6 2.08
    -3 2 6 1.5
    -3 2 6 1.46
    3 2 -6 1.36
    2 -2 -6 86.36
    -2 -2 6 88.32
    2 -2 -6 90.52
    -2 -2 6 86.46
    -2 2 6 85.46
    2 2 -6 91.36
    2 2 -6 86.72
    -2 2 6 88.78
    1 -2 -6 52.01
    -1 -2 6 50.93
    1 -2 -6 55.08
    -1 -2 6 53.43
    -1 2 6 53.5
    1 2 -6 53.96
    -1 2 6 52.04
    1 2 -6 53.05
    0 -2 -6 29.8
    0 -2 6 27.87
    0 -2 6 27.36
    0 2 6 29.59
    0 2 6 28.27
    0 2 -6 29.29
    1 -2 6 7.71
    -1 -2 -6 7.94
    1 -2 6 8.04
    -1 2 -6 8
    1 2 6 7.74
    1 2 6 7.29
    -2 -2 -6 9.42
    2 -2 6 9.31
    2 -2 6 9.19
    2 2 6 8.62
    2 2 6 8.46
    3 -2 6 62.35
    3 -2 6 62.3
    -3 -2 -6 66.1
    3 2 6 60.2
    3 2 6 61.94
    4 -2 6 9.54
    4 -2 6 9.05
    4 2 6 9.11
    4 2 6 9.72
    5 -2 6 5.24
    5 -2 6 5.87
    5 2 6 4.78
    6 -2 6 1.39
    6 2 6 1.19
    7 -2 6 0.36
    7 2 6 0.36
    8 -2 6 1.05
    8 2 6 1.1
    9 -3 -6 0.89
    -9 -3 6 0.83
    9 3 -6 1
    9 3 -6 0.91
    -9 3 6 0.54
    -8 -3 6 1.38
    8 -3 -6 1.47
    -8 3 6 1.64
    8 3 -6 1.19
    8 3 -6 1.42
    -7 -3 6 12.06
    7 -3 -6 12.9
    7 -3 -6 12.28
    7 3 -6 12.53
    7 3 -6 11.9
    -7 3 6 11.11
    6 -3 -6 6.74
    -6 -3 6 6.67
    6 -3 -6 6.71
    6 3 -6 6.55
    6 3 -6 6.78
    -6 3 6 6.64
    -5 -3 6 0.54
    5 -3 -6 0.41
    5 -3 -6 0.43
    -5 3 6 0.34
    5 3 -6 0.49
    5 3 -6 0.58
    4 -3 -6 21.58
    4 -3 -6 21.58
    -4 -3 6 23.61
    4 -3 -6 22.85
    -4 -3 6 21.14
    4 3 -6 21.54
    4 3 -6 21.59
    4 3 -6 22.32
    -4 3 6 21.22
    -3 -3 6 0.02
    3 -3 -6 -0.09
    -3 -3 6 -0.13
    3 -3 -6 0.08
    -3 3 6 0.01
    -3 3 6 0.06
    3 3 -6 0.03
    3 3 -6 0.02
    2 -3 -6 27.69
    -2 -3 6 24.94
    2 -3 -6 25
    -2 -3 6 26.12
    -2 3 6 25.32
    2 3 -6 24.91
    -2 3 6 24.38
    2 3 -6 27
    -1 -3 6 8.49
    1 -3 -6 8.72
    1 -3 -6 8.64
    -1 -3 6 8.64
    -1 3 6 8.49
    1 3 -6 9.1
    -1 3 6 8.3
    1 3 -6 8.09
    0 -3 -6 18.07
    0 -3 6 16.84
    0 -3 -6 17.25
    0 -3 6 18.09
    0 3 -6 18.15
    0 3 6 17.17
    0 3 6 17.29
    1 -3 6 7.03
    1 -3 6 7.61
    -1 -3 -6 7.88
    1 3 6 6.78
    1 3 6 7.14
    2 -3 6 2.33
    2 -3 6 2.3
    -2 -3 -6 2.53
    2 3 6 2.07
    2 3 6 2.22
    -3 -3 -6 16.49
    3 -3 6 15.24
    3 -3 6 15.26
    3 3 6 13.82
    3 3 6 14.79
    4 -3 6 30.08
    4 -3 6 30.38
    4 3 6 29.11
    4 3 6 30.45
    5 -3 6 59.47
    5 -3 6 58.83
    5 3 6 56.2
    6 -3 6 15.09
    6 -3 6 15.17
    6 3 6 15.19
    7 -3 6 3.2
    7 3 6 3.3
    8 -3 6 16.24
    8 3 6 15.99
    9 -4 -6 0.78
    -9 -4 6 0.82
    9 4 -6 0.6
    -9 4 6 0.65
    -8 -4 6 4.02
    8 -4 -6 3.58
    8 4 -6 4.24
    -8 4 6 3.5
    8 4 -6 3.95
    7 -4 -6 2.64
    -7 -4 6 2.68
    7 -4 -6 2.89
    7 4 -6 2.54
    -7 4 6 2.59
    7 4 -6 2.33
    6 -4 -6 1.36
    6 -4 -6 1.28
    -6 -4 6 1.15
    6 4 -6 1.61
    -6 4 6 1.41
    6 4 -6 1.15
    -5 -4 6 9.17
    5 -4 -6 8.72
    5 -4 -6 9.26
    5 4 -6 9.31
    5 4 -6 8.75
    -5 4 6 8.58
    -4 -4 6 2.07
    4 -4 -6 2.36
    4 -4 -6 2
    -4 -4 6 2.34
    4 -4 -6 2.08
    -4 4 6 2.3
    4 4 -6 2.18
    4 4 -6 2.13
    -3 -4 6 1.21
    3 -4 -6 0.91
    -3 -4 6 1.03
    3 -4 -6 0.87
    3 4 -6 1.24
    -3 4 6 1.3
    -3 4 6 0.98
    3 4 -6 0.99
    -2 -4 6 7.43
    2 -4 -6 7.12
    2 -4 -6 7.32
    -2 -4 6 6.97
    -2 4 6 7.3
    2 4 -6 7.46
    -2 4 6 6.55
    2 4 -6 7.72
    1 -4 -6 7.57
    -1 -4 6 7.32
    -1 -4 6 7.5
    1 -4 -6 7.89
    -1 4 6 7.61
    1 4 -6 7.76
    1 4 -6 6.98
    -1 4 6 7.56
    0 -4 -6 22.82
    0 -4 6 22.07
    0 -4 6 23.2
    0 -4 -6 24.16
    0 4 6 23.35
    0 4 6 21.94
    1 -4 6 5.89
    -1 -4 -6 6.71
    1 -4 6 6.13
    1 4 6 6.38
    1 4 6 6.44
    2 -4 6 15.68
    -2 -4 -6 15.51
    2 4 6 15.21
    2 4 6 14.11
    -3 -4 -6 19.06
    3 -4 6 17.77
    3 -4 6 18.04
    3 4 6 18.07
    3 4 6 17.39
    4 -4 6 4.71
    4 -4 6 4.6
    4 4 6 4.44
    4 4 6 4.59
    5 -4 6 4.04
    5 -4 6 3.75
    5 4 6 3.54
    6 -4 6 5.65
    6 -4 6 6.12
    6 4 6 5.68
    7 -4 6 18.46
    7 4 6 18.59
    8 -4 6 1.56
    8 4 6 1.71
    9 -5 -6 1.43
    -9 -5 6 1.52
    9 5 -6 1.56
    -9 5 6 1.7
    -8 -5 6 0.36
    8 -5 -6 0.28
    -8 5 6 0.46
    8 5 -6 0.03
    8 5 -6 0.16
    7 -5 -6 0.66
    -7 -5 6 0.94
    -7 5 6 0.8
    7 5 -6 0.93
    7 5 -6 0.94
    6 -5 -6 0
    6 -5 -6 0.12
    -6 -5 6 0.15
    6 5 -6 0.08
    6 5 -6 0.17
    -6 5 6 0.02
    5 -5 -6 16.6
    -5 -5 6 18.14
    5 -5 -6 17.3
    -5 5 6 18.01
    5 5 -6 18.06
    5 5 -6 17.37
    4 -5 -6 2.86
    -4 -5 6 2.69
    4 -5 -6 2.32
    -4 -5 6 2.7
    4 -5 -6 2.53
    4 5 -6 2.79
    -4 5 6 2.41
    4 5 -6 2.43
    -3 -5 6 5.71
    3 -5 -6 5.54
    -3 -5 6 5.28
    3 -5 -6 5.92
    -3 5 6 5.88
    3 5 -6 5.17
    2 -5 -6 4.52
    2 -5 -6 4.77
    -2 -5 6 4.66
    -2 -5 6 5.19
    -2 5 6 4.65
    -2 5 6 4.65
    2 5 -6 4.46
    1 -5 -6 14.02
    -1 -5 6 13.19
    -1 -5 6 12.94
    1 -5 -6 13.23
    1 5 -6 13.76
    -1 5 6 14.25
    -1 5 6 13.24
    0 -5 6 35.28
    0 -5 6 35.54
    0 -5 -6 36.21
    0 -5 -6 36.56
    0 5 -6 34.74
    0 5 6 33.46
    0 5 6 35.54
    1 -5 6 17.76
    1 -5 6 17.15
    -1 -5 -6 18.34
    1 5 6 16.61
    1 5 6 17.59
    2 -5 6 3.53
    2 -5 6 3.04
    -2 -5 -6 3.16
    2 5 6 3.1
    2 5 6 3.52
    -3 -5 -6 3.81
    3 -5 6 3.94
    3 -5 6 3.92
    3 5 6 3.69
    3 5 6 3.61
    4 -5 6 6.03
    4 -5 6 5.91
    4 5 6 6.13
    5 -5 6 1.63
    5 -5 6 1.21
    5 5 6 1.48
    6 -5 6 5.69
    6 -5 6 5.75
    6 5 6 6.27
    7 -5 6 1.7
    7 5 6 1.37
    8 -5 6 25.57
    8 5 6 23.13
    -9 -6 6 5.52
    9 -6 -6 4.94
    -9 6 6 5.42
    9 6 -6 5.25
    8 -6 -6 0.21
    -8 -6 6 0.6
    8 6 -6 0.54
    8 6 -6 0.56
    -8 6 6 0.45
    7 -6 -6 0.82
    -7 -6 6 0.65
    7 6 -6 0.91
    7 6 -6 0.73
    -7 6 6 0.8
    -6 -6 6 0.04
    6 -6 -6 -0.04
    6 -6 -6 0.03
    6 6 -6 -0.19
    6 6 -6 -0.12
    -6 6 6 -0.08
    5 -6 -6 -0.02
    -5 -6 6 0.01
    5 -6 -6 0.09
    -5 6 6 0.1
    5 6 -6 0
    5 6 -6 0
    4 -6 -6 2.05
    4 -6 -6 1.85
    4 -6 -6 1.88
    -4 -6 6 1.78
    -4 -6 6 1.95
    4 6 -6 2.03
    4 6 -6 2.04
    -4 6 6 1.83
    3 -6 -6 0.39
    -3 -6 6 0.64
    3 -6 -6 0.44
    -3 -6 6 0.56
    -3 6 6 0.5
    -3 6 6 0.41
    3 6 -6 0.61
    -2 -6 6 4.49
    -2 -6 6 3.82
    2 -6 -6 4.2
    2 -6 -6 3.91
    2 6 -6 4.04
    -2 6 6 3.79
    -2 6 6 4.47
    1 -6 -6 5.34
    -1 -6 6 5.72
    -1 -6 6 5.25
    1 -6 -6 5.53
    -1 6 6 4.98
    1 6 -6 5.07
    -1 6 6 4.7
    0 -6 6 23.7
    0 -6 -6 24.94
    0 -6 -6 25.17
    0 -6 6 23.32
    0 6 6 24.55
    0 6 6 23.14
    0 6 -6 24.23
    1 -6 6 1.26
    1 -6 6 1.04
    -1 -6 -6 1.14
    1 6 6 1.39
    1 6 6 1.24
    -2 -6 -6 0.03
    2 -6 6 -0.04
    2 -6 6 -0.06
    2 6 6 -0.05
    2 6 6 0.06
    -3 -6 -6 0.93
    3 -6 6 0.84
    3 -6 6 0.82
    3 6 6 0.9
    3 6 6 0.94
    4 -6 6 -0.04
    4 -6 6 0.15
    4 6 6 0.11
    5 -6 6 1.42
    5 -6 6 1.51
    5 6 6 1.32
    6 -6 6 21.37
    6 -6 6 23.26
    6 6 6 22.01
    7 -6 6 1.45
    7 6 6 1.05
    8 -6 6 2.19
    8 6 6 1.9
    9 -7 -6 0.99
    -9 -7 6 0.53
    9 7 -6 0.88
    -9 7 6 0.76
    -8 -7 6 0.77
    8 -7 -6 0.6
    -8 7 6 0.45
    8 7 -6 0.62
    -7 -7 6 1.19
    7 -7 -6 1.25
    -7 7 6 1.21
    7 7 -6 1.37
    7 7 -6 1.31
    6 -7 -6 1.82
    -6 -7 6 2.07
    6 7 -6 2.13
    -6 7 6 1.8
    6 7 -6 2.15
    5 -7 -6 0.59
    -5 -7 6 0.4
    5 -7 -6 0.76
    5 7 -6 0.33
    5 7 -6 0.54
    -5 7 6 0.4
    4 -7 -6 4.46
    4 -7 -6 4.42
    4 -7 -6 4.31
    -4 -7 6 4.4
    -4 -7 6 4.29
    4 7 -6 4.44
    -4 7 6 4.03
    4 7 -6 4.3
    -3 -7 6 1.59
    3 -7 -6 1.88
    3 -7 -6 1.53
    -3 -7 6 2.15
    3 7 -6 1.49
    -3 7 6 1.89
    -3 7 6 1.67
    -2 -7 6 6.68
    -2 -7 6 7.21
    2 -7 -6 8.08
    2 -7 -6 7.08
    -2 7 6 7.54
    2 7 -6 6.91
    -2 7 6 7.33
    1 -7 -6 7.46
    -1 -7 6 8.14
    1 -7 -6 7.48
    -1 -7 6 6.68
    1 7 -6 7.27
    -1 7 6 7.13
    -1 7 6 7.37
    0 -7 6 4.36
    0 -7 -6 4.17
    0 -7 -6 4.7
    0 -7 6 4.1
    0 7 6 4.52
    0 7 -6 4.44
    0 7 6 4.04
    1 -7 6 21.32
    -1 -7 -6 22.23
    1 -7 6 20.96
    1 7 6 22.19
    1 7 6 21.48
    2 -7 6 18.27
    -2 -7 -6 19.01
    2 -7 6 18.48
    2 7 6 18.28
    2 7 6 18.11
    3 -7 6 4.16
    -3 -7 -6 3.88
    3 -7 6 3.67
    3 7 6 4.15
    3 7 6 4.32
    4 -7 6 19.54
    4 -7 6 17.97
    4 7 6 18.31
    5 -7 6 71.88
    5 -7 6 72.29
    5 7 6 72.65
    6 -7 6 1.63
    6 -7 6 1.69
    6 7 6 1.48
    7 -7 6 1.24
    7 7 6 1.29
    -8 -8 6 1.84
    8 -8 -6 1.31
    8 8 -6 1.24
    -8 8 6 1.18
    7 -8 -6 2.24
    -7 -8 6 2.02
    7 8 -6 2.53
    7 8 -6 2.17
    -7 8 6 2.33
    6 -8 -6 1.73
    -6 -8 6 1.47
    -6 8 6 1.41
    6 8 -6 1.48
    6 8 -6 1.34
    5 -8 -6 0.18
    -5 -8 6 -0.02
    5 -8 -6 0.08
    5 8 -6 0.08
    5 8 -6 0.09
    -5 8 6 0.01
    -4 -8 6 0.77
    4 -8 -6 0.95
    4 -8 -6 0.66
    4 -8 -6 1.03
    -4 -8 6 0.67
    4 8 -6 0.83
    -4 8 6 0.74
    4 8 -6 0.94
    -3 -8 6 0.04
    3 -8 -6 0.04
    -3 -8 6 0.19
    3 -8 -6 0.1
    -3 8 6 0
    3 8 -6 0.07
    -3 8 6 0.13
    -2 -8 6 4
    2 -8 -6 4.13
    -2 -8 6 3.74
    2 -8 -6 4.08
    -2 8 6 3.99
    2 8 -6 3.77
    1 -8 -6 11.12
    -1 -8 6 10.47
    1 -8 -6 11.43
    -1 -8 6 10.08
    -1 8 6 9.69
    1 8 -6 10.39
    0 -8 -6 0.04
    0 -8 6 0.1
    0 -8 -6 0.02
    0 -8 6 0.11
    0 8 -6 0.06
    0 8 6 0.05
    0 8 6 -0.01
    1 -8 6 6.38
    1 -8 6 6.37
    -1 -8 -6 6.97
    1 8 6 6.78
    1 8 6 7.12
    -2 -8 -6 0.29
    2 -8 6 0
    2 -8 6 0.13
    2 8 6 0.25
    2 8 6 0.2
    3 -8 6 3.75
    3 -8 6 4.04
    3 8 6 4.28
    4 -8 6 42.22
    4 -8 6 43.81
    4 8 6 42.14
    5 -8 6 20.88
    5 -8 6 21.39
    5 8 6 22.04
    6 -8 6 36.21
    6 -8 6 35.03
    6 8 6 36.04
    7 -8 6 0.27
    7 -8 6 0.31
    7 8 6 0.41
    -8 -9 6 0.17
    8 -9 -6 0.15
    -8 9 6 0.27
    8 9 -6 0.06
    7 -9 -6 7.3
    -7 -9 6 7.76
    -7 9 6 7.54
    7 9 -6 7.81
    6 -9 -6 6.73
    -6 -9 6 6.53
    6 9 -6 7.05
    -6 9 6 7.44
    6 9 -6 7.25
    5 -9 -6 0.08
    -5 -9 6 -0.01
    -5 -9 6 0.18
    5 9 -6 0.13
    5 9 -6 0.06
    -5 9 6 0.05
    -4 -9 6 0.18
    4 -9 -6 0.13
    4 -9 -6 0.13
    4 -9 -6 0.06
    -4 -9 6 0.09
    -4 9 6 0.11
    4 9 -6 0.26
    4 9 -6 0.14
    3 -9 -6 7.58
    3 -9 -6 7.39
    -3 -9 6 7.6
    -3 -9 6 7.83
    -3 9 6 7.55
    -3 9 6 7.65
    3 9 -6 7.75
    -2 -9 6 18.18
    -2 -9 6 17.73
    2 -9 -6 18.07
    2 -9 -6 17.38
    -2 9 6 16.87
    2 9 -6 18.08
    1 -9 -6 8.24
    1 -9 -6 7.93
    -1 -9 6 7.59
    -1 -9 6 7.46
    1 9 -6 7.97
    -1 9 6 7.58
    0 -9 6 18.9
    0 -9 6 18.37
    0 -9 -6 19.57
    0 -9 -6 20.32
    0 9 -6 17.74
    0 9 6 18.46
    -1 -9 -6 17.89
    1 -9 6 17.04
    1 -9 6 16.86
    1 9 6 17.86
    1 9 6 15.96
    2 -9 6 15.82
    -2 -9 -6 17.52
    2 -9 6 16.52
    2 9 6 17.18
    2 9 6 16.4
    3 -9 6 7.12
    3 -9 6 7.06
    3 9 6 7.53
    4 -9 6 1.99
    4 -9 6 2.62
    4 9 6 2.21
    5 -9 6 15.29
    5 -9 6 16.04
    5 9 6 15.73
    6 -9 6 15.65
    6 -9 6 16
    6 9 6 15.56
    7 -9 6 -0.09
    7 -9 6 -0.03
    7 9 6 0.09
    8 -10 -6 4.83
    -8 -10 6 5.41
    8 10 -6 5.39
    -8 10 6 5.65
    -7 -10 6 4.79
    7 -10 -6 4.23
    -7 10 6 4.66
    7 10 -6 3.94
    6 -10 -6 4.15
    -6 -10 6 4.17
    6 10 -6 3.81
    -6 10 6 3.93
    6 10 -6 4.43
    5 -10 -6 39.98
    -5 -10 6 41.6
    -5 -10 6 42.53
    -5 10 6 40.41
    5 10 -6 40.39
    5 10 -6 43.78
    4 -10 -6 1.2
    -4 -10 6 1.22
    4 -10 -6 1.43
    -4 -10 6 1.24
    4 10 -6 0.96
    -4 10 6 1.1
    4 10 -6 1.11
    3 -10 -6 24.25
    -3 -10 6 22.87
    -3 -10 6 22.55
    3 -10 -6 23.19
    -3 10 6 23.93
    3 10 -6 22.65
    -3 10 6 22.09
    2 -10 -6 3.39
    -2 -10 6 2.86
    -2 -10 6 3.13
    2 -10 -6 3.23
    -2 10 6 3.33
    2 10 -6 3.35
    -1 -10 6 0.83
    1 -10 -6 0.84
    1 -10 -6 0.85
    -1 -10 6 0.96
    1 10 -6 0.89
    -1 10 6 0.92
    0 -10 -6 6.36
    0 -10 -6 6.03
    0 -10 6 5.78
    0 -10 6 5.93
    0 10 6 5.69
    0 10 -6 5.4
    1 -10 6 1.11
    -1 -10 -6 1.1
    1 -10 6 1.11
    1 10 6 1.14
    -2 -10 -6 0.94
    2 -10 6 0.6
    2 -10 6 0.57
    2 10 6 0.69
    3 -10 6 0.08
    3 -10 6 0.04
    3 10 6 0.16
    4 -10 6 0.12
    4 -10 6 0.27
    4 10 6 -0.08
    5 -10 6 2.34
    5 -10 6 2.12
    5 10 6 2.5
    6 -10 6 5.15
    6 -10 6 4.76
    6 10 6 4.56
    7 -10 6 3.89
    7 -10 6 3.63
    7 10 6 3.07
    8 -11 -6 0.43
    -8 -11 6 0.64
    -8 11 6 0.58
    8 11 -6 0.7
    -7 -11 6 0.22
    7 -11 -6 0.31
    7 11 -6 0.53
    -7 11 6 0.29
    -6 -11 6 2.34
    6 -11 -6 2.32
    6 11 -6 2.49
    -6 11 6 2.81
    -5 -11 6 5.78
    5 -11 -6 4.89
    -5 -11 6 5.56
    5 11 -6 5.36
    -5 11 6 5.22
    5 11 -6 5.45
    -4 -11 6 3.45
    4 -11 -6 3.54
    4 -11 -6 3.81
    -4 -11 6 3.57
    4 11 -6 3.31
    4 11 -6 3.64
    -4 11 6 3.79
    -3 -11 6 4.25
    -3 -11 6 4.13
    3 -11 -6 4.53
    3 11 -6 4.07
    -3 11 6 4.35
    -2 -11 6 11.99
    -2 -11 6 12.04
    2 -11 -6 12.05
    2 -11 -6 11.39
    2 11 -6 12.88
    -2 11 6 12.09
    1 -11 -6 0.25
    -1 -11 6 0.22
    1 -11 -6 0.26
    -1 -11 6 0.12
    1 11 -6 0.27
    -1 11 6 0.2
    0 -11 -6 0.41
    0 -11 -6 0.41
    0 -11 6 0.46
    0 -11 6 0.16
    0 11 6 0.33
    0 11 -6 0.28
    -1 -11 -6 1.06
    1 -11 6 1.09
    1 -11 6 1.15
    1 11 6 1.16
    2 -11 6 28.44
    -2 -11 -6 29.2
    2 -11 6 28.29
    2 11 6 28.09
    3 -11 6 17.9
    3 -11 6 16.76
    3 11 6 17.74
    4 -11 6 7.79
    4 -11 6 6.82
    4 11 6 6.95
    5 -11 6 0.85
    5 -11 6 0.49
    5 11 6 0.55
    6 -11 6 0.38
    6 -11 6 0.33
    6 11 6 0.14
    7 -11 6 8.81
    7 -11 6 8.81
    7 11 6 8.81
    -8 -12 6 0.61
    8 -12 -6 0.37
    -8 12 6 0.32
    8 12 -6 0.26
    7 -12 -6 3.44
    -7 -12 6 3.48
    7 12 -6 3.58
    -7 12 6 3.1
    -6 -12 6 4.25
    6 -12 -6 3.77
    -6 12 6 3.64
    6 12 -6 4.23
    -5 -12 6 0.1
    -5 -12 6 0.16
    5 -12 -6 0.15
    5 12 -6 0.15
    5 12 -6 0.2
    -5 12 6 0.1
    4 -12 -6 2.86
    -4 -12 6 3.65
    4 -12 -6 3.4
    -4 -12 6 2.45
    4 12 -6 3.27
    -4 12 6 2.98
    4 12 -6 2.78
    -3 -12 6 0.36
    -3 -12 6 0.22
    3 -12 -6 0.28
    -3 12 6 0.23
    3 12 -6 0.17
    2 -12 -6 0.12
    -2 -12 6 -0.12
    -2 -12 6 0.12
    2 12 -6 0.09
    -2 12 6 0.08
    1 -12 -6 4.26
    -1 -12 6 4.07
    1 -12 -6 4.37
    -1 -12 6 3.78
    -1 12 6 4.22
    1 12 -6 4.64
    0 -12 -6 79.76
    0 -12 6 77.37
    0 -12 6 76.78
    0 -12 -6 79.94
    0 12 -6 76.44
    0 12 6 77.34
    1 -12 6 15.61
    1 -12 6 16.08
    -1 -12 -6 16.46
    1 12 6 16.24
    2 -12 6 3.43
    2 -12 6 3.45
    -2 -12 -6 3.51
    2 12 6 3.23
    3 -12 6 50.6
    3 -12 6 50.62
    3 12 6 51.55
    4 -12 6 0.42
    4 -12 6 0.54
    4 12 6 0.36
    5 -12 6 16.76
    5 -12 6 15.44
    5 12 6 14.22
    6 -12 6 3.84
    6 -12 6 3.8
    6 12 6 3.52
    7 -12 6 3.21
    7 -12 6 3.39
    7 12 6 3.73
    8 -13 -6 0.15
    -8 -13 6 0.36
    8 13 -6 0.41
    -8 13 6 0.41
    -7 -13 6 0.05
    7 -13 -6 -0.02
    -7 13 6 0.01
    7 13 -6 0.1
    6 -13 -6 5.67
    -6 -13 6 6.02
    6 13 -6 5.91
    -6 13 6 6.25
    -5 -13 6 3.37
    5 -13 -6 3.43
    -5 -13 6 3.12
    -5 13 6 3.17
    5 13 -6 3.34
    4 -13 -6 0.06
    -4 -13 6 0.04
    -4 -13 6 0.01
    4 -13 -6 0.01
    4 13 -6 0.15
    4 13 -6 -0.08
    -4 13 6 0.04
    -3 -13 6 7.98
    3 -13 -6 7.88
    -3 -13 6 7.74
    3 13 -6 7.18
    3 13 -6 7.98
    -3 13 6 7.93
    2 -13 -6 0.25
    -2 -13 6 0.04
    -2 -13 6 0.2
    -2 13 6 0.3
    2 13 -6 0.35
    1 -13 -6 7.4
    -1 -13 6 7.57
    -1 -13 6 6.99
    -1 13 6 6.76
    1 13 -6 7.64
    0 -13 -6 4.78
    0 -13 -6 4.67
    0 -13 6 4.41
    0 -13 6 4.88
    0 13 6 4.8
    0 13 -6 5.17
    1 -13 6 6.48
    1 -13 6 5.99
    -1 -13 -6 6.71
    1 13 6 6.54
    -2 -13 -6 3.86
    2 -13 6 3.45
    2 -13 6 3.56
    2 13 6 3.37
    3 -13 6 35.68
    3 -13 6 37.22
    3 13 6 36.02
    4 -13 6 0.37
    4 -13 6 0.46
    4 13 6 0.17
    5 -13 6 5.54
    5 -13 6 5.6
    5 13 6 5.35
    6 -13 6 8.52
    6 -13 6 9.68
    6 13 6 9.49
    7 -13 6 14.22
    7 13 6 13.19
    8 -14 -6 0.45
    -8 -14 6 0.27
    -8 14 6 0.44
    8 14 -6 0.18
    7 -14 -6 2.42
    -7 -14 6 2.55
    7 14 -6 2.51
    -7 14 6 2.73
    -6 -14 6 13.23
    6 -14 -6 12.82
    -6 14 6 13.27
    6 14 -6 13.43
    -5 -14 6 12.2
    -5 -14 6 12.49
    5 -14 -6 12.09
    5 14 -6 12.29
    -5 14 6 12.93
    -4 -14 6 3.74
    4 -14 -6 3.61
    -4 -14 6 3.5
    4 -14 -6 3.71
    4 14 -6 3.44
    -4 14 6 3.7
    3 -14 -6 0.24
    3 -14 -6 0.24
    -3 -14 6 0.42
    -3 -14 6 0.17
    -3 14 6 0.2
    3 14 -6 0.22
    3 14 -6 0.22
    -2 -14 6 0.41
    2 -14 -6 0.61
    -2 -14 6 0.63
    2 14 -6 0.72
    -2 14 6 0.41
    -1 -14 6 38.59
    1 -14 -6 40.16
    -1 -14 6 39.07
    -1 14 6 38.42
    1 14 -6 38.02
    0 -14 6 29.42
    0 -14 6 27.63
    0 -14 -6 30.01
    0 14 -6 29.84
    0 14 6 28.52
    1 -14 6 0.49
    1 -14 6 0.42
    -1 -14 -6 0.31
    1 14 6 0.61
    2 -14 6 2.54
    2 -14 6 2.69
    -2 -14 -6 2.54
    2 14 6 2.48
    3 -14 6 6.14
    3 -14 6 6.39
    3 14 6 5.9
    4 -14 6 6.08
    4 -14 6 5.99
    4 14 6 5.79
    5 -14 6 3.87
    5 -14 6 3.54
    5 14 6 3.23
    6 -14 6 7.76
    6 -14 6 9.17
    6 14 6 8.72
    7 -14 6 3.31
    7 14 6 2.41
    7 -15 -6 1.46
    -7 -15 6 1.06
    7 15 -6 1.47
    -7 15 6 1.83
    6 -15 -6 0.45
    -6 -15 6 0.48
    -6 15 6 0.35
    6 15 -6 0.52
    -5 -15 6 0.5
    5 -15 -6 0.58
    -5 -15 6 0.53
    -5 15 6 0.63
    5 15 -6 0.62
    -4 -15 6 0.33
    4 -15 -6 0.36
    4 -15 -6 0.35
    -4 -15 6 0.29
    -4 15 6 0.2
    4 15 -6 0.33
    -3 -15 6 0.8
    3 -15 -6 0.6
    -3 -15 6 0.77
    3 -15 -6 0.75
    3 15 -6 0.64
    -3 15 6 0.72
    2 -15 -6 0.93
    -2 -15 6 0.93
    -2 -15 6 0.73
    -2 15 6 0.93
    2 15 -6 1.06
    -1 -15 6 10.52
    1 -15 -6 10.37
    -1 -15 6 10.89
    1 15 -6 10.82
    -1 15 6 10.8
    0 -15 -6 8.73
    0 -15 6 9.09
    0 -15 6 8.36
    0 15 6 9.3
    0 15 -6 9.48
    -1 -15 -6 0.29
    1 -15 6 0.15
    1 -15 6 0.46
    1 15 6 0.27
    2 -15 6 0.17
    2 -15 6 0.12
    2 15 6 0.24
    3 -15 6 0.26
    3 -15 6 0.33
    3 15 6 0.3
    4 -15 6 0.33
    4 -15 6 0.04
    4 15 6 0.22
    5 -15 6 7.77
    5 -15 6 7.74
    5 15 6 7.36
    6 -15 6 4.05
    6 15 6 4.19
    -7 -16 6 3.7
    7 -16 -6 3.37
    7 16 -6 3.39
    -7 16 6 4.08
    6 -16 -6 0.92
    -6 -16 6 1.11
    6 16 -6 1.37
    -6 16 6 1.17
    -5 -16 6 31.82
    5 -16 -6 30.3
    -5 -16 6 30.71
    5 16 -6 31.09
    -5 16 6 31.59
    4 -16 -6 0.16
    -4 -16 6 0.12
    4 -16 -6 0.06
    -4 -16 6 0.04
    4 16 -6 0.06
    -4 16 6 0.22
    3 -16 -6 -0.03
    -3 -16 6 0.04
    3 -16 -6 -0.04
    -3 -16 6 0.09
    3 16 -6 0.13
    -3 16 6 -0.02
    -2 -16 6 0.75
    2 -16 -6 1
    -2 -16 6 0.67
    2 16 -6 1.13
    -2 16 6 0.97
    -1 -16 6 3.1
    -1 -16 6 2.81
    1 -16 -6 3.08
    1 16 -6 2.97
    -1 16 6 2.93
    0 -16 6 5.04
    0 -16 6 5.11
    0 -16 -6 5.14
    0 16 -6 4.95
    0 16 6 4.78
    1 -16 6 0.49
    1 -16 6 0.47
    -1 -16 -6 0.24
    1 16 6 0.39
    -1 16 -6 0.42
    2 -16 6 27.73
    2 -16 6 27.2
    2 16 6 26.72
    3 -16 6 0.35
    3 -16 6 0.4
    3 16 6 0.55
    4 -16 6 3.01
    4 -16 6 3.13
    4 16 6 3.09
    5 -16 6 7.84
    5 16 6 6.91
    6 -16 6 1.62
    6 16 6 1.37
    -7 -17 6 5.88
    7 -17 -6 5.85
    7 17 -6 5.58
    6 -17 -6 6.26
    -6 -17 6 6.59
    -6 17 6 6.96
    6 17 -6 6.89
    -5 -17 6 1.11
    -5 -17 6 0.9
    5 -17 -6 1.12
    -5 17 6 1.29
    5 17 -6 1.11
    4 -17 -6 3.26
    -4 -17 6 3.2
    -4 -17 6 3.23
    4 -17 -6 3.14
    4 17 -6 2.77
    -4 17 6 2.99
    -3 -17 6 18.96
    3 -17 -6 18.85
    -3 -17 6 19.41
    3 -17 -6 19.2
    3 17 -6 19.61
    -3 17 6 18.9
    2 -17 -6 4.75
    -2 -17 6 4.34
    -2 -17 6 4.5
    2 17 -6 4.7
    -2 17 6 4.74
    -1 -17 6 -0.06
    -1 -17 6 -0.06
    1 -17 -6 0.02
    1 17 -6 -0.05
    -1 17 6 -0.01
    0 -17 -6 12.92
    0 -17 6 13.03
    0 -17 6 13.08
    0 17 6 12.8
    0 17 -6 12.83
    -1 -17 -6 10
    1 -17 6 10.18
    1 -17 6 9.53
    1 17 6 10.18
    -1 17 -6 9.65
    2 -17 6 4.45
    2 -17 6 4.46
    2 17 6 4.55
    3 -17 6 2.03
    3 -17 6 1.61
    3 17 6 2.39
    4 -17 6 0.08
    4 -17 6 0.13
    4 17 6 -0.02
    5 -17 6 2.93
    5 17 6 2.08
    6 -17 6 0.37
    6 17 6 0.29
    -7 -18 6 0.53
    7 -18 -6 0.66
    7 18 -6 0.5
    6 -18 -6 8.21
    -6 -18 6 7.97
    6 18 -6 8.22
    -5 -18 6 0.31
    5 -18 -6 0.17
    -5 -18 6 0.2
    5 18 -6 0.23
    -5 18 6 0.19
    -4 -18 6 3.17
    4 -18 -6 3.5
    4 -18 -6 3.48
    -4 -18 6 4.05
    4 18 -6 3.54
    -4 18 6 3.31
    -3 -18 6 18.53
    3 -18 -6 19.25
    -3 -18 6 19.32
    3 -18 -6 18.89
    -3 18 6 19.53
    3 18 -6 18.92
    2 -18 -6 0.38
    -2 -18 6 0.11
    -2 -18 6 0.3
    2 18 -6 0.3
    -2 18 6 0.33
    -1 -18 6 0.14
    -1 -18 6 0.19
    1 -18 -6 0.13
    1 18 -6 0.34
    -1 18 6 0.2
    0 -18 6 2.94
    0 -18 -6 2.65
    0 -18 6 2.7
    0 18 -6 2.68
    0 18 6 2.51
    1 -18 6 3.54
    -1 -18 -6 3.91
    1 -18 6 3.91
    1 18 6 3.72
    -1 18 -6 3.65
    2 -18 6 0.75
    2 -18 6 0.56
    2 18 6 0.59
    3 -18 6 0.14
    3 -18 6 0.1
    3 18 6 -0.02
    4 -18 6 0.35
    4 18 6 0.6
    5 -18 6 1.36
    5 18 6 1.73
    6 -18 6 6.91
    6 18 6 6.7
    6 -19 -6 0.02
    -6 -19 6 0.07
    6 19 -6 0.09
    -5 -19 6 1.7
    5 -19 -6 1.42
    -5 -19 6 1.55
    5 19 -6 1.24
    -4 -19 6 0.99
    4 -19 -6 0.81
    4 -19 -6 0.85
    -4 -19 6 0.54
    -4 19 6 0.89
    4 19 -6 0.83
    3 -19 -6 3.43
    -3 -19 6 3.73
    -3 -19 6 3.76
    3 -19 -6 3.47
    3 19 -6 3.53
    2 -19 -6 0.62
    -2 -19 6 0.59
    -2 -19 6 0.89
    2 19 -6 0.58
    1 -19 -6 41.07
    -1 -19 6 40.34
    -1 -19 6 41.62
    1 19 -6 39.65
    0 -19 6 0
    0 -19 -6 0.19
    0 -19 6 0.26
    0 19 6 0.22
    0 19 -6 0.03
    -1 -19 -6 14.59
    1 -19 6 14.99
    1 -19 6 16.2
    1 19 6 14.94
    -1 19 -6 14.61
    2 -19 6 1.36
    2 -19 6 0.84
    2 19 6 0.86
    3 -19 6 0.97
    3 19 6 1.07
    4 -19 6 4.17
    4 19 6 4.27
    5 -19 6 -0.03
    5 19 6 0.06
    -6 -20 6 1.87
    6 -20 -6 1.67
    6 20 -6 1.95
    -5 -20 6 0.08
    5 -20 -6 -0.05
    -5 -20 6 0.17
    5 20 -6 -0.04
    -4 -20 6 2.48
    -4 -20 6 2.37
    4 -20 -6 2.29
    4 -20 -6 2.09
    4 20 -6 2.12
    3 -20 -6 13.71
    -3 -20 6 14.71
    3 -20 -6 14.03
    -3 -20 6 14.67
    3 20 -6 14.52
    2 -20 -6 13.17
    -2 -20 6 13.53
    -2 -20 6 13.53
    2 20 -6 13.67
    -1 -20 6 26.62
    1 -20 -6 25.38
    -1 -20 6 27.27
    1 20 -6 25.77
    0 -20 -6 4.44
    0 -20 6 4.2
    0 -20 6 4.01
    0 20 6 3.92
    0 20 -6 4.01
    1 -20 6 33.23
    -1 -20 -6 32.1
    1 -20 6 33.08
    1 20 6 31.61
    -1 20 -6 30.94
    2 -20 6 0.55
    2 20 6 0.48
    3 -20 6 2.9
    3 20 6 2.84
    4 -20 6 4.53
    4 20 6 4.95
    5 -20 6 11.12
    5 20 6 10.88
    6 -21 -6 -0.24
    6 21 -6 0.14
    -5 -21 6 1.13
    5 -21 -6 1.17
    5 21 -6 0.92
    4 -21 -6 1.04
    4 -21 -6 0.96
    -4 -21 6 0.69
    -4 -21 6 0.95
    4 21 -6 0.95
    -3 -21 6 1.1
    3 -21 -6 0.96
    -3 -21 6 1.16
    3 21 -6 0.88
    -2 -21 6 1.72
    -2 -21 6 1.71
    2 21 -6 1.88
    -1 -21 6 2.18
    -1 -21 6 2.17
    1 21 -6 2.41
    0 -21 -6 6.84
    0 -21 6 7.3
    0 21 -6 6.94
    1 -21 6 6.86
    1 21 6 6.65
    -1 21 -6 6.33
    2 -21 6 1.08
    -2 21 -6 0.96
    2 21 6 1.16
    3 -21 6 3.73
    3 21 6 4.48
    4 -21 6 1.9
    4 21 6 1.96
    5 -21 6 0.42
    5 21 6 0.41
    5 -22 -6 3.81
    -5 -22 6 3.62
    5 22 -6 3.46
    -4 -22 6 0.23
    4 -22 -6 0.01
    4 -22 -6 0.02
    4 22 -6 0.13
    -3 -22 6 12.7
    3 22 -6 11.42
    -2 -22 6 0.12
    2 22 -6 0.19
    -1 -22 6 2.89
    1 22 -6 2.7
    0 -22 -6 0.58
    0 -22 6 0.37
    0 22 -6 0.63
    1 -22 6 1.79
    -1 22 -6 1.68
    1 22 6 1.6
    2 -22 6 23.76
    -2 22 -6 21.27
    2 22 6 23.61
    3 -22 6 1.79
    3 22 6 1.55
    4 -22 6 0.73
    4 22 6 0.46
    -5 -23 6 0.43
    5 -23 -6 0.13
    5 23 -6 0.33
    -4 -23 6 4.05
    4 23 -6 3.47
    -3 -23 6 4.36
    3 23 -6 4.47
    -2 -23 6 3.39
    2 23 -6 3.32
    -1 -23 6 3.98
    1 23 -6 4.07
    0 -23 6 0.05
    0 -23 -6 0.1
    0 23 -6 -0.04
    1 -23 6 4.14
    -1 23 -6 4.06
    2 -23 6 4.04
    2 23 6 4.06
    -2 23 -6 3.64
    3 -23 6 0.53
    3 23 6 0.23
    4 -23 6 -0.1
    4 23 6 0.23
    -4 -24 6 7.97
    4 24 -6 7.29
    -3 -24 6 11.26
    3 24 -6 10.37
    -2 -24 6 0.14
    2 24 -6 0.05
    -1 -24 6 1.28
    1 24 -6 1.24
    0 -24 6 7.26
    0 -24 -6 6.71
    0 24 -6 6.68
    1 -24 6 2.47
    -1 24 -6 2.05
    2 -24 6 5.25
    2 24 6 5.4
    -2 24 -6 4.76
    3 -24 6 3.3
    3 24 6 3.63
    -4 -25 6 0.18
    4 25 -6 0.77
    -3 -25 6 0.85
    3 25 -6 1.06
    -2 -25 6 4.81
    2 25 -6 4.69
    -1 -25 6 12.62
    1 25 -6 12.03
    0 -25 -6 1.12
    0 -25 6 0.89
    0 25 -6 1.06
    1 -25 6 9.28
    -1 25 -6 8.37
    2 -25 6 0.01
    -2 25 -6 0.16
    3 -25 6 12.93
    -3 25 -6 11.85
    3 25 6 13.34
    -3 -26 6 2.98
    3 26 -6 2.52
    -2 -26 6 0.32
    2 26 -6 0.6
    -1 -26 6 0.02
    1 26 -6 -0.07
    0 -26 6 5.81
    0 26 -6 6.26
    1 -26 6 0.13
    -1 26 -6 0.26
    2 -26 6 4.79
    -2 26 -6 4.17
    -2 -27 6 0.3
    2 27 -6 0.18
    -1 -27 6 0.08
    1 27 -6 0.14
    0 -27 6 3.86
    0 27 -6 3.92
    1 -27 6 15.01
    -1 27 -6 14.59
    8 0 -7 0.2
    -8 0 7 0.13
    7 0 -7 -0.02
    7 0 -7 -0.04
    -7 0 7 -0.02
    6 0 -7 0.18
    -6 0 7 -0.01
    6 0 -7 -0.09
    -5 0 7 0.1
    5 0 -7 0.04
    5 0 -7 0.04
    -4 0 7 -0.07
    4 0 -7 0.09
    -4 0 7 0.11
    3 0 -7 0
    -3 0 7 0.04
    3 0 -7 -0.04
    -3 0 7 0.12
    2 0 -7 0.05
    2 0 -7 0.03
    -2 0 7 0.13
    -2 0 7 0.27
    1 0 -7 0.09
    -1 0 7 0.05
    -1 0 7 -0.01
    1 0 -7 0.08
    0 0 -7 0.09
    0 0 -7 -0.05
    0 0 7 -0.09
    0 0 7 -0.07
    -1 0 -7 -0.03
    1 0 7 0.06
    1 0 7 0.04
    -2 0 -7 -0.02
    2 0 7 0.14
    2 0 7 0.14
    3 0 7 -0.01
    3 0 7 0.08
    4 0 7 -0.04
    4 0 7 0.07
    5 0 7 -0.01
    6 0 7 0.02
    7 0 7 -0.04
    -8 -1 7 0.33
    8 -1 -7 0.42
    -8 1 7 0.26
    8 1 -7 0.54
    8 1 -7 0.28
    7 -1 -7 2.67
    7 -1 -7 3.38
    -7 -1 7 2.58
    7 1 -7 2.92
    -7 1 7 3.03
    7 1 -7 3.03
    6 -1 -7 2.64
    6 -1 -7 2.76
    -6 -1 7 2.64
    6 1 -7 2.51
    -6 1 7 2.48
    6 1 -7 2.92
    -5 -1 7 3.65
    5 -1 -7 3.3
    5 -1 -7 3.49
    5 1 -7 3.64
    -5 1 7 3.32
    5 1 -7 3.69
    -4 -1 7 -0.03
    4 -1 -7 0.14
    -4 -1 7 0
    4 1 -7 0
    -4 1 7 -0.07
    -4 1 7 -0.03
    3 -1 -7 59.41
    -3 -1 7 63.81
    -3 -1 7 60.13
    3 -1 -7 64.25
    3 1 -7 60.27
    -3 1 7 59.35
    3 1 -7 65.29
    -3 1 7 61.96
    2 -1 -7 30.1
    -2 -1 7 30.02
    -2 -1 7 27.92
    2 -1 -7 28.32
    2 1 -7 30.67
    -2 1 7 29.14
    2 1 -7 28.03
    -2 1 7 28.44
    -1 -1 7 2.73
    -1 -1 7 3.01
    1 -1 -7 3.45
    1 -1 -7 2.99
    -1 1 7 3.06
    -1 1 7 2.65
    1 1 -7 3.18
    1 1 -7 3.24
    0 -1 7 7.48
    0 -1 -7 8.43
    0 -1 -7 7.56
    0 -1 7 7.93
    0 1 7 7.19
    0 1 -7 7.62
    0 1 -7 7.74
    0 1 7 8.35
    1 -1 7 15.7
    -1 -1 -7 17.5
    1 -1 7 16.14
    -1 1 -7 17.17
    1 1 7 16.26
    1 1 7 17.17
    2 -1 7 11.85
    -2 -1 -7 13.5
    2 -1 7 11.95
    2 1 7 12.52
    2 1 7 12.4
    3 -1 7 2.04
    3 -1 7 1.72
    3 1 7 1.84
    3 1 7 2.02
    4 -1 7 0.26
    4 -1 7 0.28
    4 1 7 0.18
    5 -1 7 2.08
    5 1 7 2.29
    6 -1 7 0.31
    6 1 7 0.06
    7 -1 7 6.17
    7 1 7 6.77
    -8 -2 7 -0.01
    8 -2 -7 0.03
    8 2 -7 0.28
    -8 2 7 -0.07
    8 2 -7 0.11
    7 -2 -7 0.19
    7 -2 -7 -0.04
    -7 -2 7 0.03
    -7 2 7 0.13
    7 2 -7 -0.08
    7 2 -7 0.06
    -6 -2 7 9.41
    6 -2 -7 9.81
    6 -2 -7 9.68
    -6 2 7 9.91
    6 2 -7 9.84
    6 2 -7 9.92
    5 -2 -7 4.44
    -5 -2 7 3.98
    5 -2 -7 4.1
    5 2 -7 4.76
    5 2 -7 4.44
    -5 2 7 4.09
    -4 -2 7 0.82
    4 -2 -7 0.58
    -4 -2 7 0.65
    -4 2 7 0.32
    4 2 -7 0.45
    3 -2 -7 0.59
    3 -2 -7 0.28
    -3 -2 7 0.39
    -3 -2 7 0.45
    -3 2 7 0.5
    3 2 -7 0.58
    3 2 -7 0.4
    -3 2 7 0.64
    2 -2 -7 0.53
    -2 -2 7 0.61
    -2 -2 7 0.63
    2 -2 -7 0.54
    2 2 -7 0.68
    -2 2 7 0.58
    2 2 -7 0.45
    -2 2 7 0.75
    1 -2 -7 0.89
    1 -2 -7 0.69
    -1 -2 7 0.72
    -1 -2 7 0.89
    1 2 -7 0.85
    1 2 -7 0.71
    -1 2 7 0.55
    -1 2 7 0.84
    0 -2 7 1.55
    0 -2 7 1.67
    0 -2 -7 1.55
    0 -2 -7 1.34
    0 2 -7 1.51
    0 2 -7 1.57
    0 2 7 1.75
    0 2 7 1.32
    1 -2 7 3.89
    1 -2 7 3.45
    -1 -2 -7 3.59
    1 2 7 3.75
    1 2 7 3.53
    2 -2 7 0.12
    -2 -2 -7 -0.02
    2 -2 7 0.02
    2 2 7 0.05
    2 2 7 -0.01
    3 -2 7 0.26
    3 -2 7 0.13
    3 2 7 0.14
    3 2 7 0.34
    4 -2 7 0.22
    4 -2 7 0.22
    4 2 7 0.2
    5 -2 7 8.08
    5 2 7 8.42
    6 -2 7 0.68
    6 2 7 0.78
    7 -2 7 12.5
    7 2 7 12.78
    8 -3 -7 2.27
    -8 -3 7 2.97
    -8 3 7 2.61
    8 3 -7 3.21
    8 3 -7 2.69
    -7 -3 7 3.56
    7 -3 -7 3.74
    7 3 -7 3.24
    -7 3 7 3.42
    7 3 -7 3.59
    6 -3 -7 21.91
    -6 -3 7 21.64
    6 -3 -7 22.23
    6 3 -7 22.73
    -6 3 7 21.07
    6 3 -7 21.5
    5 -3 -7 7.62
    5 -3 -7 7.32
    -5 -3 7 7.57
    5 3 -7 7.31
    -5 3 7 7.46
    5 3 -7 7.31
    4 -3 -7 10.71
    -4 -3 7 11.03
    -4 -3 7 11.3
    4 3 -7 11.62
    -4 3 7 10.95
    -3 -3 7 -0.05
    3 -3 -7 0.12
    3 -3 -7 0.04
    -3 -3 7 0.19
    3 3 -7 -0.01
    -3 3 7 -0.07
    -3 3 7 0.08
    3 3 -7 -0.06
    2 -3 -7 12.21
    -2 -3 7 11.84
    -2 -3 7 12.59
    2 -3 -7 12.78
    -2 3 7 12.21
    2 3 -7 13.3
    2 3 -7 12.12
    -2 3 7 12.86
    -1 -3 7 52.19
    1 -3 -7 52.17
    1 -3 -7 55.73
    -1 -3 7 53.52
    1 3 -7 52.63
    -1 3 7 52.48
    -1 3 7 54.51
    1 3 -7 55.73
    0 -3 7 17.81
    0 -3 -7 18.79
    0 -3 7 16.95
    0 -3 -7 18.33
    0 3 7 17.99
    0 3 7 17.01
    0 3 -7 17.49
    1 -3 7 0.31
    1 -3 7 0.01
    -1 -3 -7 0.1
    1 3 7 0.08
    1 3 7 0.07
    -2 -3 -7 1.54
    2 -3 7 1.48
    2 -3 7 1.13
    2 3 7 1.07
    2 3 7 1.32
    3 -3 7 0.38
    3 -3 7 0.09
    3 3 7 0.09
    4 -3 7 11.72
    4 -3 7 11.09
    4 3 7 11.66
    5 -3 7 1.09
    5 3 7 1.49
    6 -3 7 3.87
    6 3 7 3.83
    7 -3 7 4.75
    7 3 7 5.08
    -8 -4 7 0.49
    8 -4 -7 0.49
    8 4 -7 0.55
    8 4 -7 0.32
    -8 4 7 0.21
    -7 -4 7 1.41
    7 -4 -7 1.27
    7 4 -7 1.53
    7 4 -7 1.69
    -7 4 7 1.4
    -6 -4 7 7.03
    6 -4 -7 7.43
    6 -4 -7 7.75
    6 4 -7 7.46
    6 4 -7 6.84
    -6 4 7 7.28
    -5 -4 7 13.23
    5 -4 -7 14.1
    5 -4 -7 13.7
    -5 4 7 13.15
    5 4 -7 12.81
    5 4 -7 13.25
    -4 -4 7 0.61
    -4 -4 7 0.5
    4 -4 -7 0.49
    -4 4 7 0.56
    4 4 -7 0.47
    -3 -4 7 24.28
    3 -4 -7 23.13
    3 -4 -7 24.29
    -3 -4 7 23.61
    3 4 -7 24.11
    -3 4 7 24.18
    -3 4 7 22.68
    2 -4 -7 2.58
    2 -4 -7 2.88
    -2 -4 7 2.51
    -2 -4 7 2.16
    -2 4 7 2.35
    2 4 -7 2.45
    -2 4 7 2.8
    1 -4 -7 80.1
    1 -4 -7 77.49
    -1 -4 7 74
    -1 -4 7 77.56
    -1 4 7 77.61
    1 4 -7 77.52
    -1 4 7 75.24
    0 -4 7 4.56
    0 -4 -7 4.67
    0 -4 7 4.69
    0 -4 -7 4.95
    0 4 7 4.65
    0 4 7 4.54
    0 4 -7 4.49
    1 -4 7 2.61
    1 -4 7 2.85
    -1 -4 -7 3.18
    1 4 7 2.67
    1 4 7 2.66
    2 -4 7 4.44
    -2 -4 -7 4.69
    2 -4 7 4.07
    2 4 7 4.65
    2 4 7 4.66
    3 -4 7 1.1
    3 -4 7 1.19
    3 4 7 1.08
    4 -4 7 0.08
    4 -4 7 0
    4 4 7 0.03
    5 -4 7 1.57
    5 -4 7 1.61
    5 4 7 1.8
    6 -4 7 3.26
    6 4 7 4.35
    7 -4 7 0.44
    7 4 7 0.29
    8 -5 -7 13.64
    -8 -5 7 13.13
    -8 5 7 13.48
    8 5 -7 13.41
    8 5 -7 14.64
    7 -5 -7 1.2
    -7 -5 7 1.37
    7 5 -7 1.25
    -7 5 7 1.33
    7 5 -7 0.96
    6 -5 -7 4.39
    -6 -5 7 4.3
    6 5 -7 4.53
    6 5 -7 4.35
    -6 5 7 4.07
    5 -5 -7 11.17
    -5 -5 7 11.62
    5 -5 -7 11.78
    5 5 -7 10.88
    -5 5 7 10.58
    5 5 -7 10.86
    -4 -5 7 17.83
    4 -5 -7 17.01
    -4 -5 7 17.4
    4 5 -7 17.58
    -4 5 7 17.44
    -3 -5 7 15.87
    3 -5 -7 16.02
    3 -5 -7 17.03
    -3 -5 7 16.72
    -3 5 7 16.91
    -3 5 7 15.32
    3 5 -7 16.3
    -2 -5 7 17.24
    2 -5 -7 17.6
    2 -5 -7 19.09
    -2 -5 7 17.68
    2 5 -7 17.32
    -2 5 7 16.76
    -2 5 7 17.82
    -1 -5 7 33.68
    -1 -5 7 33.34
    1 -5 -7 33.24
    1 -5 -7 34.55
    -1 5 7 34.48
    1 5 -7 33.3
    -1 5 7 32.65
    0 -5 -7 1.15
    0 -5 -7 0.69
    0 -5 7 0.9
    0 -5 7 0.92
    0 5 7 0.97
    0 5 -7 0.91
    0 5 7 0.84
    -1 -5 -7 0.09
    1 -5 7 0.24
    1 -5 7 0.29
    1 5 7 0.23
    1 5 7 0.38
    2 -5 7 2.94
    2 -5 7 2.61
    -2 -5 -7 2.77
    2 5 7 2.72
    2 5 7 2.83
    3 -5 7 5.12
    3 -5 7 5.14
    3 5 7 5.27
    4 -5 7 5.87
    4 -5 7 5.58
    4 5 7 5.14
    5 -5 7 0.36
    5 -5 7 0.29
    5 5 7 0.04
    6 -5 7 1
    6 5 7 1.21
    7 -5 7 2.18
    7 5 7 2
    -8 -6 7 21.48
    8 -6 -7 22.76
    8 6 -7 22.93
    -8 6 7 22.81
    7 -6 -7 3.34
    -7 -6 7 3.83
    7 6 -7 3.69
    -7 6 7 3.04
    7 6 -7 3.45
    6 -6 -7 0.39
    -6 -6 7 0.39
    6 6 -7 0.37
    -6 6 7 0.45
    6 6 -7 0.48
    5 -6 -7 0.04
    5 -6 -7 0.01
    -5 -6 7 -0.05
    -5 -6 7 0.03
    5 6 -7 -0.04
    5 6 -7 0.07
    -5 6 7 0.08
    4 -6 -7 33.14
    -4 -6 7 34.21
    -4 -6 7 33.53
    -4 6 7 32.5
    4 6 -7 33.47
    4 6 -7 32.68
    -3 -6 7 2.81
    3 -6 -7 3.02
    -3 -6 7 2.75
    3 -6 -7 3.11
    -3 6 7 2.91
    3 6 -7 3.1
    -2 -6 7 8.54
    2 -6 -7 9.84
    2 -6 -7 9.68
    -2 -6 7 9.31
    -2 6 7 9.27
    2 6 -7 9.68
    -2 6 7 9.51
    1 -6 -7 6.89
    -1 -6 7 7.08
    -1 -6 7 6.84
    1 -6 -7 7.27
    1 6 -7 6.47
    -1 6 7 7.1
    -1 6 7 6.96
    0 -6 7 0.83
    0 -6 -7 0.76
    0 -6 7 0.72
    0 -6 -7 0.79
    0 6 7 0.83
    0 6 7 0.63
    0 6 -7 0.72
    -1 -6 -7 -0.02
    1 -6 7 0.15
    1 -6 7 -0.06
    1 6 7 0.06
    1 6 7 -0.16
    2 -6 7 0.21
    -2 -6 -7 0.16
    2 -6 7 0.39
    2 6 7 0.03
    3 -6 7 5.24
    3 -6 7 5.62
    3 6 7 5.33
    4 -6 7 1.25
    4 -6 7 1.43
    4 6 7 1.02
    5 -6 7 0.39
    5 -6 7 0.76
    5 6 7 0.64
    6 -6 7 0.08
    6 6 7 0.21
    7 -6 7 4.09
    7 6 7 2.95
    8 -7 -7 -0.04
    -8 -7 7 0.09
    8 7 -7 0.21
    -8 7 7 0.11
    7 -7 -7 0.45
    -7 -7 7 0.35
    7 7 -7 0.6
    -7 7 7 0.34
    7 7 -7 0.2
    6 -7 -7 3.06
    -6 -7 7 3.09
    6 7 -7 3.63
    6 7 -7 3.21
    -6 7 7 3.01
    -5 -7 7 2.87
    5 -7 -7 3.17
    -5 -7 7 3.26
    5 7 -7 3.34
    -5 7 7 3.12
    5 7 -7 3.05
    4 -7 -7 3.86
    -4 -7 7 3.61
    -4 -7 7 3.97
    -4 7 7 4
    4 7 -7 3.48
    4 7 -7 3.91
    -3 -7 7 8.47
    3 -7 -7 7.98
    -3 -7 7 8.02
    3 -7 -7 8.11
    3 7 -7 7.7
    -3 7 7 7.55
    2 -7 -7 14.63
    -2 -7 7 14.82
    -2 -7 7 14.24
    2 -7 -7 14.36
    -2 7 7 14.46
    -2 7 7 14.36
    2 7 -7 15.06
    -1 -7 7 2.61
    1 -7 -7 2.06
    -1 -7 7 2.71
    1 -7 -7 2.55
    -1 7 7 2.82
    1 7 -7 2.34
    -1 7 7 2.56
    0 -7 7 1.79
    0 -7 -7 1.49
    0 -7 -7 1.99
    0 -7 7 1.36
    0 7 7 1.8
    0 7 7 1.29
    0 7 -7 1.48
    -1 -7 -7 -0.08
    1 -7 7 0.09
    1 -7 7 -0.01
    1 7 7 0.09
    1 7 7 0.1
    2 -7 7 4.5
    2 -7 7 4.73
    2 7 7 4.22
    3 -7 7 8.94
    3 -7 7 8.72
    3 7 7 9.46
    4 -7 7 4.12
    4 -7 7 4.44
    4 7 7 3.94
    5 -7 7 1.63
    5 -7 7 1.41
    5 7 7 1.5
    6 -7 7 0.33
    6 7 7 0.03
    7 -7 7 -0.07
    7 7 7 0.08
    -8 -8 7 0.71
    8 -8 -7 0.43
    -8 8 7 0.47
    8 8 -7 0.52
    7 -8 -7 3.34
    -7 -8 7 3.77
    7 8 -7 3.71
    -7 8 7 3.38
    7 8 -7 3.76
    -6 -8 7 0.09
    6 -8 -7 0.15
    -6 8 7 -0.04
    6 8 -7 0.27
    6 8 -7 0.19
    5 -8 -7 0.43
    -5 -8 7 0.2
    -5 -8 7 0.26
    5 8 -7 0.51
    -5 8 7 0.33
    5 8 -7 0.48
    4 -8 -7 0.09
    -4 -8 7 0.03
    -4 -8 7 -0.06
    -4 8 7 -0.03
    4 8 -7 0.05
    4 8 -7 0.05
    3 -8 -7 12.25
    -3 -8 7 12.34
    -3 -8 7 12.55
    3 -8 -7 12.3
    3 8 -7 12.59
    -3 8 7 11.41
    2 -8 -7 9.6
    -2 -8 7 8.98
    -2 -8 7 9.76
    2 -8 -7 10.08
    -2 8 7 9.7
    2 8 -7 9.16
    -1 -8 7 0.2
    -1 -8 7 -0.05
    1 -8 -7 -0.03
    1 -8 -7 -0.07
    1 8 -7 -0.03
    -1 8 7 -0.08
    0 -8 7 25.21
    0 -8 -7 26.93
    0 -8 7 25.05
    0 -8 -7 26.01
    0 8 -7 24.65
    0 8 7 27
    0 8 7 24.8
    -1 -8 -7 0.25
    1 -8 7 0.37
    1 -8 7 0.17
    1 8 7 0.24
    2 -8 7 5.35
    2 -8 7 5.61
    2 8 7 5.3
    3 -8 7 9.35
    3 -8 7 9.63
    3 8 7 9.35
    4 -8 7 0.78
    4 -8 7 0.9
    4 8 7 0.68
    5 -8 7 21.43
    5 -8 7 21.64
    5 8 7 19.71
    6 -8 7 0.27
    6 8 7 0.45
    7 -8 7 5.91
    7 8 7 6.44
    -8 -9 7 3.33
    8 -9 -7 3
    8 9 -7 3.86
    -8 9 7 3.46
    -7 -9 7 0.46
    7 -9 -7 0.49
    7 9 -7 0.47
    -7 9 7 0.49
    -6 -9 7 6.98
    6 -9 -7 6.28
    6 9 -7 6.68
    6 9 -7 6.87
    -6 9 7 6.43
    5 -9 -7 0.92
    -5 -9 7 0.9
    -5 -9 7 0.82
    -5 9 7 0.94
    5 9 -7 1.34
    5 9 -7 0.89
    -4 -9 7 6.74
    4 -9 -7 6.27
    -4 -9 7 6.75
    4 9 -7 6.12
    -4 9 7 6.26
    4 9 -7 6.4
    3 -9 -7 19.47
    -3 -9 7 19.98
    -3 -9 7 19
    3 -9 -7 20.27
    3 9 -7 20.2
    -3 9 7 18.58
    -2 -9 7 3.71
    2 -9 -7 3.55
    2 -9 -7 3.76
    -2 -9 7 3.12
    -2 9 7 3.39
    2 9 -7 3.58
    1 -9 -7 47.09
    1 -9 -7 50.08
    -1 -9 7 46.61
    -1 -9 7 46
    -1 9 7 46.42
    1 9 -7 46.29
    0 -9 7 0.8
    0 -9 -7 0.64
    0 -9 -7 0.67
    0 -9 7 0.66
    0 9 -7 0.8
    0 9 7 0.6
    1 -9 7 6.91
    -1 -9 -7 8.09
    1 -9 7 7.34
    1 9 7 6.93
    2 -9 7 8.59
    2 -9 7 9.01
    2 9 7 8.89
    3 -9 7 22
    3 -9 7 21.07
    3 9 7 21.9
    4 -9 7 0.09
    4 -9 7 0.03
    4 9 7 0
    5 -9 7 0.54
    5 -9 7 0.51
    5 9 7 0.57
    6 -9 7 13.42
    6 -9 7 12.5
    6 9 7 13.1
    7 -9 7 2.38
    7 9 7 2
    8 -10 -7 0.91
    -8 -10 7 0.7
    8 10 -7 1.02
    -8 10 7 0.85
    -7 -10 7 4.2
    7 -10 -7 4.27
    7 10 -7 4.56
    -7 10 7 4.39
    -6 -10 7 1.23
    6 -10 -7 1.25
    -6 10 7 0.96
    6 10 -7 1.44
    -5 -10 7 11.52
    -5 -10 7 11.91
    5 -10 -7 10.74
    -5 10 7 10.75
    5 10 -7 10.93
    5 10 -7 10.48
    -4 -10 7 1.43
    -4 -10 7 1.67
    4 -10 -7 1.52
    -4 10 7 1.68
    4 10 -7 1.47
    4 10 -7 2.22
    3 -10 -7 0.05
    -3 -10 7 0.06
    -3 -10 7 -0.06
    -3 10 7 0.04
    3 10 -7 0.04
    2 -10 -7 7.1
    2 -10 -7 6.87
    -2 -10 7 6.32
    -2 -10 7 6.94
    -2 10 7 6.61
    2 10 -7 7.31
    -1 -10 7 1.1
    -1 -10 7 0.97
    1 -10 -7 0.95
    1 -10 -7 0.99
    1 10 -7 1
    -1 10 7 1.06
    0 -10 7 10.61
    0 -10 -7 10.81
    0 -10 7 10.94
    0 -10 -7 10.52
    0 10 -7 10.65
    0 10 7 10.08
    1 -10 7 5.34
    -1 -10 -7 5.39
    1 -10 7 5.17
    1 10 7 5.33
    2 -10 7 8.82
    2 -10 7 8.15
    2 10 7 8.42
    3 -10 7 1.17
    3 -10 7 1.43
    3 10 7 1.58
    4 -10 7 22.28
    4 -10 7 23.77
    4 10 7 21.23
    5 -10 7 0.75
    5 -10 7 0.79
    5 10 7 0.63
    6 -10 7 8.05
    6 -10 7 7.3
    6 10 7 7.29
    7 -10 7 12.54
    7 10 7 12
    8 -11 -7 0.06
    -8 -11 7 0.1
    8 11 -7 -0.03
    -8 11 7 0.19
    7 -11 -7 6.16
    -7 -11 7 6.02
    -7 11 7 5.72
    7 11 -7 6.46
    -6 -11 7 0.98
    6 -11 -7 0.6
    -6 11 7 0.76
    6 11 -7 0.83
    5 -11 -7 17.09
    -5 -11 7 17.02
    -5 -11 7 17.63
    -5 11 7 17.31
    5 11 -7 16.58
    5 11 -7 16.71
    -4 -11 7 1.29
    -4 -11 7 1.23
    4 -11 -7 1.14
    -4 11 7 1.23
    4 11 -7 1.39
    4 11 -7 1.22
    3 -11 -7 0.92
    -3 -11 7 0.84
    -3 -11 7 0.95
    3 11 -7 0.78
    -3 11 7 0.68
    -2 -11 7 0.49
    -2 -11 7 0.41
    2 -11 -7 0.28
    2 11 -7 0.33
    -2 11 7 0.4
    1 -11 -7 16.49
    -1 -11 7 16.79
    -1 -11 7 15.89
    -1 11 7 15.98
    1 11 -7 16.36
    0 -11 -7 34.67
    0 -11 7 33.35
    0 -11 7 31.93
    0 -11 -7 33.2
    0 11 -7 32.53
    0 11 7 31.92
    1 -11 7 -0.01
    -1 -11 -7 -0.01
    1 -11 7 0
    1 11 7 -0.01
    2 -11 7 1.87
    2 -11 7 1.9
    2 11 7 2.3
    3 -11 7 74.87
    3 -11 7 75.34
    3 11 7 72.85
    4 -11 7 -0.03
    4 -11 7 0.21
    4 11 7 0.12
    5 -11 7 0.12
    5 -11 7 -0.06
    5 11 7 -0.14
    6 -11 7 0.56
    6 -11 7 0.36
    6 11 7 0.5
    8 -12 -7 1.78
    -8 -12 7 2.11
    8 12 -7 2.04
    -8 12 7 1.97
    -7 -12 7 0.43
    7 -12 -7 0.39
    7 12 -7 0.73
    -7 12 7 0.49
    -6 -12 7 1.48
    6 -12 -7 1.77
    6 12 -7 1.48
    -6 12 7 1.54
    5 -12 -7 0.03
    -5 -12 7 0.11
    -5 -12 7 0
    5 12 -7 0.18
    -5 12 7 0.1
    -4 -12 7 51.28
    -4 -12 7 50.2
    4 -12 -7 48.7
    4 12 -7 50.63
    -4 12 7 49.41
    4 12 -7 51.22
    3 -12 -7 0.01
    -3 -12 7 -0.05
    -3 -12 7 -0.03
    3 12 -7 0.04
    -3 12 7 0.09
    -2 -12 7 2.47
    -2 -12 7 2.86
    2 -12 -7 2.9
    2 12 -7 3.17
    -2 12 7 2.74
    -1 -12 7 0.01
    1 -12 -7 0.12
    -1 -12 7 0.08
    -1 12 7 0.09
    1 12 -7 -0.06
    0 -12 7 15.96
    0 -12 -7 17.86
    0 -12 7 17.15
    0 12 -7 16.65
    0 12 7 16.21
    1 -12 7 1.04
    1 -12 7 0.8
    -1 -12 -7 1.01
    1 12 7 1.04
    2 -12 7 20.78
    2 -12 7 21.64
    2 12 7 21.32
    3 -12 7 0.17
    3 -12 7 0.32
    3 12 7 0.11
    4 -12 7 19.01
    4 -12 7 19.26
    4 12 7 18.09
    5 -12 7 0.06
    5 -12 7 -0.05
    5 12 7 0
    6 -12 7 0.87
    6 -12 7 1
    6 12 7 0.62
    -7 -13 7 5.92
    7 -13 -7 5.29
    7 13 -7 5.75
    -7 13 7 5.68
    -6 -13 7 7.69
    6 -13 -7 6.94
    6 13 -7 7.22
    -6 13 7 6.86
    5 -13 -7 25.45
    -5 -13 7 26.22
    -5 -13 7 25.07
    -5 13 7 26.09
    5 13 -7 24.32
    4 -13 -7 12.29
    -4 -13 7 12.55
    -4 -13 7 13.15
    -4 13 7 12.46
    4 13 -7 12.55
    3 -13 -7 3.54
    -3 -13 7 3.36
    -3 -13 7 2.76
    3 13 -7 3.21
    -3 13 7 3.23
    2 -13 -7 4.47
    -2 -13 7 4.89
    -2 -13 7 4.9
    2 13 -7 4.73
    -2 13 7 4.86
    1 -13 -7 32.72
    -1 -13 7 31.67
    -1 -13 7 32.87
    1 13 -7 31.54
    -1 13 7 31.92
    0 -13 -7 6.48
    0 -13 7 7.04
    0 -13 7 6.47
    0 13 7 5.56
    0 13 -7 6.34
    -1 -13 -7 17.74
    1 -13 7 18
    1 -13 7 17.7
    1 13 7 16.98
    2 -13 7 23.72
    2 -13 7 25.02
    2 13 7 23.88
    3 -13 7 4.94
    3 -13 7 4.72
    3 13 7 5
    4 -13 7 4.51
    4 -13 7 4.49
    4 13 7 4.25
    5 -13 7 4.53
    5 -13 7 4.21
    5 13 7 4.23
    6 -13 7 16.28
    6 -13 7 15.23
    6 13 7 14.53
    -7 -14 7 8.89
    7 -14 -7 8
    7 14 -7 8.65
    -7 14 7 8.58
    -6 -14 7 10.15
    6 -14 -7 10.25
    -6 14 7 10.96
    6 14 -7 11.22
    -5 -14 7 8.3
    5 -14 -7 8
    -5 -14 7 8.43
    5 14 -7 8.24
    -5 14 7 8.14
    -4 -14 7 -0.04
    -4 -14 7 0.06
    4 -14 -7 -0.1
    -4 14 7 0
    4 14 -7 -0.1
    3 -14 -7 0.8
    -3 -14 7 1.04
    -3 -14 7 0.9
    -3 14 7 0.87
    3 14 -7 0.83
    -2 -14 7 1.02
    -2 -14 7 0.92
    2 -14 -7 1.1
    2 14 -7 1.48
    -2 14 7 1.21
    -1 -14 7 14.6
    1 -14 -7 15.32
    -1 -14 7 15.28
    1 14 -7 15.41
    -1 14 7 15.03
    0 -14 7 48.24
    0 -14 -7 48.1
    0 -14 7 47.45
    0 14 7 47.12
    0 14 -7 47.37
    -1 -14 -7 8.8
    1 -14 7 8.93
    1 -14 7 8.95
    1 14 7 8.41
    -1 14 -7 8.75
    2 -14 7 1.54
    2 -14 7 1
    2 14 7 1.28
    3 -14 7 9.99
    3 -14 7 9.79
    3 14 7 10.18
    4 -14 7 0.74
    4 -14 7 0.87
    4 14 7 0.44
    5 -14 7 1.47
    5 -14 7 1.55
    5 14 7 1.25
    6 -14 7 -0.05
    6 -14 7 -0.03
    6 14 7 0.07
    7 -15 -7 6.01
    -7 -15 7 6.77
    7 15 -7 7.15
    -7 15 7 6.55
    -6 -15 7 0.85
    6 -15 -7 0.83
    -6 15 7 1.09
    6 15 -7 0.92
    -5 -15 7 16.97
    5 -15 -7 16.91
    -5 -15 7 17.52
    -5 15 7 17.54
    5 15 -7 18.63
    -4 -15 7 1.49
    -4 -15 7 1.26
    4 -15 -7 1.36
    -4 15 7 1.52
    4 15 -7 1.46
    3 -15 -7 -0.01
    -3 -15 7 0.03
    -3 -15 7 -0.04
    -3 15 7 0.09
    3 15 -7 0.2
    2 -15 -7 23.74
    -2 -15 7 23.37
    -2 -15 7 23.86
    -2 15 7 22.91
    2 15 -7 22.76
    1 -15 -7 10.85
    -1 -15 7 10.77
    -1 -15 7 10.28
    1 15 -7 10.99
    -1 15 7 10.29
    0 -15 7 0.23
    0 -15 7 0.2
    0 -15 -7 0.16
    0 15 7 0.19
    0 15 -7 0.05
    1 -15 7 77.19
    1 -15 7 74.97
    -1 15 -7 72.52
    1 15 7 75.38
    2 -15 7 0
    2 -15 7 0
    2 15 7 0.12
    3 -15 7 2.76
    3 -15 7 1.83
    3 15 7 2.03
    4 -15 7 0.13
    4 -15 7 -0.06
    4 15 7 -0.15
    5 -15 7 6.67
    5 -15 7 6.99
    5 15 7 6.25
    6 -15 7 0.06
    6 15 7 0.19
    7 -16 -7 9.07
    -7 -16 7 10
    -7 16 7 9.78
    7 16 -7 10.06
    6 -16 -7 2.43
    -6 -16 7 2.97
    6 16 -7 2.71
    -6 16 7 2.29
    5 -16 -7 1.61
    -5 -16 7 1.55
    -5 -16 7 1.9
    -5 16 7 1.66
    5 16 -7 1.84
    -4 -16 7 2.11
    -4 -16 7 2.01
    4 -16 -7 2.05
    4 16 -7 1.99
    -4 16 7 2.09
    3 -16 -7 1.24
    -3 -16 7 1.11
    -3 -16 7 1.06
    3 16 -7 1.06
    -3 16 7 1.12
    2 -16 -7 0.63
    -2 -16 7 0.61
    -2 -16 7 0.65
    -2 16 7 0.72
    2 16 -7 0.77
    -1 -16 7 0.87
    -1 -16 7 0.67
    1 -16 -7 1.04
    1 16 -7 0.9
    -1 16 7 0.88
    0 -16 7 8.62
    0 -16 7 7.76
    0 -16 -7 8.11
    0 16 7 8.37
    0 16 -7 8.53
    1 -16 7 18.83
    1 -16 7 19.31
    -1 16 -7 18.02
    1 16 7 17.58
    2 -16 7 0.87
    2 -16 7 1.22
    2 16 7 0.91
    3 -16 7 0.84
    3 -16 7 0.56
    3 16 7 0.57
    4 -16 7 0.48
    4 -16 7 0.32
    4 16 7 0.4
    5 -16 7 9.46
    5 16 7 9.12
    6 -17 -7 0.51
    -6 -17 7 0.6
    -6 17 7 0.61
    6 17 -7 0.44
    -5 -17 7 0.3
    -5 -17 7 0.68
    5 -17 -7 0.58
    -5 17 7 0.44
    5 17 -7 0.37
    -4 -17 7 3.02
    4 -17 -7 3.25
    -4 -17 7 2.48
    -4 17 7 3.15
    4 17 -7 3.42
    -3 -17 7 0.97
    3 -17 -7 1.21
    -3 -17 7 1.19
    3 -17 -7 1.03
    -3 17 7 1.08
    3 17 -7 1.04
    -2 -17 7 1.46
    2 -17 -7 1.34
    -2 -17 7 1.55
    -2 17 7 1.53
    2 17 -7 1.19
    -1 -17 7 1.83
    -1 -17 7 1.89
    1 -17 -7 1.69
    1 17 -7 1.31
    -1 17 7 1.59
    0 -17 7 1.32
    0 -17 7 1.26
    0 -17 -7 1.27
    0 17 7 1.05
    0 17 -7 0.95
    1 -17 7 4.39
    1 -17 7 3.99
    1 17 7 4.17
    -1 17 -7 3.98
    2 -17 7 34.23
    2 -17 7 32.57
    2 17 7 31.84
    3 -17 7 0.35
    3 -17 7 0.59
    3 17 7 0.58
    4 -17 7 5.38
    4 -17 7 6.05
    4 17 7 5.58
    5 -17 7 1.92
    5 17 7 1.85
    -6 -18 7 1.73
    6 -18 -7 1.47
    6 18 -7 1.8
    -6 18 7 1.29
    -5 -18 7 -0.17
    5 -18 -7 0.11
    -5 -18 7 0.08
    5 18 -7 0.28
    -5 18 7 0.06
    -4 -18 7 1.07
    -4 -18 7 1.2
    4 -18 -7 0.96
    -4 18 7 1.16
    4 18 -7 1.14
    3 -18 -7 1.68
    -3 -18 7 1.83
    3 -18 -7 1.74
    -3 -18 7 1.67
    -3 18 7 1.72
    3 18 -7 1.92
    -2 -18 7 5.68
    2 -18 -7 5.03
    -2 -18 7 4.92
    -2 18 7 5.21
    2 18 -7 4.88
    -1 -18 7 3.23
    -1 -18 7 3.52
    1 -18 -7 3.39
    -1 18 7 3.67
    1 18 -7 3.57
    0 -18 -7 0.04
    0 -18 7 -0.16
    0 -18 7 0.2
    0 18 -7 0.14
    0 18 7 0.14
    1 -18 7 0.19
    1 -18 7 0.31
    -1 18 -7 0.12
    1 18 7 0.39
    2 -18 7 10.22
    2 -18 7 9.82
    2 18 7 9.41
    3 -18 7 5.23
    3 -18 7 5.02
    3 18 7 4.9
    4 -18 7 0.37
    4 18 7 0.11
    5 -18 7 5.5
    5 18 7 4.82
    -6 -19 7 0.83
    6 -19 -7 0.64
    6 19 -7 0.54
    -5 -19 7 0.17
    -5 -19 7 0.12
    5 -19 -7 0.41
    5 19 -7 0.22
    -4 -19 7 10.29
    4 -19 -7 9.65
    -4 -19 7 10.14
    4 19 -7 10.41
    3 -19 -7 25.73
    -3 -19 7 25.87
    3 -19 -7 25.3
    -3 -19 7 27.6
    3 19 -7 25.2
    -2 -19 7 3.64
    -2 -19 7 4.05
    2 -19 -7 3.62
    2 19 -7 3.85
    1 -19 -7 0.07
    -1 -19 7 0.35
    -1 -19 7 0.01
    -1 19 7 0.08
    1 19 -7 0.16
    0 -19 -7 4.27
    0 -19 7 4.23
    0 -19 7 3.86
    0 19 -7 4.09
    0 19 7 3.94
    1 -19 7 6.35
    1 -19 7 7.46
    -1 19 -7 7.16
    1 19 7 7.4
    2 -19 7 2.95
    2 -19 7 2.71
    2 19 7 2.87
    3 -19 7 4.89
    3 19 7 4.32
    4 -19 7 1.12
    4 19 7 1.2
    5 -19 7 1.52
    5 19 7 1.27
    -5 -20 7 0.12
    -5 -20 7 0.4
    5 -20 -7 0.52
    5 20 -7 0.62
    -4 -20 7 0.19
    -4 -20 7 0.04
    4 -20 -7 0.14
    4 20 -7 0.07
    3 -20 -7 -0.02
    -3 -20 7 0
    -3 -20 7 0.15
    3 -20 -7 0.07
    3 20 -7 0.17
    -2 -20 7 1.91
    2 -20 -7 1.6
    -2 -20 7 1.74
    2 20 -7 1.47
    -1 -20 7 0.17
    1 -20 -7 0.09
    -1 -20 7 0.17
    1 20 -7 0.15
    0 -20 7 5.03
    0 -20 7 4.82
    0 -20 -7 4.47
    0 20 7 4.64
    0 20 -7 4.8
    1 -20 7 2.38
    1 -20 7 2.08
    -1 20 -7 1.75
    1 20 7 2.15
    2 -20 7 2.54
    2 20 7 2.07
    -2 20 -7 2.12
    3 -20 7 1.32
    3 20 7 1.43
    4 -20 7 0.53
    4 20 7 0.35
    -5 -21 7 -0.07
    5 -21 -7 0.06
    5 21 -7 0.33
    4 -21 -7 0.28
    -4 -21 7 0.42
    -4 -21 7 0.2
    4 21 -7 0.39
    3 -21 -7 2.47
    -3 -21 7 2.5
    -3 -21 7 2.98
    3 -21 -7 2.42
    3 21 -7 3
    2 -21 -7 1.62
    -2 -21 7 1.48
    -2 -21 7 1.25
    2 21 -7 1.23
    1 -21 -7 1.67
    -1 -21 7 1.5
    1 21 -7 2.04
    0 -21 7 5.68
    0 -21 -7 5.1
    0 21 -7 5.16
    1 -21 7 10.72
    -1 21 -7 10.12
    1 21 7 11.07
    2 -21 7 1.91
    2 21 7 2.14
    -2 21 -7 2.2
    3 -21 7 2.93
    3 21 7 2.59
    4 -21 7 -0.04
    4 21 7 0.22
    -5 -22 7 4.16
    5 -22 -7 3.47
    5 22 -7 3.85
    4 -22 -7 1.35
    -4 -22 7 1.2
    4 22 -7 1.24
    -3 -22 7 2.24
    3 22 -7 2.52
    -2 -22 7 -0.15
    2 22 -7 0.14
    1 -22 -7 2.85
    -1 -22 7 3.44
    1 22 -7 2.64
    0 -22 7 0.42
    0 22 -7 0.12
    1 -22 7 10.53
    -1 22 -7 10.3
    1 22 7 10.83
    2 -22 7 0.2
    2 22 7 0.57
    -2 22 -7 0.4
    3 -22 7 0.28
    3 22 7 0.06
    4 -23 -7 3.44
    -4 -23 7 3.72
    4 23 -7 3.4
    -3 -23 7 0.99
    3 23 -7 1.06
    -2 -23 7 -0.14
    2 23 -7 0.25
    -1 -23 7 -0.17
    1 23 -7 0.08
    0 -23 7 1.73
    0 23 -7 1.33
    1 -23 7 7.43
    -1 23 -7 7.07
    2 -23 7 4.9
    2 23 7 4.71
    -2 23 -7 4.21
    3 -23 7 -0.22
    3 23 7 0.01
    -3 -24 7 -0.05
    3 24 -7 0.07
    -2 -24 7 3.69
    2 24 -7 3.71
    -1 -24 7 1.1
    1 24 -7 1.03
    0 -24 7 1.78
    0 24 -7 1.74
    1 -24 7 5.32
    -1 24 -7 5.45
    2 -24 7 1.17
    -2 24 -7 0.81
    -2 -25 7 -0.14
    2 25 -7 -0.02
    -1 -25 7 4.33
    1 25 -7 4.12
    0 -25 7 9.66
    0 25 -7 8.68
    1 -25 7 0.73
    -1 25 -7 1.09
    -1 -26 7 0.29
    1 26 -7 0.55
    8 0 -8 0.49
    -8 0 8 0.54
    7 0 -8 6.49
    7 0 -8 6.06
    -7 0 8 6.55
    6 0 -8 36.95
    6 0 -8 36.08
    -6 0 8 35.14
    5 0 -8 39.49
    5 0 -8 37.2
    -5 0 8 37.77
    -4 0 8 28.66
    4 0 -8 28.14
    -3 0 8 51.43
    3 0 -8 52.15
    2 0 -8 198.82
    -2 0 8 202.55
    -2 0 8 205.05
    -1 0 8 1.84
    1 0 -8 2.2
    1 0 -8 1.72
    -1 0 8 1.74
    0 0 -8 47.56
    0 0 -8 51.77
    0 0 8 50.28
    0 0 8 48.35
    1 0 8 51.53
    1 0 8 51.38
    2 0 8 23.43
    2 0 8 21.42
    3 0 8 9.17
    4 0 8 0.92
    5 0 8 28.43
    6 0 8 7.69
    7 0 8 9.27
    -8 -1 8 1.9
    8 -1 -8 2.21
    -8 1 8 1.58
    8 1 -8 1.92
    7 -1 -8 33.65
    -7 -1 8 33.29
    7 1 -8 33.86
    -7 1 8 33.85
    7 1 -8 34.04
    6 -1 -8 0.2
    -6 -1 8 0.06
    6 -1 -8 0.35
    6 1 -8 -0.01
    -6 1 8 0.37
    6 1 -8 0.27
    5 -1 -8 0.81
    -5 -1 8 1.19
    5 -1 -8 1.01
    -5 1 8 1.01
    5 1 -8 0.98
    5 1 -8 1.05
    -4 -1 8 0.33
    4 -1 -8 0.34
    4 1 -8 0.09
    -4 1 8 0.22
    3 -1 -8 8.28
    -3 -1 8 9.25
    -3 1 8 9.03
    3 1 -8 8.79
    -2 -1 8 11.63
    2 -1 -8 12.12
    -2 -1 8 11.85
    -2 1 8 11.81
    -2 1 8 12.3
    2 1 -8 11.59
    -1 -1 8 0.19
    -1 -1 8 0.34
    1 -1 -8 0.28
    1 -1 -8 0.22
    1 1 -8 -0.05
    -1 1 8 0.22
    -1 1 8 0.22
    1 1 -8 0.24
    0 -1 8 56.17
    0 -1 -8 54.21
    0 -1 8 56.88
    0 -1 -8 56.92
    0 1 8 55.69
    0 1 -8 53.77
    0 1 8 54.13
    1 -1 8 1.58
    1 -1 8 1.53
    1 1 8 1.66
    1 1 8 1.51
    2 -1 8 21.75
    2 -1 8 20.83
    2 1 8 20.69
    3 -1 8 2.01
    3 1 8 2.38
    4 -1 8 8.11
    4 1 8 8.13
    5 -1 8 0.03
    5 1 8 0.21
    6 -1 8 0.21
    6 1 8 0.2
    7 -1 8 3.09
    7 1 8 2.22
    -8 -2 8 1.8
    8 -2 -8 1.56
    8 2 -8 1.22
    -8 2 8 1.6
    7 -2 -8 2.51
    -7 -2 8 2.97
    7 2 -8 2.49
    -7 2 8 2
    7 2 -8 2.71
    -6 -2 8 4.76
    6 -2 -8 4.64
    6 -2 -8 4.88
    6 2 -8 4.07
    -6 2 8 4.63
    6 2 -8 4.68
    5 -2 -8 22.42
    5 -2 -8 22.52
    -5 -2 8 21.89
    -5 2 8 22.22
    5 2 -8 21.62
    5 2 -8 21.88
    4 -2 -8 1.44
    -4 -2 8 1.58
    -4 2 8 1.47
    4 2 -8 1.41
    -3 -2 8 14.31
    -3 -2 8 13.86
    3 -2 -8 12.94
    -3 2 8 13.83
    3 2 -8 13.33
    -2 -2 8 6.69
    -2 -2 8 7.11
    2 -2 -8 7.09
    2 2 -8 7.56
    -2 2 8 6.51
    1 -2 -8 7.88
    1 -2 -8 8.53
    -1 -2 8 8.03
    -1 -2 8 8.56
    -1 2 8 7.6
    -1 2 8 8.47
    1 2 -8 8.27
    1 2 -8 7.72
    0 -2 8 11.5
    0 -2 8 11.87
    0 -2 -8 11.39
    0 2 8 11.67
    0 2 8 11.98
    0 2 -8 11.06
    1 -2 8 18.17
    1 -2 8 18.64
    1 2 8 17.8
    2 -2 8 3.4
    2 -2 8 3.52
    2 2 8 3.35
    3 -2 8 39.3
    3 2 8 39.73
    4 -2 8 10.55
    4 2 8 11.23
    5 -2 8 9.35
    5 2 8 8.65
    6 -2 8 3.48
    6 2 8 3.68
    -8 -3 8 1.15
    8 -3 -8 1.13
    8 3 -8 0.92
    -8 3 8 0.72
    8 3 -8 1.22
    -7 -3 8 3.16
    7 -3 -8 3.03
    7 3 -8 3.22
    7 3 -8 2.94
    -7 3 8 3.11
    -6 -3 8 0.73
    6 -3 -8 1.02
    6 3 -8 0.89
    -6 3 8 0.96
    6 3 -8 0.93
    5 -3 -8 1.7
    -5 -3 8 1.48
    5 -3 -8 1.68
    5 3 -8 1.45
    5 3 -8 1.75
    -5 3 8 1.51
    -4 -3 8 9.91
    4 -3 -8 9.81
    4 3 -8 9.68
    -4 3 8 9.15
    3 -3 -8 4.74
    -3 -3 8 4.74
    -3 -3 8 4.35
    3 3 -8 4.79
    -3 3 8 5.24
    2 -3 -8 35.71
    -2 -3 8 36.75
    -2 -3 8 35.76
    2 3 -8 36.55
    -2 3 8 34.48
    -1 -3 8 4.81
    -1 -3 8 4.52
    1 -3 -8 4.85
    1 -3 -8 4.43
    -1 3 8 3.94
    1 3 -8 4.53
    0 -3 8 40.01
    0 -3 8 38.7
    0 -3 -8 37.91
    0 3 -8 38.74
    0 3 8 37.37
    1 -3 8 1.49
    1 -3 8 1.58
    1 3 8 1.48
    2 -3 8 10.76
    2 -3 8 10.98
    2 3 8 10.48
    3 -3 8 2.79
    3 -3 8 3.43
    3 3 8 2.54
    4 -3 8 3.19
    4 3 8 3.43
    5 -3 8 6.56
    5 3 8 6.27
    6 -3 8 2.87
    6 3 8 3.36
    -8 -4 8 1.02
    8 -4 -8 0.79
    -8 4 8 0.59
    8 4 -8 0.87
    8 4 -8 0.86
    7 -4 -8 5.66
    -7 -4 8 4.75
    7 4 -8 5.47
    -7 4 8 5
    7 4 -8 5.53
    -6 -4 8 11.75
    6 -4 -8 10.46
    -6 4 8 11.61
    6 4 -8 11.39
    6 4 -8 11.51
    5 -4 -8 1.26
    -5 -4 8 1.12
    5 -4 -8 1.16
    5 4 -8 0.89
    -5 4 8 1.41
    5 4 -8 0.72
    4 -4 -8 0.31
    -4 -4 8 0.32
    4 4 -8 0.37
    -4 4 8 0.35
    -3 -4 8 45.76
    -3 -4 8 45.67
    3 -4 -8 44.85
    3 4 -8 45.62
    -3 4 8 45.96
    2 -4 -8 5.6
    -2 -4 8 5.17
    -2 -4 8 4.98
    2 4 -8 5.41
    -2 4 8 5.4
    -1 -4 8 2.1
    1 -4 -8 2.81
    1 -4 -8 2.33
    -1 -4 8 2.65
    1 4 -8 2.76
    -1 4 8 2.29
    0 -4 8 8.01
    0 -4 8 8.65
    0 -4 -8 7.98
    0 4 8 7.64
    0 4 -8 7.95
    1 -4 8 13.43
    1 -4 8 13.49
    1 4 8 13.78
    2 -4 8 12.52
    2 -4 8 12.77
    2 4 8 13.22
    3 -4 8 8
    3 -4 8 7.94
    3 4 8 8.3
    4 -4 8 0.4
    4 4 8 0.18
    5 -4 8 7.8
    5 4 8 8.69
    6 -4 8 -0.13
    6 4 8 0
    8 -5 -8 1.93
    -8 -5 8 1.96
    8 5 -8 2.13
    -8 5 8 1.96
    8 5 -8 2.21
    -7 -5 8 1.35
    7 -5 -8 1.4
    7 5 -8 1.62
    -7 5 8 1.32
    7 5 -8 1.05
    -6 -5 8 0.62
    6 -5 -8 0.37
    6 5 -8 0.44
    6 5 -8 0.7
    -6 5 8 0.52
    -5 -5 8 14.95
    5 -5 -8 13.95
    5 5 -8 14.2
    5 5 -8 15.54
    -5 5 8 14.28
    4 -5 -8 2.92
    -4 -5 8 3.03
    -4 5 8 3.43
    4 5 -8 3.21
    3 -5 -8 5.25
    -3 -5 8 5.25
    -3 -5 8 4.99
    3 5 -8 5.53
    -3 5 8 5.5
    2 -5 -8 42.26
    -2 -5 8 43.76
    -2 -5 8 43.65
    -2 5 8 42.56
    2 5 -8 44
    -1 -5 8 23.12
    -1 -5 8 23.91
    1 -5 -8 25.13
    1 -5 -8 23.25
    1 5 -8 23.59
    -1 5 8 23.59
    0 -5 8 7.7
    0 -5 -8 7.72
    0 -5 8 7.09
    0 5 8 8.03
    0 5 -8 7.42
    1 -5 8 14.4
    1 -5 8 13.41
    1 5 8 13.26
    2 -5 8 18.11
    2 -5 8 19.1
    2 5 8 19.07
    3 -5 8 0.61
    3 -5 8 0.75
    3 5 8 1
    4 -5 8 18.35
    4 5 8 19.03
    5 -5 8 0.08
    5 5 8 0.24
    6 -5 8 12.99
    6 5 8 12.79
    -8 -6 8 1.99
    8 -6 -8 2.02
    -8 6 8 1.71
    8 6 -8 1.96
    -7 -6 8 2.37
    7 -6 -8 2.13
    7 6 -8 2.3
    7 6 -8 2.3
    -7 6 8 2.2
    6 -6 -8 0.42
    -6 -6 8 0.35
    -6 6 8 0.31
    6 6 -8 0.51
    6 6 -8 0.43
    5 -6 -8 30.77
    -5 -6 8 31.38
    5 6 -8 31.85
    -5 6 8 31.03
    5 6 -8 30.85
    -4 -6 8 20.27
    -4 6 8 20.24
    4 6 -8 20.21
    -3 -6 8 0.5
    3 -6 -8 0.69
    -3 -6 8 0.66
    -3 6 8 0.7
    3 6 -8 0.69
    -2 -6 8 63.38
    2 -6 -8 63.19
    -2 -6 8 64.13
    2 6 -8 62.03
    -2 6 8 63.07
    1 -6 -8 1.39
    -1 -6 8 1.4
    -1 -6 8 1.27
    1 -6 -8 1.27
    1 6 -8 1.56
    -1 6 8 1.2
    0 -6 -8 1.52
    0 -6 8 1.34
    0 -6 8 1.69
    0 6 8 1.6
    0 6 -8 1.39
    1 -6 8 3.37
    1 -6 8 3.64
    1 6 8 3.33
    2 -6 8 0.28
    2 -6 8 0.25
    2 6 8 -0.05
    3 -6 8 14.59
    3 -6 8 14.7
    3 6 8 13.4
    4 -6 8 0.6
    4 -6 8 0.64
    4 6 8 0.48
    5 -6 8 2.67
    5 6 8 2.6
    6 -6 8 0.04
    6 6 8 0.12
    -8 -7 8 0.34
    8 -7 -8 0.17
    -8 7 8 0.31
    8 7 -8 0.83
    7 -7 -8 -0.03
    -7 -7 8 0.19
    7 7 -8 0.03
    -7 7 8 0.02
    7 7 -8 -0.05
    6 -7 -8 0.13
    -6 -7 8 -0.01
    -6 7 8 0.14
    6 7 -8 0.16
    6 7 -8 0.15
    -5 -7 8 1.17
    5 -7 -8 0.69
    -5 7 8 0.78
    5 7 -8 1.09
    5 7 -8 1.07
    -4 -7 8 37.03
    -4 -7 8 36.83
    -4 7 8 35.12
    4 7 -8 35.27
    -3 -7 8 14.79
    3 -7 -8 14.1
    -3 -7 8 13.98
    3 7 -8 13.89
    -3 7 8 13.86
    -2 -7 8 10.33
    2 -7 -8 10.32
    -2 -7 8 10.39
    2 7 -8 9.6
    -2 7 8 10.02
    -1 -7 8 6.38
    -1 -7 8 6.44
    1 -7 -8 6.08
    1 -7 -8 6.5
    1 7 -8 6.1
    -1 7 8 5.82
    0 -7 -8 1.88
    0 -7 8 2
    0 -7 8 1.93
    0 7 8 1.65
    0 7 -8 2.12
    1 -7 8 26.77
    1 -7 8 26.84
    1 7 8 26.22
    2 -7 8 10.53
    2 -7 8 10.19
    2 7 8 10
    3 -7 8 23.53
    3 -7 8 24.33
    3 7 8 24.14
    4 -7 8 0.83
    4 -7 8 0.96
    4 7 8 0.8
    5 -7 8 1.05
    5 7 8 0.98
    6 -7 8 9.46
    6 7 8 8.98
    8 -8 -8 2.53
    -8 -8 8 2.74
    -8 8 8 2.25
    8 8 -8 2.93
    7 -8 -8 0.82
    -7 -8 8 0.49
    -7 8 8 0.73
    7 8 -8 0.92
    6 -8 -8 0.55
    -6 -8 8 0.5
    -6 8 8 0.45
    6 8 -8 0.58
    6 8 -8 0.51
    5 -8 -8 3.33
    -5 -8 8 3.31
    5 8 -8 3.62
    5 8 -8 3.68
    -5 8 8 2.91
    -4 -8 8 19.49
    -4 -8 8 18.58
    4 8 -8 18.68
    -4 8 8 17.68
    -3 -8 8 0.15
    -3 -8 8 0.01
    3 8 -8 0.12
    -3 8 8 0.06
    -2 -8 8 8.79
    -2 -8 8 8.66
    2 8 -8 8.45
    -2 8 8 8.41
    1 -8 -8 25.67
    -1 -8 8 24.72
    -1 -8 8 26.71
    1 -8 -8 26.33
    1 8 -8 25.54
    -1 8 8 24.47
    0 -8 -8 2.9
    0 -8 8 2.89
    0 -8 8 3.16
    0 8 -8 2.85
    0 8 8 2.61
    1 -8 8 27.52
    1 -8 8 25.88
    1 8 8 25.56
    2 -8 8 0.27
    2 -8 8 0.36
    2 8 8 0.5
    3 -8 8 4.05
    3 -8 8 3.56
    3 8 8 3.76
    4 -8 8 3.03
    4 -8 8 3.07
    4 8 8 2.89
    5 -8 8 -0.12
    5 8 8 0.11
    6 -8 8 0.94
    6 8 8 0.75
    -7 -9 8 0.41
    7 -9 -8 0.52
    -7 9 8 0.29
    7 9 -8 0.67
    -6 -9 8 1.16
    6 -9 -8 1.44
    -6 9 8 1.32
    6 9 -8 1.56
    6 9 -8 1.22
    5 -9 -8 0.43
    -5 -9 8 0.51
    5 9 -8 0.89
    5 9 -8 0.55
    -5 9 8 0.49
    -4 -9 8 5.39
    -4 -9 8 4.91
    4 9 -8 4.61
    -4 9 8 4.99
    -3 -9 8 0.65
    -3 -9 8 1.11
    3 9 -8 0.75
    -3 9 8 0.68
    -2 -9 8 28.54
    -2 -9 8 28.69
    2 9 -8 28.19
    -2 9 8 27.84
    -1 -9 8 10.81
    -1 -9 8 10.03
    -1 9 8 10.13
    1 9 -8 10.5
    0 -9 8 1.34
    0 -9 8 1.28
    0 -9 -8 1.28
    0 9 -8 1.1
    0 9 8 1.25
    1 -9 8 7.34
    1 -9 8 7.14
    1 9 8 7.01
    2 -9 8 2.73
    2 -9 8 2.23
    2 9 8 2.09
    3 -9 8 9.06
    3 -9 8 7.98
    3 9 8 8.56
    4 -9 8 2.82
    4 -9 8 3.25
    4 9 8 3.02
    5 -9 8 2.12
    5 9 8 2.26
    6 -9 8 0.19
    6 9 8 -0.02
    -7 -10 8 0.03
    7 -10 -8 0.19
    -7 10 8 0.08
    7 10 -8 0
    -6 -10 8 28.94
    6 -10 -8 26.2
    -6 10 8 27.15
    6 10 -8 26.1
    -5 -10 8 16.2
    5 -10 -8 14.68
    5 10 -8 15.87
    -5 10 8 15.21
    5 10 -8 16.52
    -4 -10 8 0.21
    -4 -10 8 0.15
    -4 10 8 0.42
    4 10 -8 0.14
    4 10 -8 0.38
    -3 -10 8 0.45
    -3 -10 8 0.11
    3 10 -8 0.39
    -3 10 8 0.12
    -2 -10 8 2.49
    -2 -10 8 2.9
    2 10 -8 2.66
    -2 10 8 3
    -1 -10 8 3.66
    -1 -10 8 2.83
    1 10 -8 3.43
    -1 10 8 2.99
    0 -10 8 3.13
    0 -10 8 2.89
    0 10 -8 3.09
    0 10 8 2.44
    1 -10 8 43.29
    1 -10 8 45.24
    1 10 8 44
    2 -10 8 3.41
    2 -10 8 2.98
    2 10 8 2.74
    3 -10 8 20.47
    3 -10 8 20.41
    3 10 8 18.99
    4 -10 8 1.57
    4 -10 8 1.95
    4 10 8 1.6
    5 -10 8 0.32
    5 10 8 0.05
    6 -10 8 0.51
    6 10 8 0.41
    7 -11 -8 1.14
    -7 -11 8 0.95
    7 11 -8 1.04
    -7 11 8 1.22
    6 -11 -8 16.9
    -6 -11 8 17.61
    6 11 -8 17.74
    -6 11 8 16.05
    -5 -11 8 9.15
    5 -11 -8 9.32
    -5 11 8 8.93
    5 11 -8 9.69
    -4 -11 8 8.25
    -4 -11 8 7.69
    4 -11 -8 7.76
    4 11 -8 8.49
    -4 11 8 7.47
    4 11 -8 7.94
    -3 -11 8 0.37
    -3 -11 8 0.6
    3 11 -8 0.56
    -3 11 8 0.6
    -2 -11 8 1.01
    -2 -11 8 1.75
    -2 11 8 1.45
    2 11 -8 1.31
    -1 -11 8 0.38
    -1 -11 8 0.58
    1 11 -8 0.32
    -1 11 8 0.44
    0 -11 8 9.73
    0 -11 8 9.8
    0 11 8 9.09
    0 11 -8 8.87
    1 -11 8 1.07
    1 -11 8 0.91
    1 11 8 1.17
    2 -11 8 5.26
    2 -11 8 4.61
    2 11 8 4.74
    3 -11 8 0.23
    3 -11 8 0.09
    3 11 8 0.13
    4 -11 8 0.21
    4 -11 8 0.26
    4 11 8 -0.02
    5 -11 8 0.04
    5 -11 8 -0.13
    5 11 8 0.08
    6 -11 8 0.53
    6 11 8 0.32
    -7 -12 8 4
    7 -12 -8 4.11
    7 12 -8 3.82
    -7 12 8 4.23
    -6 -12 8 1.25
    6 -12 -8 1.35
    -6 12 8 1.29
    6 12 -8 1.34
    -5 -12 8 0.34
    5 -12 -8 0.29
    5 12 -8 0.21
    -5 12 8 0.18
    -4 -12 8 8.24
    4 -12 -8 7.72
    -4 -12 8 8.29
    4 12 -8 8.39
    -4 12 8 8.37
    -3 -12 8 13.87
    -3 -12 8 14.37
    -3 12 8 13.88
    3 12 -8 14.31
    -2 -12 8 0.47
    -2 -12 8 0.55
    -2 12 8 0.57
    2 12 -8 0.65
    -1 -12 8 1.65
    -1 -12 8 1.75
    1 12 -8 1.79
    -1 12 8 1.78
    0 -12 8 14.85
    0 -12 8 14.17
    0 12 8 13.85
    0 12 -8 14.83
    1 -12 8 24.02
    1 -12 8 24.31
    1 12 8 23.66
    -1 12 -8 23.79
    2 -12 8 4.89
    2 -12 8 4.69
    2 12 8 4.89
    3 -12 8 2.58
    3 -12 8 2.32
    3 12 8 2.57
    4 -12 8 7.66
    4 -12 8 7.5
    4 12 8 7.93
    5 -12 8 0.4
    5 -12 8 0.31
    5 12 8 0.42
    6 -12 8 0.62
    6 12 8 0.58
    7 -13 -8 -0.03
    -7 -13 8 0.1
    7 13 -8 0.04
    -7 13 8 -0.01
    6 -13 -8 0.49
    -6 -13 8 0.5
    6 13 -8 0.52
    -6 13 8 0.45
    -5 -13 8 7.3
    5 -13 -8 7.16
    5 13 -8 7.57
    -5 13 8 8.2
    -4 -13 8 15.37
    -4 -13 8 16.31
    4 -13 -8 15.1
    -4 13 8 16.11
    4 13 -8 15.09
    -3 -13 8 10.36
    -3 -13 8 11.1
    -3 13 8 11.23
    3 13 -8 11.78
    -2 -13 8 1.77
    -2 -13 8 1.72
    2 13 -8 1.98
    -2 13 8 1.84
    -1 -13 8 21.87
    -1 -13 8 22.04
    -1 13 8 21.26
    1 13 -8 21.24
    0 -13 8 7.41
    0 -13 8 7.89
    0 13 8 7.05
    0 13 -8 7.51
    1 -13 8 28.77
    1 -13 8 30.06
    -1 13 -8 27.92
    1 13 8 28.8
    2 -13 8 1.23
    2 -13 8 1.33
    2 13 8 1.13
    3 -13 8 0.58
    3 -13 8 0.28
    3 13 8 0.33
    4 -13 8 2.55
    4 -13 8 2.33
    4 13 8 2.65
    5 -13 8 0.86
    5 -13 8 0.89
    5 13 8 0.93
    -7 -14 8 3.83
    7 -14 -8 3.29
    -7 14 8 4.12
    7 14 -8 3.36
    -6 -14 8 0.64
    6 -14 -8 0.28
    -6 14 8 0.25
    6 14 -8 0.3
    5 -14 -8 2.5
    -5 -14 8 2.62
    5 14 -8 2.81
    -5 14 8 2.86
    4 -14 -8 0.63
    -4 -14 8 0.86
    -4 -14 8 0.99
    -4 14 8 1.02
    4 14 -8 1.01
    -3 -14 8 6.95
    -3 -14 8 6.3
    -3 14 8 6.32
    3 14 -8 6.3
    -2 -14 8 13.17
    -2 -14 8 12.59
    2 14 -8 11.98
    -2 14 8 12.46
    -1 -14 8 2.96
    -1 -14 8 2.91
    1 14 -8 2.66
    -1 14 8 3.25
    0 -14 8 28.96
    0 -14 8 28.13
    0 14 8 27.34
    0 14 -8 27.23
    1 -14 8 1.88
    1 -14 8 2.27
    1 14 8 2.13
    -1 14 -8 2.02
    2 -14 8 1.67
    2 -14 8 1.63
    2 14 8 1.51
    3 -14 8 6.34
    3 -14 8 6.08
    3 14 8 6.11
    4 -14 8 0.17
    4 -14 8 -0.08
    4 14 8 0.27
    5 -14 8 1.27
    5 -14 8 1.36
    5 14 8 1.36
    -6 -15 8 7.77
    6 -15 -8 7.97
    6 15 -8 8
    -6 15 8 8.08
    -5 -15 8 1.58
    5 -15 -8 1.2
    -5 15 8 1.29
    5 15 -8 1.03
    -4 -15 8 0.38
    -4 -15 8 0.55
    4 -15 -8 0.3
    4 15 -8 0.35
    -4 15 8 0.49
    -3 -15 8 18.26
    -3 -15 8 19.12
    3 15 -8 17.28
    -3 15 8 17.34
    -2 -15 8 7.17
    -2 -15 8 7.16
    -2 15 8 6.4
    2 15 -8 7.64
    -1 -15 8 14.54
    -1 -15 8 15.62
    -1 15 8 13.86
    1 15 -8 14.37
    0 -15 8 1.62
    0 -15 8 1.77
    0 15 8 1.44
    0 15 -8 1.34
    1 -15 8 4.91
    1 -15 8 5.56
    -1 15 -8 4.57
    1 15 8 5.1
    2 -15 8 5.68
    2 -15 8 5.48
    2 15 8 5.63
    3 -15 8 0.17
    3 -15 8 -0.05
    3 15 8 0.02
    4 -15 8 2.47
    4 -15 8 2.59
    4 15 8 2.2
    5 -15 8 2.09
    5 -15 8 2.01
    5 15 8 2.26
    -6 -16 8 0.98
    6 -16 -8 0.86
    -6 16 8 0.7
    6 16 -8 0.93
    -5 -16 8 0.61
    5 -16 -8 0.42
    5 16 -8 0.42
    -5 16 8 0.46
    -4 -16 8 0
    -4 -16 8 -0.09
    4 -16 -8 0.03
    -4 16 8 0.13
    4 16 -8 0.02
    -3 -16 8 2.76
    -3 -16 8 3.16
    3 16 -8 2.56
    -3 16 8 2.94
    -2 -16 8 0.06
    -2 -16 8 -0.1
    2 16 -8 -0.04
    -2 16 8 0.1
    -1 -16 8 -0.07
    -1 -16 8 0.18
    -1 16 8 0.02
    1 16 -8 -0.02
    0 -16 8 12.98
    0 -16 8 12.91
    0 16 -8 11.6
    0 16 8 12.23
    1 -16 8 -0.09
    1 -16 8 -0.04
    -1 16 -8 0.02
    1 16 8 0
    2 -16 8 6.04
    2 -16 8 6.36
    2 16 8 5.51
    3 -16 8 0.99
    3 -16 8 1.25
    3 16 8 1.13
    4 -16 8 5.07
    4 -16 8 4.81
    4 16 8 4.32
    5 -16 8 1.47
    5 16 8 1.58
    -6 -17 8 -0.08
    6 -17 -8 0.02
    6 17 -8 0.09
    -6 17 8 -0.03
    5 -17 -8 21.43
    -5 -17 8 22.17
    -5 17 8 23.28
    5 17 -8 23.48
    -4 -17 8 0.61
    4 -17 -8 0.56
    -4 -17 8 0.65
    4 17 -8 0.6
    -4 17 8 0.64
    -3 -17 8 0.12
    -3 -17 8 -0.04
    -3 17 8 -0.12
    3 17 -8 -0.01
    -2 -17 8 2.35
    -2 -17 8 2.51
    2 17 -8 2.76
    -2 17 8 2.73
    -1 -17 8 1.63
    -1 -17 8 1.76
    1 17 -8 1.41
    -1 17 8 1.74
    0 -17 8 2.19
    0 -17 8 3.35
    0 17 -8 2.7
    0 17 8 2.44
    1 -17 8 0.42
    1 -17 8 0.19
    1 17 8 0.25
    -1 17 -8 0.13
    2 -17 8 7.69
    2 -17 8 6.61
    2 17 8 6.7
    3 -17 8 0.63
    3 -17 8 0.3
    3 17 8 0.62
    4 -17 8 0.22
    4 17 8 -0.17
    -5 -18 8 0.31
    -5 -18 8 0.49
    5 -18 -8 0.43
    -5 18 8 0.6
    5 18 -8 0.58
    -4 -18 8 8.77
    4 -18 -8 7.91
    -4 -18 8 7.91
    -4 18 8 8.16
    4 18 -8 8.35
    -3 -18 8 0.99
    -3 -18 8 0.98
    3 18 -8 0.43
    -3 18 8 1.15
    -2 -18 8 2.9
    -2 -18 8 1.97
    2 18 -8 2.74
    -2 18 8 2.26
    -1 -18 8 3.73
    -1 -18 8 4.73
    1 18 -8 3.34
    -1 18 8 4.09
    0 -18 8 18.51
    0 -18 8 18.46
    0 18 8 17.99
    0 18 -8 19.54
    1 -18 8 0.79
    1 -18 8 0.8
    -1 18 -8 0.56
    1 18 8 0.88
    2 -18 8 2.1
    2 -18 8 2.82
    -2 18 -8 1.8
    2 18 8 2.49
    3 -18 8 0.23
    3 -18 8 0.15
    3 18 8 0.11
    4 -18 8 2.92
    4 18 8 2.53
    -5 -19 8 1.59
    5 -19 -8 1.25
    -5 -19 8 1.64
    5 19 -8 1.42
    -4 -19 8 4.06
    4 -19 -8 3.8
    -4 -19 8 3.5
    4 19 -8 3.72
    3 -19 -8 2.65
    -3 -19 8 2.76
    -3 -19 8 2.67
    3 19 -8 2.81
    -2 -19 8 2.42
    -2 -19 8 2.05
    2 19 -8 2.47
    -1 -19 8 0.06
    -1 -19 8 -0.14
    1 19 -8 0.05
    -1 19 8 0.04
    0 -19 8 0.18
    0 -19 8 0.17
    0 19 8 0.1
    0 19 -8 0.18
    1 -19 8 0.07
    1 -19 8 -0.04
    1 19 8 0.12
    -1 19 -8 0.02
    2 -19 8 0.64
    2 19 8 0.66
    -2 19 -8 0.87
    3 -19 8 0.43
    3 19 8 0.77
    4 -19 8 2.9
    4 19 8 2.88
    -5 -20 8 9.6
    -5 -20 8 9.94
    5 -20 -8 9.01
    5 20 -8 9.38
    4 -20 -8 0.31
    -4 -20 8 0.08
    -4 -20 8 0.43
    4 20 -8 0.44
    -3 -20 8 2.26
    -3 -20 8 2.91
    3 -20 -8 2.58
    3 20 -8 2.69
    -2 -20 8 0.37
    -2 -20 8 0.26
    2 20 -8 0.32
    -1 -20 8 0.06
    -1 -20 8 0.03
    1 20 -8 0.3
    0 -20 8 0.5
    0 -20 8 0.26
    0 20 -8 0.49
    0 20 8 0.36
    1 -20 8 0.78
    -1 20 -8 1.18
    1 20 8 1.14
    2 -20 8 0.26
    -2 20 -8 0.03
    2 20 8 0.04
    3 -20 8 -0.06
    3 20 8 -0.03
    -4 -21 8 3.36
    4 -21 -8 2.8
    4 21 -8 2.81
    -3 -21 8 -0.05
    3 -21 -8 -0.11
    -3 -21 8 -0.15
    3 21 -8 0.2
    -2 -21 8 0.21
    -2 -21 8 -0.18
    2 21 -8 -0.07
    -1 -21 8 0
    1 21 -8 0
    0 -21 8 0.04
    0 21 -8 0.28
    1 -21 8 0.46
    1 21 8 0.52
    -1 21 -8 0.61
    2 -21 8 2.67
    2 21 8 2.71
    -2 21 -8 2.7
    3 -21 8 2.04
    3 21 8 2.06
    -4 -22 8 0.21
    4 -22 -8 0.23
    4 22 -8 0.28
    -3 -22 8 0.14
    3 -22 -8 0.03
    3 22 -8 0.02
    -2 -22 8 0.24
    2 22 -8 0.21
    -1 -22 8 -0.13
    1 22 -8 0.23
    0 -22 8 0.02
    0 22 -8 0.07
    1 -22 8 0.42
    -1 22 -8 0.18
    2 -22 8 4.29
    -2 22 -8 3.77
    2 22 8 4.31
    -3 -23 8 0.11
    3 23 -8 0.03
    -2 -23 8 3.44
    2 23 -8 3.29
    -1 -23 8 -0.14
    1 23 -8 0.16
    0 -23 8 2.25
    0 23 -8 2.18
    1 -23 8 0.18
    -1 23 -8 0.25
    -1 -24 8 5.02
    1 24 -8 4.59
    0 -24 8 0.83
    0 24 -8 0.78
    -7 0 9 0.28
    7 0 -9 -0.05
    -6 0 9 0.07
    6 0 -9 -0.11
    5 0 -9 0.03
    5 0 -9 0.02
    -5 0 9 -0.17
    4 0 -9 -0.1
    -4 0 9 -0.13
    -3 0 9 0.07
    3 0 -9 0.01
    2 0 -9 -0.12
    -2 0 9 0.05
    1 0 -9 -0.07
    -1 0 9 0.17
    0 0 -9 0.05
    0 0 9 0.19
    1 0 9 -0.07
    2 0 9 0.03
    3 0 9 -0.03
    4 0 9 0.08
    5 0 9 0.06
    6 0 9 0.12
    7 -1 -9 2.19
    -7 -1 9 1.87
    7 1 -9 2.19
    -7 1 9 1.9
    -6 -1 9 3.25
    6 -1 -9 3.03
    6 1 -9 2.94
    -6 1 9 3.43
    6 1 -9 3.81
    5 -1 -9 6.02
    5 -1 -9 6.38
    -5 -1 9 5.65
    -5 1 9 5.88
    5 1 -9 6.16
    5 1 -9 6.29
    4 -1 -9 0.18
    -4 -1 9 0.23
    4 1 -9 0.04
    -4 1 9 0.1
    -3 -1 9 0.39
    3 -1 -9 0.12
    3 1 -9 0.04
    -3 1 9 0.16
    2 -1 -9 25.83
    -2 -1 9 24.32
    -2 1 9 25.03
    2 1 -9 25.9
    -1 -1 9 56.96
    1 -1 -9 54.92
    1 1 -9 55.72
    -1 1 9 54.93
    0 -1 -9 0.31
    0 -1 9 0.49
    0 1 9 0.36
    0 1 -9 0.32
    1 -1 9 3.02
    1 1 9 2.78
    2 -1 9 6.27
    2 1 9 6.85
    3 -1 9 18.13
    3 1 9 17.99
    4 -1 9 0.74
    4 1 9 0.75
    5 -1 9 5.39
    5 1 9 5.59
    6 -1 9 0.99
    6 1 9 0.93
    7 -2 -9 7.12
    -7 -2 9 7.39
    -7 2 9 7.51
    7 2 -9 7.57
    -6 -2 9 -0.03
    6 -2 -9 -0.19
    -6 2 9 -0.07
    6 2 -9 0.06
    6 2 -9 0.2
    5 -2 -9 1.06
    -5 -2 9 1.13
    -5 2 9 1.02
    5 2 -9 1
    5 2 -9 0.99
    4 -2 -9 8.42
    -4 -2 9 8.64
    -4 2 9 8.09
    4 2 -9 8.63
    3 -2 -9 35.07
    -3 -2 9 34.62
    -3 2 9 33.42
    3 2 -9 34.99
    -2 -2 9 0.85
    2 -2 -9 0.61
    -2 2 9 0.9
    2 2 -9 0.79
    1 -2 -9 3.66
    -1 -2 9 4.21
    -1 2 9 3.91
    1 2 -9 4.22
    0 -2 -9 75.83
    0 -2 9 79.02
    0 2 9 77.28
    0 2 -9 74.98
    1 -2 9 0.34
    1 2 9 0.47
    2 -2 9 0.89
    2 2 9 0.8
    3 -2 9 11.97
    3 2 9 11.59
    4 -2 9 3.97
    4 2 9 3.86
    5 -2 9 3.4
    5 2 9 3.86
    6 -2 9 0.25
    6 2 9 0.33
    7 -3 -9 0.1
    -7 -3 9 0.32
    7 3 -9 0.05
    7 3 -9 0.32
    -7 3 9 0.31
    6 -3 -9 0.07
    -6 -3 9 0.21
    6 3 -9 0.29
    6 3 -9 0.45
    -6 3 9 0.32
    5 -3 -9 15.92
    -5 -3 9 16.07
    -5 3 9 15.66
    5 3 -9 16.22
    5 3 -9 16.39
    -4 -3 9 3.83
    4 -3 -9 3.42
    -4 3 9 3.11
    4 3 -9 3.22
    3 -3 -9 53.75
    -3 -3 9 55.72
    -3 3 9 54.3
    3 3 -9 54.75
    2 -3 -9 9.05
    -2 -3 9 9.42
    -2 3 9 9.08
    2 3 -9 8.83
    -1 -3 9 0.69
    1 -3 -9 0.66
    1 3 -9 0.64
    -1 3 9 0.88
    0 -3 -9 6.36
    0 -3 9 6.64
    0 3 9 6.69
    0 3 -9 5.95
    1 -3 9 0.88
    1 3 9 1.14
    2 -3 9 6.8
    2 3 9 6.27
    3 -3 9 0.2
    3 3 9 0.24
    4 -3 9 1.27
    4 3 9 0.79
    5 -3 9 12.46
    5 3 9 12.82
    6 -3 9 -0.01
    6 3 9 -0.03
    7 -4 -9 2.34
    -7 -4 9 2.71
    -7 4 9 2.72
    7 4 -9 2.04
    7 4 -9 2.18
    -6 -4 9 1.91
    6 -4 -9 1.66
    6 4 -9 1.83
    -6 4 9 1.68
    6 4 -9 1.67
    -5 -4 9 3.99
    5 -4 -9 3.5
    5 4 -9 3.33
    -5 4 9 3.73
    5 4 -9 3.97
    -4 -4 9 12.25
    4 4 -9 12.66
    -4 4 9 13.1
    3 -4 -9 3.83
    -3 -4 9 3.46
    3 4 -9 3.18
    -3 4 9 3.36
    2 -4 -9 30.31
    -2 -4 9 31.36
    2 4 -9 30.64
    -2 4 9 30.56
    1 -4 -9 51.23
    -1 -4 9 51.71
    -1 4 9 50.23
    1 4 -9 51.45
    0 -4 9 4.62
    0 -4 -9 4.02
    0 4 9 4.46
    0 4 -9 3.93
    1 -4 9 63.14
    1 4 9 62.4
    2 -4 9 25.15
    2 4 9 25.27
    3 -4 9 11.45
    3 4 9 11.49
    4 -4 9 3.92
    4 4 9 4.07
    5 -4 9 0.74
    5 4 9 0.59
    6 -4 9 0.02
    6 4 9 0.1
    7 -5 -9 2.48
    -7 -5 9 2.78
    7 5 -9 3.08
    7 5 -9 3.25
    -7 5 9 2.63
    -6 -5 9 -0.08
    6 -5 -9 -0.03
    6 5 -9 -0.15
    6 5 -9 -0.03
    -6 5 9 -0.04
    -5 -5 9 5.44
    5 -5 -9 5.23
    5 5 -9 5.24
    -5 5 9 5.02
    5 5 -9 5.74
    -4 -5 9 11.98
    -4 5 9 12.92
    4 5 -9 12.57
    -3 -5 9 2.1
    3 5 -9 2.17
    -3 5 9 2.37
    2 -5 -9 42.27
    -2 -5 9 43.45
    2 5 -9 41.47
    -2 5 9 41.05
    -1 -5 9 0.26
    1 -5 -9 0.3
    -1 5 9 0.26
    1 5 -9 0.38
    0 -5 -9 0.95
    0 -5 9 0.89
    0 -5 9 0.68
    0 5 -9 0.7
    0 5 9 0.85
    1 -5 9 0.64
    1 5 9 0.96
    2 -5 9 4.59
    2 5 9 4.48
    3 -5 9 3.49
    3 5 9 3.65
    4 -5 9 2.92
    4 5 9 2.45
    5 -5 9 7.21
    5 5 9 6.95
    6 -5 9 4.25
    6 5 9 3.96
    7 -6 -9 9.53
    -7 -6 9 9.44
    -7 6 9 9.94
    7 6 -9 11.14
    7 6 -9 9.62
    -6 -6 9 0.02
    6 -6 -9 0.32
    6 6 -9 0.42
    6 6 -9 0.21
    -6 6 9 0.34
    -5 -6 9 23.04
    5 -6 -9 23.06
    5 6 -9 22.55
    -5 6 9 22.2
    5 6 -9 24.32
    -4 -6 9 12.87
    4 6 -9 13.97
    -4 6 9 12.81
    -3 -6 9 5.29
    -3 6 9 6.03
    3 6 -9 6.58
    -2 -6 9 40.56
    2 6 -9 41.33
    -2 6 9 39
    -1 -6 9 3.51
    1 -6 -9 3.32
    -1 -6 9 3.69
    1 6 -9 3.03
    -1 6 9 3.11
    0 -6 9 1.66
    0 -6 -9 1.58
    0 -6 9 1.78
    0 6 -9 1.71
    0 6 9 1.76
    1 -6 9 -0.17
    -1 -6 -9 0.1
    1 -6 9 0.12
    1 6 9 0.11
    2 -6 9 60.35
    2 6 9 60.9
    3 -6 9 12.72
    3 6 9 11.6
    4 -6 9 0.94
    4 6 9 0.86
    5 -6 9 0.25
    5 6 9 0.01
    7 -7 -9 1.03
    -7 -7 9 0.88
    -7 7 9 1.06
    7 7 -9 0.7
    6 -7 -9 3.11
    -6 -7 9 3.2
    6 7 -9 3.02
    6 7 -9 3.52
    -6 7 9 2.9
    -5 -7 9 8.23
    5 -7 -9 7.56
    5 7 -9 8.35
    -5 7 9 7.87
    5 7 -9 8.44
    -4 -7 9 1.84
    -4 7 9 2.05
    4 7 -9 2
    -3 -7 9 50.08
    3 7 -9 50.99
    -3 7 9 49
    -2 -7 9 4.59
    -2 7 9 4.56
    2 7 -9 4.93
    -1 -7 9 6.17
    -1 -7 9 6.77
    -1 7 9 5.63
    1 7 -9 6.23
    0 -7 9 23.29
    0 -7 9 22.54
    0 7 -9 22.1
    0 7 9 21.98
    1 -7 9 16.21
    1 -7 9 16.43
    1 7 9 15.64
    2 -7 9 0.55
    2 7 9 0.21
    3 -7 9 33.53
    3 7 9 31.01
    4 -7 9 0.38
    4 7 9 0.27
    5 -7 9 0.68
    5 7 9 0.87
    7 -8 -9 5.81
    -7 -8 9 7.11
    7 8 -9 6.38
    -7 8 9 6.68
    -6 -8 9 7.92
    6 -8 -9 8.17
    -6 8 9 8.85
    6 8 -9 8.13
    6 8 -9 7.88
    -5 -8 9 0.26
    5 -8 -9 -0.07
    5 8 -9 0
    5 8 -9 0
    -5 8 9 0.23
    -4 -8 9 20.25
    -4 8 9 19.86
    4 8 -9 22.46
    -3 -8 9 1.35
    3 8 -9 1.51
    -3 8 9 1.54
    -2 -8 9 20.74
    -2 -8 9 20.04
    -2 8 9 19.54
    2 8 -9 19.62
    -1 -8 9 3.24
    -1 -8 9 3.35
    1 8 -9 3.05
    -1 8 9 3.78
    0 -8 9 5.56
    0 -8 9 5.81
    0 8 -9 5.43
    0 8 9 5.63
    1 -8 9 15.46
    1 -8 9 15.17
    -1 8 -9 14.68
    1 8 9 15.23
    2 -8 9 7.73
    2 -8 9 7.17
    2 8 9 6.79
    3 -8 9 5.29
    3 8 9 5.34
    4 -8 9 1.26
    4 8 9 1.14
    5 -8 9 0.1
    5 8 9 0.11
    7 -9 -9 1.48
    -7 -9 9 1.23
    7 9 -9 1.95
    -7 9 9 1.6
    6 -9 -9 1.02
    -6 -9 9 1.24
    6 9 -9 1.21
    -6 9 9 1.09
    -5 -9 9 1.35
    5 -9 -9 1.14
    5 9 -9 1.1
    5 9 -9 1.06
    -5 9 9 1.13
    -4 -9 9 0.87
    -4 9 9 0.51
    4 9 -9 0.5
    -3 -9 9 1.2
    3 9 -9 1.32
    -3 9 9 1.42
    -2 -9 9 0.25
    -2 -9 9 -0.03
    -2 9 9 0.05
    2 9 -9 -0.04
    -1 -9 9 5.4
    -1 -9 9 5.61
    -1 9 9 5.33
    1 9 -9 5.51
    0 -9 9 3.98
    0 -9 9 4.25
    0 9 -9 3.95
    0 9 9 4.13
    1 -9 9 6.95
    1 -9 9 7.69
    1 9 9 8.15
    -1 9 -9 7.39
    2 -9 9 2.87
    2 -9 9 3.05
    2 9 9 2.72
    3 -9 9 15
    3 9 9 15.13
    4 -9 9 8.93
    4 9 9 9.6
    5 -9 9 2.8
    5 9 9 3.19
    7 -10 -9 1.88
    -7 -10 9 1.99
    7 10 -9 2.39
    -7 10 9 2.2
    -6 -10 9 0.66
    6 -10 -9 0.58
    -6 10 9 0.95
    6 10 -9 0.69
    5 -10 -9 5.52
    -5 -10 9 5.89
    -5 10 9 5.49
    5 10 -9 5.58
    -4 -10 9 5.09
    4 10 -9 4.92
    -4 10 9 4.7
    -3 -10 9 4.2
    3 10 -9 4.3
    -3 10 9 4.36
    -2 -10 9 3.56
    -2 -10 9 3.42
    -2 10 9 3.54
    2 10 -9 3.25
    -1 -10 9 4.16
    -1 -10 9 4.88
    1 10 -9 3.99
    -1 10 9 4.1
    0 -10 9 0.35
    0 -10 9 0.45
    0 10 -9 0.27
    0 10 9 0.34
    1 -10 9 15.76
    1 -10 9 16.26
    -1 10 -9 15.18
    1 10 9 15.58
    2 -10 9 6.75
    2 -10 9 5.78
    2 10 9 6.14
    3 -10 9 1.07
    3 10 9 0.96
    4 -10 9 0.45
    4 10 9 0.57
    5 -10 9 10.58
    5 10 9 9.73
    6 -11 -9 6.52
    -6 -11 9 6.4
    6 11 -9 7.37
    -6 11 9 6.74
    5 -11 -9 0.14
    -5 -11 9 0.28
    5 11 -9 -0.03
    -5 11 9 0.1
    -4 -11 9 6.75
    4 11 -9 6.48
    -4 11 9 6.74
    -3 -11 9 10.59
    -3 11 9 10.37
    3 11 -9 10.22
    -2 -11 9 13.49
    -2 -11 9 13.11
    -2 11 9 12.33
    2 11 -9 13.48
    -1 -11 9 0.08
    -1 -11 9 0.09
    1 11 -9 0.13
    -1 11 9 -0.05
    0 -11 9 2.76
    0 -11 9 2.78
    0 11 -9 2.33
    0 11 9 2.84
    1 -11 9 0.26
    1 -11 9 0.53
    -1 11 -9 0.46
    1 11 9 0.55
    2 -11 9 7.99
    2 -11 9 7.66
    2 11 9 7.54
    3 -11 9 0
    3 -11 9 0.07
    3 11 9 -0.06
    4 -11 9 2.68
    4 11 9 2.31
    5 -11 9 0.48
    5 11 9 0.72
    -6 -12 9 0.36
    6 -12 -9 0.51
    -6 12 9 0.54
    6 12 -9 0.28
    5 -12 -9 0.41
    -5 -12 9 0.37
    5 12 -9 0.35
    -5 12 9 0.4
    -4 -12 9 8.21
    4 12 -9 8.63
    -4 12 9 8.2
    -3 -12 9 9.36
    -3 12 9 9.09
    3 12 -9 9.05
    -2 -12 9 9.49
    -2 -12 9 10.07
    -2 12 9 9.54
    2 12 -9 9.82
    -1 -12 9 3.36
    -1 -12 9 3.83
    1 12 -9 3.21
    -1 12 9 3.18
    0 -12 9 0.61
    0 -12 9 0.54
    0 12 9 0.56
    0 12 -9 0.48
    1 -12 9 0.92
    1 -12 9 1.77
    1 12 9 1.34
    -1 12 -9 1.42
    2 -12 9 36.38
    2 -12 9 39.5
    2 12 9 37.71
    3 -12 9 0.13
    3 -12 9 0.17
    3 12 9 -0.04
    4 -12 9 3.48
    4 12 9 3.04
    5 -12 9 2.68
    5 12 9 2.39
    6 -13 -9 0.05
    -6 -13 9 0.26
    -6 13 9 0.11
    6 13 -9 -0.02
    5 -13 -9 6.08
    -5 -13 9 5.49
    5 13 -9 5.8
    -5 13 9 6.09
    -4 -13 9 0.04
    4 13 -9 0.04
    -4 13 9 0
    -3 -13 9 10.95
    -3 -13 9 10.77
    -3 13 9 9.83
    3 13 -9 9.48
    -2 -13 9 -0.01
    -2 -13 9 0.36
    -2 13 9 0.13
    2 13 -9 0.13
    -1 -13 9 0.49
    -1 -13 9 0.35
    -1 13 9 0.41
    1 13 -9 0.12
    0 -13 9 4.4
    0 -13 9 4.11
    0 13 9 3.74
    0 13 -9 4.11
    1 -13 9 1.63
    1 -13 9 1.52
    -1 13 -9 1.64
    1 13 9 1.83
    2 -13 9 1.27
    2 -13 9 1.31
    2 13 9 0.96
    3 -13 9 8.98
    3 -13 9 9.4
    3 13 9 8.56
    4 -13 9 0.35
    4 13 9 0.58
    -6 -14 9 0.73
    6 -14 -9 0.76
    6 14 -9 0.86
    -6 14 9 0.61
    -5 -14 9 0.02
    5 -14 -9 0.22
    5 14 -9 0.16
    -5 14 9 0.2
    4 -14 -9 0.37
    -4 -14 9 0.5
    4 14 -9 0.55
    -4 14 9 0.35
    -3 -14 9 0.8
    -3 -14 9 0.93
    3 14 -9 0.76
    -3 14 9 0.72
    -2 -14 9 2.33
    -2 -14 9 2.69
    2 14 -9 2.55
    -2 14 9 2.26
    -1 -14 9 4.02
    -1 -14 9 3.97
    1 14 -9 3.58
    -1 14 9 4.02
    0 -14 9 1.83
    0 -14 9 1.74
    0 14 -9 1.5
    0 14 9 1.79
    1 -14 9 1.07
    1 -14 9 1.36
    1 14 9 0.9
    -1 14 -9 0.74
    2 -14 9 0.08
    2 -14 9 0.11
    2 14 9 0.19
    3 -14 9 0.87
    3 -14 9 1.49
    3 14 9 1
    4 -14 9 2.23
    4 14 9 2.14
    -6 -15 9 -0.07
    6 -15 -9 0.13
    -6 15 9 -0.1
    6 15 -9 -0.15
    5 -15 -9 0.22
    -5 -15 9 0.25
    -5 15 9 0.18
    5 15 -9 0.4
    4 -15 -9 4.37
    -4 -15 9 4.4
    -4 15 9 4.2
    4 15 -9 4.95
    -3 -15 9 0.2
    -3 -15 9 0.12
    3 15 -9 0.07
    -3 15 9 0.11
    -2 -15 9 0.32
    -2 -15 9 0.42
    -2 15 9 0.24
    2 15 -9 0.32
    -1 -15 9 -0.02
    -1 -15 9 0.16
    1 15 -9 0.03
    -1 15 9 0.07
    0 -15 9 0.57
    0 -15 9 0.42
    0 15 -9 0.56
    0 15 9 0.3
    1 -15 9 5.13
    1 -15 9 4.95
    1 15 9 4.58
    -1 15 -9 4.96
    2 -15 9 10.18
    2 -15 9 10.97
    2 15 9 10.78
    3 -15 9 2.29
    3 -15 9 2.32
    3 15 9 2.04
    4 -15 9 1.15
    4 15 9 1.35
    -5 -16 9 2
    5 -16 -9 1.62
    5 16 -9 1.49
    -5 16 9 1.81
    -4 -16 9 3.57
    4 -16 -9 3.54
    -4 16 9 3.41
    4 16 -9 4.05
    -3 -16 9 6.91
    -3 -16 9 6.29
    3 16 -9 6.64
    -3 16 9 6.4
    -2 -16 9 -0.05
    -2 -16 9 0.13
    2 16 -9 -0.05
    -2 16 9 0.12
    -1 -16 9 0.37
    -1 -16 9 0.31
    1 16 -9 0.42
    -1 16 9 0.13
    0 -16 9 0.45
    0 -16 9 0.36
    0 16 -9 0.26
    0 16 9 0.46
    1 -16 9 0.36
    1 -16 9 0.41
    -1 16 -9 0.52
    1 16 9 0.36
    2 -16 9 10.1
    2 -16 9 9.69
    2 16 9 10.37
    -2 16 -9 9.45
    3 -16 9 10.12
    3 -16 9 10.93
    3 16 9 11.24
    4 -16 9 0.25
    4 -16 9 -0.14
    4 16 9 -0.07
    -5 -17 9 2.22
    5 -17 -9 2.01
    -5 17 9 2.11
    5 17 -9 2.43
    4 -17 -9 1.15
    -4 -17 9 1.27
    -4 17 9 1.31
    4 17 -9 1.41
    -3 -17 9 0.82
    -3 -17 9 0.66
    -3 17 9 0.66
    3 17 -9 0.76
    -2 -17 9 -0.07
    -2 -17 9 0.14
    -2 17 9 -0.13
    2 17 -9 -0.13
    -1 -17 9 4.44
    -1 -17 9 4.48
    1 17 -9 4.53
    -1 17 9 4.53
    0 -17 9 2.56
    0 -17 9 2.6
    0 17 9 2.5
    0 17 -9 2.32
    1 -17 9 3.42
    1 -17 9 4.15
    1 17 9 3.13
    -1 17 -9 3.41
    2 -17 9 2.16
    2 -17 9 1.82
    -2 17 -9 1.83
    2 17 9 2.19
    3 -17 9 -0.11
    3 -17 9 -0.01
    3 17 9 0.06
    -4 -18 9 5.97
    4 -18 -9 5.88
    4 18 -9 6.58
    -3 -18 9 1.38
    -3 -18 9 1.63
    3 18 -9 1.41
    -2 -18 9 2.36
    -2 -18 9 1.96
    2 18 -9 1.54
    -2 18 9 1.91
    -1 -18 9 0.4
    -1 -18 9 0.33
    1 18 -9 0.21
    -1 18 9 0.21
    0 -18 9 5.78
    0 -18 9 5.92
    0 18 9 5.37
    0 18 -9 5.23
    1 -18 9 0.33
    1 -18 9 0.28
    -1 18 -9 0.45
    1 18 9 0.46
    2 -18 9 3.79
    2 -18 9 4.36
    -2 18 -9 3.44
    2 18 9 3.32
    3 -18 9 0.18
    3 18 9 0.2
    -4 -19 9 0.17
    4 -19 -9 0.15
    4 19 -9 0.04
    -3 -19 9 0.91
    -3 -19 9 1.2
    3 19 -9 1.15
    -2 -19 9 11.94
    -2 -19 9 11.01
    2 19 -9 10.94
    -1 -19 9 0.51
    -1 -19 9 0.44
    -1 19 9 0.39
    1 19 -9 0.49
    0 -19 9 1.63
    0 -19 9 1.41
    0 19 -9 0.87
    0 19 9 1.22
    1 -19 9 1.46
    1 -19 9 1.11
    1 19 9 1.47
    -1 19 -9 1.38
    2 -19 9 -0.5
    2 19 9 -0.04
    -2 19 -9 -0.08
    -3 -20 9 0.08
    3 -20 -9 0.02
    -3 -20 9 0.08
    3 20 -9 0.02
    -2 -20 9 2.15
    -2 -20 9 2.24
    2 20 -9 1.96
    -1 -20 9 0.33
    -1 -20 9 0.34
    1 20 -9 0.13
    0 -20 9 1.68
    0 -20 9 1.98
    0 20 -9 1.68
    0 20 9 1.62
    1 -20 9 9.26
    1 20 9 8.14
    -1 20 -9 7.69
    2 -20 9 3.31
    -2 20 -9 2.97
    2 20 9 3.22
    -3 -21 9 9.99
    3 -21 -9 8.81
    3 21 -9 8.35
    -2 -21 9 0.11
    2 21 -9 0.12
    -1 -21 9 5.44
    1 21 -9 4.3
    0 -21 9 3.17
    0 21 -9 2.28
    1 -21 9 -0.05
    1 21 9 0.01
    -1 21 -9 0.07
    -1 -22 9 3.64
    1 22 -9 3.21
    7 0 -10 0.71
    -7 0 10 0.95
    6 0 -10 0.11
    -6 0 10 0.01
    5 0 -10 2.41
    -5 0 10 2.03
    4 0 -10 0.2
    -4 0 10 0.5
    -3 0 10 1.36
    3 0 -10 1.57
    -2 0 10 19.21
    2 0 -10 18.86
    -1 0 10 28.17
    1 0 -10 27.25
    0 0 -10 9.03
    0 0 10 8.87
    -1 0 -10 31.83
    1 0 10 33.05
    2 0 10 1.2
    3 0 10 15.04
    4 0 10 15.15
    5 0 10 4.92
    7 -1 -10 3.46
    -7 -1 10 3.72
    -7 1 10 4.12
    7 1 -10 3.5
    -6 -1 10 0.63
    6 -1 -10 0.78
    -6 1 10 0.67
    6 1 -10 0.52
    -5 -1 10 0.55
    5 -1 -10 0.82
    -5 1 10 0.7
    5 1 -10 0.71
    5 1 -10 0.6
    -4 -1 10 8.5
    4 1 -10 9.66
    -4 1 10 8.46
    3 -1 -10 0.56
    -3 -1 10 0.49
    3 1 -10 0.37
    -3 1 10 0.71
    2 -1 -10 8.84
    -2 -1 10 8.14
    2 1 -10 8.99
    -2 1 10 8.88
    -1 -1 10 24.98
    1 -1 -10 24.76
    1 1 -10 23.4
    -1 1 10 23.51
    0 -1 10 1.48
    0 -1 -10 1.66
    0 1 -10 1.6
    0 1 10 1.75
    -1 -1 -10 12.09
    1 -1 10 12.3
    1 1 10 12.88
    -1 1 -10 11.89
    2 -1 10 2.17
    2 1 10 2.46
    3 -1 10 2.31
    3 1 10 2.46
    4 -1 10 0.56
    4 1 10 0.11
    5 -1 10 1.64
    5 1 10 1.43
    -7 -2 10 4.33
    7 -2 -10 3.76
    7 2 -10 3.57
    -7 2 10 4.12
    6 -2 -10 1.75
    -6 -2 10 2.09
    6 2 -10 1.78
    -6 2 10 2.04
    -5 -2 10 0.32
    5 -2 -10 0.61
    5 2 -10 0.47
    5 2 -10 0.38
    -5 2 10 0.5
    -4 -2 10 3.69
    -4 2 10 3.75
    4 2 -10 3.24
    3 -2 -10 39.89
    -3 -2 10 37.47
    3 2 -10 39.44
    -3 2 10 38.42
    -2 -2 10 17.31
    2 -2 -10 18.23
    -2 2 10 18.08
    2 2 -10 17.45
    1 -2 -10 0.18
    -1 -2 10 0.25
    -1 2 10 0.17
    1 2 -10 -0.01
    0 -2 -10 4.16
    0 -2 10 4.59
    0 2 10 3.95
    0 2 -10 3.45
    1 -2 10 0.19
    -1 -2 -10 0.13
    -1 2 -10 0.08
    1 2 10 0.05
    2 -2 10 0.01
    2 2 10 0.01
    3 -2 10 1.95
    3 2 10 2.47
    4 -2 10 6.92
    4 2 10 6.7
    5 -2 10 2.25
    5 2 10 1.65
    7 -3 -10 3.32
    -7 -3 10 3.4
    7 3 -10 4.18
    -7 3 10 3.45
    6 -3 -10 0.19
    -6 -3 10 0.34
    6 3 -10 0.18
    6 3 -10 0.47
    -6 3 10 0.32
    5 -3 -10 7.45
    -5 -3 10 7.86
    5 3 -10 8.24
    5 3 -10 7.68
    -5 3 10 7.17
    -4 -3 10 2.89
    4 3 -10 3.15
    -4 3 10 2.53
    -3 -3 10 5.18
    3 3 -10 5.84
    -3 3 10 5.92
    -2 -3 10 0.27
    2 -3 -10 -0.05
    2 3 -10 0.22
    -2 3 10 -0.08
    1 -3 -10 23.12
    -1 -3 10 23.6
    1 3 -10 23.38
    -1 3 10 22.31
    0 -3 10 3.47
    0 -3 -10 2.77
    0 3 10 2.86
    0 3 -10 3.15
    1 -3 10 1.33
    -1 -3 -10 1.46
    1 3 10 1.68
    -1 3 -10 1.58
    2 -3 10 0.21
    2 3 10 0.04
    3 -3 10 1.44
    3 3 10 1.38
    4 -3 10 19.74
    4 3 10 18.58
    5 -3 10 0.84
    5 3 10 0.29
    -6 -4 10 2.88
    6 -4 -10 3.58
    -6 4 10 3.19
    6 4 -10 4.06
    6 4 -10 3.41
    5 -4 -10 3.03
    -5 -4 10 2.22
    5 4 -10 2.62
    -5 4 10 2.47
    5 4 -10 2.54
    -4 -4 10 3.88
    4 4 -10 4.13
    -4 4 10 4.71
    -3 -4 10 6.07
    3 4 -10 5.16
    -3 4 10 5.4
    -2 -4 10 4.59
    -2 4 10 4.43
    2 4 -10 5.62
    -1 -4 10 0.42
    1 4 -10 0.45
    -1 4 10 0.52
    0 -4 10 12.18
    0 -4 -10 12.45
    0 4 10 11.92
    0 4 -10 11.61
    -1 -4 -10 5.06
    1 -4 10 5.1
    -1 4 -10 5.79
    1 4 10 5.31
    2 -4 10 3.96
    2 4 10 4.24
    3 -4 10 21.42
    3 4 10 20.09
    4 -4 10 0.2
    4 4 10 0.48
    5 -4 10 0.18
    5 4 10 0.01
    -6 -5 10 -0.12
    6 -5 -10 0.08
    -6 5 10 0.01
    6 5 -10 -0.27
    6 5 -10 0
    5 -5 -10 10.65
    -5 -5 10 11.38
    -5 5 10 10.86
    5 5 -10 12.07
    5 5 -10 10.85
    -4 -5 10 -0.02
    4 5 -10 0.08
    -4 5 10 0.2
    -3 -5 10 6.65
    -3 5 10 7.76
    3 5 -10 7.37
    -2 -5 10 12.39
    2 5 -10 13.32
    -2 5 10 13.68
    -1 -5 10 13.87
    1 5 -10 13.8
    -1 5 10 14.09
    0 -5 10 9.79
    0 5 -10 8.56
    0 5 10 8.78
    1 -5 10 12.28
    -1 5 -10 12.31
    1 5 10 11.44
    2 -5 10 0.96
    2 5 10 1.48
    3 -5 10 1.59
    3 5 10 1.94
    4 -5 10 9.6
    4 5 10 9.95
    5 -5 10 -0.23
    5 5 10 0.02
    -6 -6 10 5.84
    6 -6 -10 5.51
    6 6 -10 6.01
    -6 6 10 5.28
    6 6 -10 5
    5 -6 -10 5.53
    -5 -6 10 5.87
    5 6 -10 6.36
    5 6 -10 5.97
    -5 6 10 5.74
    -4 -6 10 15.53
    -4 6 10 15.29
    4 6 -10 16.66
    -3 -6 10 5.19
    3 6 -10 4.87
    -3 6 10 4.5
    -2 -6 10 2.73
    -2 6 10 3.1
    2 6 -10 3.29
    -1 -6 10 32.89
    -1 6 10 32.23
    1 6 -10 30.89
    0 -6 10 24.57
    0 6 10 23.18
    0 6 -10 23.83
    1 -6 10 10.76
    1 6 10 9.89
    -1 6 -10 10.14
    2 -6 10 1.75
    2 6 10 1.93
    3 -6 10 0.36
    3 6 10 0.47
    4 -6 10 1.08
    4 6 10 1.24
    6 -7 -10 0.82
    -6 -7 10 0.71
    -6 7 10 0.71
    6 7 -10 0.5
    -5 -7 10 10.92
    5 -7 -10 10.51
    5 7 -10 10.64
    5 7 -10 10.42
    -5 7 10 10.99
    -4 -7 10 0.54
    -4 7 10 0.75
    4 7 -10 0.51
    -3 -7 10 3.13
    -3 7 10 3.08
    3 7 -10 3.18
    -2 -7 10 1.34
    -2 7 10 1.05
    2 7 -10 1
    -1 -7 10 0.78
    -1 7 10 0.54
    1 7 -10 0.66
    0 -7 10 8.3
    0 7 -10 8.9
    0 7 10 8.54
    1 -7 10 17.71
    1 7 10 17.69
    -1 7 -10 17.13
    2 -7 10 11.34
    2 7 10 11.31
    3 -7 10 0.38
    3 7 10 0.43
    4 -7 10 0.13
    4 7 10 0.15
    6 -8 -10 0.59
    -6 -8 10 0.55
    -6 8 10 0.38
    6 8 -10 0.19
    5 -8 -10 5.4
    -5 -8 10 6.34
    5 8 -10 5.9
    -5 8 10 5.52
    5 8 -10 5.9
    -4 -8 10 13.73
    -4 8 10 13.56
    4 8 -10 14.09
    -3 -8 10 1.49
    -3 8 10 1.29
    3 8 -10 1.27
    -2 -8 10 28.33
    -2 8 10 26.38
    2 8 -10 26.89
    -1 -8 10 0.42
    -1 8 10 0.71
    1 8 -10 0.47
    0 -8 10 0.34
    0 8 10 0.35
    0 8 -10 0.1
    1 -8 10 2.76
    1 8 10 2.13
    -1 8 -10 2.14
    2 -8 10 0.51
    2 8 10 0.21
    3 -8 10 8.54
    3 8 10 8.34
    4 -8 10 0
    4 8 10 0.14
    -6 -9 10 0.12
    6 -9 -10 0.41
    -6 9 10 -0.08
    6 9 -10 0.26
    5 -9 -10 1.36
    -5 -9 10 1.14
    5 9 -10 1.51
    -5 9 10 1.25
    -4 -9 10 0.41
    4 9 -10 0.64
    -4 9 10 0.69
    -3 -9 10 3.16
    3 9 -10 3.1
    -3 9 10 3.13
    -2 -9 10 6.69
    -2 9 10 6.38
    2 9 -10 6.81
    -1 -9 10 0.07
    -1 9 10 0.23
    1 9 -10 0.31
    0 -9 10 3.26
    0 9 -10 2.66
    0 9 10 2.66
    1 -9 10 3.67
    1 9 10 3.84
    -1 9 -10 3.94
    2 -9 10 2.05
    2 9 10 2.11
    3 -9 10 1.05
    3 9 10 0.91
    4 -9 10 0.54
    4 9 10 0.94
    -6 -10 10 0.3
    6 -10 -10 0.36
    -6 10 10 0.52
    6 10 -10 0.29
    5 -10 -10 1.94
    -5 -10 10 2.38
    -5 10 10 2.3
    5 10 -10 1.98
    -4 -10 10 0.1
    -4 10 10 0.22
    4 10 -10 -0.09
    -3 -10 10 3.01
    -3 10 10 3.26
    3 10 -10 3.28
    -2 -10 10 2.49
    2 10 -10 2.63
    -2 10 10 2.35
    -1 -10 10 5.47
    -1 10 10 5.68
    1 10 -10 6.12
    0 -10 10 12.71
    0 10 -10 12.93
    0 10 10 12.42
    1 -10 10 3.32
    -1 10 -10 2.75
    1 10 10 2.98
    2 -10 10 0.47
    2 10 10 0.45
    3 -10 10 14.17
    3 10 10 13.11
    4 -10 10 14.69
    4 10 10 13.66
    6 -11 -10 0.46
    -6 -11 10 0.68
    -6 11 10 0.47
    6 11 -10 0.32
    5 -11 -10 0.38
    -5 -11 10 0.53
    -5 11 10 0.75
    5 11 -10 0.43
    -4 -11 10 0.79
    4 11 -10 1.1
    -4 11 10 0.99
    -3 -11 10 6.57
    -3 11 10 6.84
    3 11 -10 6.38
    -2 -11 10 1.89
    -2 11 10 1.98
    2 11 -10 1.85
    -1 -11 10 0.02
    1 11 -10 -0.14
    -1 11 10 0.01
    0 -11 10 3.76
    0 11 -10 3.86
    0 11 10 3.54
    1 -11 10 0.35
    1 11 10 0.08
    -1 11 -10 0.01
    2 -11 10 0.3
    2 11 10 0.02
    3 -11 10 1.52
    3 11 10 1.76
    4 -11 10 10.71
    4 11 10 9.97
    5 -12 -10 0.21
    -5 -12 10 0.12
    -5 12 10 0.34
    5 12 -10 0.17
    -4 -12 10 0.01
    -4 12 10 0.43
    4 12 -10 0.25
    -3 -12 10 12.42
    -3 12 10 11.71
    3 12 -10 12.93
    -2 -12 10 8.85
    2 12 -10 9.48
    -2 12 10 9.02
    -1 -12 10 0
    -1 12 10 0.05
    1 12 -10 0.15
    0 -12 10 3.14
    0 12 10 2.59
    0 12 -10 2.76
    1 -12 10 0
    -1 12 -10 0.18
    1 12 10 0.15
    2 -12 10 -0.06
    2 12 10 0.2
    3 -12 10 1.11
    3 12 10 1.35
    -5 -13 10 1.72
    5 -13 -10 1.79
    5 13 -10 1.62
    -5 13 10 2.24
    -4 -13 10 3.61
    -4 13 10 3.3
    4 13 -10 3.37
    -3 -13 10 0.94
    3 13 -10 0.8
    -3 13 10 0.95
    -2 -13 10 4.38
    -2 13 10 4.01
    2 13 -10 3.99
    -1 -13 10 4.27
    -1 13 10 3.99
    1 13 -10 4.56
    0 -13 10 0.14
    0 13 10 -0.08
    0 13 -10 -0.07
    1 -13 10 0.3
    -1 13 -10 0.09
    1 13 10 0.66
    2 -13 10 0.18
    2 13 10 0.26
    -2 13 -10 0.33
    3 -13 10 1.95
    3 13 10 1.48
    5 -14 -10 8.86
    -5 -14 10 9.5
    5 14 -10 9.58
    -5 14 10 8.97
    -4 -14 10 0.33
    4 14 -10 -0.02
    -4 14 10 0.27
    -3 -14 10 0.22
    3 14 -10 0.16
    -3 14 10 0.07
    -2 -14 10 2.05
    2 14 -10 2.02
    -2 14 10 1.85
    -1 -14 10 2.74
    -1 14 10 2.39
    1 14 -10 2.71
    0 -14 10 0.52
    0 14 -10 0.34
    0 14 10 0.46
    1 -14 10 3.38
    1 14 10 3.49
    -1 14 -10 3.45
    2 -14 10 0.66
    2 14 10 0.46
    -2 14 -10 0.43
    3 -14 10 -0.07
    3 14 10 -0.06
    4 -15 -10 1.34
    -4 -15 10 1.24
    -4 15 10 1.32
    4 15 -10 1.44
    -3 -15 10 0.21
    3 15 -10 0.19
    -3 15 10 0.23
    -2 -15 10 0.15
    2 15 -10 0.43
    -2 15 10 0.57
    -1 -15 10 0.05
    -1 15 10 0.01
    1 15 -10 0.03
    0 -15 10 3.9
    0 15 -10 3.13
    0 15 10 3.21
    1 -15 10 0.16
    1 15 10 0.05
    -1 15 -10 0.07
    2 -15 10 0.1
    -2 15 -10 0.14
    2 15 10 0.13
    4 -16 -10 1.51
    -4 -16 10 1.38
    4 16 -10 1.37
    -4 16 10 1.76
    -3 -16 10 1.9
    -3 16 10 1.66
    3 16 -10 1.68
    -2 -16 10 0.33
    -2 16 10 0.42
    2 16 -10 0.39
    -1 -16 10 1.98
    -1 16 10 1.85
    1 16 -10 1.91
    0 -16 10 0.69
    0 16 10 0.73
    0 16 -10 0.82
    1 -16 10 4.66
    1 16 10 4.77
    -1 16 -10 5.31
    2 -16 10 1.53
    2 16 10 1.2
    -2 16 -10 1.35
    -3 -17 10 9.42
    3 17 -10 8.83
    -3 17 10 8.31
    -2 -17 10 0.77
    -2 17 10 1.09
    2 17 -10 1.05
    -1 -17 10 0.3
    -1 17 10 -0.07
    1 17 -10 0.1
    0 -17 10 6.36
    0 17 10 5.75
    0 17 -10 5.81
    1 -17 10 0.93
    1 17 10 1.02
    -1 17 -10 1.11
    2 -17 10 1.78
    2 17 10 2.03
    -2 17 -10 1.42
    -3 -18 10 0.78
    3 18 -10 0.43
    -2 -18 10 1.42
    -2 18 10 1.42
    2 18 -10 1.36
    -1 -18 10 0.14
    1 18 -10 0.28
    -1 18 10 0.1
    0 -18 10 1.18
    0 18 -10 0.79
    0 18 10 0.95
    1 -18 10 0.11
    1 18 10 0.54
    -1 18 -10 0.63
    -2 -19 10 7.29
    2 19 -10 6.97
    -1 -19 10 3.63
    1 19 -10 3.39
    0 -19 10 1.04
    0 19 10 1.03
    0 19 -10 1.45
    6 0 -11 0.02
    -6 0 11 -0.11
    -5 0 11 0.04
    -4 0 11 0.04
    -3 0 11 0.22
    -2 0 11 0.06
    2 0 -11 0.12
    1 0 -11 -0.03
    -1 0 11 -0.06
    0 0 -11 -0.09
    0 0 11 -0.1
    -1 0 -11 0.05
    1 0 11 0.28
    2 0 11 0.04
    3 0 11 -0.13
    4 0 11 0
    6 -1 -11 0.68
    -6 -1 11 0.31
    6 1 -11 0.47
    -6 1 11 0.4
    -5 -1 11 1.67
    -5 1 11 1.49
    -4 -1 11 6.94
    -4 1 11 7.04
    -3 -1 11 3.41
    -3 1 11 3.66
    3 1 -11 3.81
    -2 -1 11 1.65
    2 1 -11 1.73
    -2 1 11 1.62
    -1 -1 11 1.54
    -1 1 11 1.67
    1 1 -11 1.71
    0 -1 -11 1.56
    0 -1 11 2.05
    0 1 -11 1.72
    0 1 11 1.83
    1 -1 11 0.26
    -1 -1 -11 0.15
    -1 1 -11 0.13
    1 1 11 0.2
    2 -1 11 1.33
    2 1 11 1.36
    3 -1 11 0.5
    3 1 11 0.62
    4 -1 11 0.62
    4 1 11 0.91
    6 -2 -11 6.62
    -6 -2 11 7.49
    -6 2 11 7.5
    6 2 -11 7.03
    -5 -2 11 6.57
    -5 2 11 6.34
    5 2 -11 6.79
    -4 -2 11 13.41
    -4 2 11 12.94
    -3 -2 11 0.2
    -3 2 11 0.31
    3 2 -11 0.29
    -2 -2 11 4.42
    -2 2 11 3.71
    2 2 -11 3.42
    -1 -2 11 0
    -1 2 11 0.21
    1 2 -11 0.15
    0 -2 11 0.07
    0 2 11 0.29
    0 2 -11 0.08
    1 -2 11 0
    -1 2 -11 0.22
    1 2 11 0.22
    2 -2 11 0.4
    2 2 11 0.41
    3 -2 11 2.27
    3 2 11 2.1
    4 -2 11 3.39
    4 2 11 3.54
    5 -3 -11 0.98
    -5 -3 11 1.08
    5 3 -11 1.21
    -5 3 11 0.88
    -4 -3 11 3.79
    4 3 -11 4.04
    -4 3 11 3.66
    -3 -3 11 -0.16
    3 3 -11 -0.05
    -3 3 11 -0.07
    -2 -3 11 3.24
    2 3 -11 2.57
    -2 3 11 2.73
    -1 -3 11 2.22
    -1 3 11 2.65
    1 3 -11 2.92
    0 -3 11 0.38
    0 3 11 0.27
    0 3 -11 0.21
    1 -3 11 0.36
    -1 3 -11 0.54
    1 3 11 0.65
    2 -3 11 0.76
    2 3 11 0.59
    3 -3 11 1.82
    3 3 11 1.58
    5 -4 -11 1.81
    -5 -4 11 1.14
    5 4 -11 1.64
    5 4 -11 1.5
    -5 4 11 1.39
    -4 -4 11 3.21
    -4 4 11 3.39
    4 4 -11 3.71
    -3 -4 11 1.11
    3 4 -11 1.31
    -3 4 11 1.6
    -2 -4 11 -0.03
    2 4 -11 0.18
    -2 4 11 0.05
    -1 -4 11 8.18
    -1 4 11 8.61
    1 4 -11 7.56
    0 -4 11 0.05
    0 4 -11 0.03
    0 4 11 0.02
    1 -4 11 2.02
    1 4 11 1.67
    -1 4 -11 1.36
    2 -4 11 1.11
    2 4 11 1.28
    3 -4 11 -0.14
    3 4 11 0.02
    -5 -5 11 0.18
    5 -5 -11 0.05
    5 5 -11 0.02
    -5 5 11 0.06
    5 5 -11 0.22
    -4 -5 11 2.5
    4 5 -11 2.52
    -4 5 11 2.29
    -3 -5 11 0.44
    -3 5 11 0.22
    3 5 -11 0.08
    -2 -5 11 0.24
    -2 5 11 0.23
    2 5 -11 0.2
    -1 -5 11 7.16
    1 5 -11 7.52
    -1 5 11 7.41
    0 -5 11 6.56
    0 5 -11 6.77
    0 5 11 5.89
    1 -5 11 0.85
    1 5 11 0.81
    -1 5 -11 0.94
    2 -5 11 -0.07
    2 5 11 0.12
    3 -5 11 0.37
    3 5 11 0.2
    -5 -6 11 3.13
    5 -6 -11 2.99
    5 6 -11 3.1
    -5 6 11 2.9
    5 6 -11 2.94
    -4 -6 11 1.37
    4 6 -11 1.58
    -4 6 11 1.35
    -3 -6 11 -0.01
    -3 6 11 0.08
    3 6 -11 -0.05
    -2 -6 11 13.26
    -2 6 11 12.79
    2 6 -11 13.36
    -1 -6 11 4.75
    -1 6 11 4.94
    1 6 -11 4.44
    0 -6 11 1.12
    0 6 11 1.28
    0 6 -11 1.3
    1 -6 11 11.54
    1 6 11 12.2
    -1 6 -11 12.1
    2 -6 11 1.85
    2 6 11 1.66
    3 -6 11 0.38
    3 6 11 0.25
    -5 -7 11 19.06
    5 -7 -11 18.12
    5 7 -11 18.64
    -5 7 11 18.97
    -4 -7 11 1.89
    4 7 -11 2.48
    -4 7 11 2.1
    -3 -7 11 0.15
    3 7 -11 0.24
    -3 7 11 0.17
    -2 -7 11 0.07
    2 7 -11 -0.03
    -2 7 11 0.12
    -1 -7 11 8.22
    -1 7 11 7.31
    1 7 -11 7.6
    0 -7 11 17.87
    0 7 11 17.93
    0 7 -11 15.99
    1 -7 11 2.47
    1 7 11 2.82
    -1 7 -11 2.11
    2 -7 11 4.38
    2 7 11 4.24
    3 -7 11 1.73
    3 7 11 1.3
    5 -8 -11 -0.13
    -5 -8 11 0.1
    5 8 -11 -0.17
    -5 8 11 0.15
    -4 -8 11 1.27
    4 8 -11 1.15
    -4 8 11 1.07
    -3 -8 11 9.15
    -3 8 11 8.07
    3 8 -11 8.89
    -2 -8 11 2.11
    -2 8 11 2.03
    2 8 -11 2.24
    -1 -8 11 4.55
    1 8 -11 4.87
    -1 8 11 3.88
    0 -8 11 1.98
    0 8 11 1.53
    0 8 -11 1.89
    1 -8 11 0.2
    -1 8 -11 0.19
    1 8 11 0.17
    2 -8 11 0.22
    -2 8 -11 0.25
    2 8 11 0.39
    3 -8 11 5.44
    3 8 11 4.38
    5 -9 -11 0.31
    -5 -9 11 0.27
    5 9 -11 0.27
    -5 9 11 0.3
    -4 -9 11 2.33
    4 9 -11 3.28
    -4 9 11 3.31
    -3 -9 11 0.19
    3 9 -11 0.15
    -3 9 11 0.34
    -2 -9 11 2.05
    -2 9 11 1.69
    2 9 -11 1.71
    -1 -9 11 2.72
    -1 9 11 2.77
    1 9 -11 2.57
    0 -9 11 5.56
    0 9 11 5.34
    0 9 -11 5.47
    1 -9 11 0.09
    1 9 11 0.21
    -1 9 -11 0.31
    2 -9 11 0.35
    2 9 11 0.34
    -2 9 -11 0.3
    3 -9 11 6.46
    3 9 11 6.71
    -4 -10 11 1.48
    -4 10 11 1.24
    4 10 -11 1.23
    -3 -10 11 4.69
    3 10 -11 4.04
    -3 10 11 3.49
    -2 -10 11 0.72
    -2 10 11 0.85
    2 10 -11 0.91
    -1 -10 11 0.64
    -1 10 11 0.53
    1 10 -11 0.63
    0 -10 11 7.52
    0 10 11 7.4
    0 10 -11 7.94
    1 -10 11 3.44
    -1 10 -11 3.37
    1 10 11 4.3
    2 -10 11 0.09
    -2 10 -11 0.05
    2 10 11 -0.13
    -4 -11 11 0.35
    -4 11 11 0.41
    4 11 -11 0.48
    -3 -11 11 2.92
    -3 11 11 3.03
    3 11 -11 3.11
    -2 -11 11 0.55
    2 11 -11 0.6
    -2 11 11 0.26
    -1 -11 11 0.14
    1 11 -11 0.12
    -1 11 11 0.22
    0 -11 11 1.83
    0 11 11 1.47
    0 11 -11 1.59
    1 -11 11 0.89
    1 11 11 0.94
    -1 11 -11 0.93
    2 -11 11 3.97
    -2 11 -11 3.31
    2 11 11 3.35
    -4 -12 11 0.13
    -4 12 11 0.08
    4 12 -11 0.05
    -3 -12 11 6.25
    -3 12 11 6.2
    3 12 -11 6.28
    -2 -12 11 1.29
    -2 12 11 1.26
    2 12 -11 1.32
    -1 -12 11 0.07
    -1 12 11 0.14
    1 12 -11 0.25
    0 -12 11 -0.06
    0 12 -11 0.24
    0 12 11 0.37
    1 -12 11 7.82
    1 12 11 6.83
    -1 12 -11 7.6
    2 -12 11 0.04
    2 12 11 0.2
    -2 12 -11 0.13
    -3 -13 11 0.63
    3 13 -11 1.09
    -3 13 11 0.83
    -2 -13 11 0.32
    -2 13 11 0.19
    2 13 -11 0.12
    -1 -13 11 0.71
    1 13 -11 0.69
    -1 13 11 0.76
    0 -13 11 2.92
    0 13 -11 2.78
    0 13 11 2.86
    1 -13 11 -0.14
    -1 13 -11 0.38
    1 13 11 0.28
    -3 -14 11 0.29
    3 14 -11 0.18
    -3 14 11 0.42
    -2 -14 11 1.79
    2 14 -11 1.89
    -2 14 11 1.56
    -1 -14 11 1.07
    1 14 -11 1.12
    -1 14 11 1.17
    0 -14 11 0.42
    0 14 -11 0.11
    0 14 11 -0.03
    1 -14 11 1.09
    1 14 11 1.1
    -1 14 -11 1.28
    -2 -15 11 4.49
    -2 15 11 4.91
    2 15 -11 4.5
    -1 -15 11 6
    1 15 -11 5.39
    -1 15 11 5.17
    0 -15 11 2.1
    0 15 -11 1.65
    0 15 11 1.42
    -4 0 12 2.06
    -3 0 12 1.65
    -2 0 12 6.42
    -1 0 12 2.2
    0 0 12 1.65
    1 0 12 8.25
    2 0 12 0.17
    -4 -1 12 0.3
    -4 1 12 0.2
    -3 -1 12 0.5
    -3 1 12 0.41
    -2 -1 12 0.01
    -2 1 12 0.47
    -1 -1 12 0.82
    -1 1 12 0.69
    0 -1 12 0.08
    0 1 12 0.36
    1 -1 12 1.96
    1 1 12 2.39
    2 -1 12 3.51
    2 1 12 3.79
    -4 -2 12 -0.01
    -4 2 12 0.33
    -3 -2 12 0.31
    -3 2 12 0.46
    -2 -2 12 0.81
    -2 2 12 0.8
    -1 -2 12 6.14
    -1 2 12 6.4
    0 -2 12 -0.1
    0 2 12 -0.06
    0 2 -12 0.16
    1 -2 12 0.5
    -1 2 -12 0.7
    1 2 12 0.65
    2 -2 12 -0.08
    2 2 12 0.12
    -2 2 -12 0.08
    -4 -3 12 0.3
    -4 3 12 0.3
    -3 -3 12 8.19
    -3 3 12 7.79
    -2 -3 12 5.09
    2 3 -12 4.85
    -2 3 12 4.06
    -1 -3 12 0.13
    1 3 -12 0.24
    -1 3 12 0.23
    0 -3 12 0.26
    0 3 12 0.16
    0 3 -12 0.06
    1 -3 12 1.59
    -1 3 -12 1.83
    1 3 12 1.74
    2 -3 12 0.8
    -2 3 -12 0.82
    2 3 12 0.49
    -4 -4 12 0.6
    -4 4 12 0.97
    -3 -4 12 4.07
    -3 4 12 3.27
    -2 -4 12 0.16
    -2 4 12 -0.1
    2 4 -12 0.1
    -1 -4 12 0.07
    1 4 -12 -0.04
    -1 4 12 -0.11
    0 -4 12 -0.15
    0 4 -12 0.2
    0 4 12 0.07
    1 -4 12 2.32
    1 4 12 2.36
    -1 4 -12 3.1
    2 -4 12 1.34
    -2 4 -12 1.31
    2 4 12 1.28
    -4 -5 12 3.73
    -4 5 12 3.52
    -3 -5 12 1.66
    3 5 -12 2.28
    -3 5 12 1.85
    -2 -5 12 0.8
    2 5 -12 0.85
    -2 5 12 0.62
    -1 -5 12 0.52
    -1 5 12 0.64
    1 5 -12 0.77
    0 -5 12 1.28
    0 5 -12 1.13
    0 5 12 1.17
    1 -5 12 0.49
    1 5 12 0.34
    -1 5 -12 0.52
    -3 -6 12 0.21
    -3 6 12 -0.18
    3 6 -12 0.21
    -2 -6 12 1.31
    -2 6 12 1.14
    2 6 -12 1.78
    -1 -6 12 4.49
    -1 6 12 4.7
    1 6 -12 4.46
    0 -6 12 0.87
    0 6 12 0.74
    0 6 -12 0.9
    1 -6 12 0.94
    -1 6 -12 1.25
    1 6 12 1.25
    -3 -7 12 -0.03
    -3 7 12 0.12
    3 7 -12 0.08
    -2 -7 12 0.33
    -2 7 12 0.31
    2 7 -12 0.21
    -1 -7 12 3.65
    1 7 -12 3.88
    -1 7 12 4.3
    0 -7 12 9.71
    0 7 -12 9.41
    0 7 12 9.44
    1 -7 12 0.9
    1 7 12 1.21
    -1 7 -12 0.99
    -3 -8 12 2.69
    3 8 -12 2.16
    -3 8 12 1.83
    -2 -8 12 0.15
    -2 8 12 0.04
    2 8 -12 0.12
    -1 -8 12 4.25
    -1 8 12 3.52
    1 8 -12 3.53
    0 -8 12 0.75
    0 8 -12 0.19
    0 8 12 0.47
    1 -8 12 14.24
    1 8 12 13.73
    -1 8 -12 13.78
    -2 -9 12 -0.09
    2 9 -12 -0.18
    -2 9 12 -0.09
    -1 -9 12 3.74
    1 9 -12 3.05
    -1 9 12 2.97
    0 -9 12 0.12
    0 9 -12 0.37
    0 9 12 0.34
    -2 -10 12 -0.12
    -2 10 12 0.02
    2 10 -12 0.21
    -1 -10 12 8
    -1 10 12 8.17
    1 10 -12 6.87
    0 -10 12 0.35
    0 10 -12 0.64
    0 10 12 0.51
_refine_special_details
;
Refinement of <i>F</i>^2^ against ALL reflections. The weighted <i>R</i>-factor
<i>wR</i> and goodness of fit <i>S</i> are based on <i>F</i>^2^, conventional
<i>R</i>-factors <i>R</i> are based on <i>F</i>, with <i>F</i> set to zero for
negative <i>F</i>^2^. The threshold expression of <i>F</i>^2^ >
\s(<i>F</i>^2^) is used only for calculating <i>R</i>-factors(gt) <i>etc</i>.
and is not relevant to the choice of reflections for refinement.
<i>R</i>-factors based on <i>F</i>^2^ are statistically about twice as large
as those based on <i>F</i>, and <i>R</i>- factors based on ALL data will be
even larger.
;
_reflns_number_total     4139
_reflns_number_gt     3698
_reflns_threshold_expression     I>2\s(I)
_refine_ls_structure_factor_coef     Fsqd
_refine_ls_matrix_type     full
_refine_ls_R_factor_all     0.0383
_refine_ls_R_factor_gt     0.0335
_refine_ls_wR_factor_gt     0.0810
_refine_ls_wR_factor_ref     0.0839
_refine_ls_goodness_of_fit_ref     1.027
_refine_ls_restrained_S_all     1.027
_refine_ls_number_reflns     4139
_refine_ls_number_parameters     287
_refine_ls_number_restraints     0
_refine_ls_hydrogen_treatment     mixed
_refine_ls_weighting_scheme     calc
_refine_ls_weighting_details
         'calc w=1/[\s^2^(Fo^2^)+(0.0363P)^2^+1.0050P] where P=(Fo^2^+2Fc^2^)/3'
_atom_sites_solution_hydrogens     geom
_atom_sites_solution_primary     direct
_atom_sites_solution_secondary     difmap
_refine_ls_shift/su_max     0.001
_refine_ls_shift/su_mean     0.000
_refine_diff_density_max     0.313
_refine_diff_density_min     -0.324
_refine_ls_extinction_method     none
_refine_ls_extinction_coef     ?
loop_
    _atom_type_symbol
    _atom_type_description
    _atom_type_scat_dispersion_real
    _atom_type_scat_dispersion_imag
    _atom_type_scat_source
    'C' 'C' 0.0033 0.0016
                         'International Tables Vol C Tables 4.2.6.8 and 6.1.1.4'
    'H' 'H' 0.0000 0.0000
                         'International Tables Vol C Tables 4.2.6.8 and 6.1.1.4'
    'N' 'N' 0.0061 0.0033
                         'International Tables Vol C Tables 4.2.6.8 and 6.1.1.4'
    'O' 'O' 0.0106 0.0060
                         'International Tables Vol C Tables 4.2.6.8 and 6.1.1.4'
    'F' 'F' 0.0171 0.0103
                         'International Tables Vol C Tables 4.2.6.8 and 6.1.1.4'
_computing_data_collection
;
APEX2 (Bruker, 2009)
;
_computing_cell_refinement
;
SAINT (Bruker, 2009)
;
_computing_data_reduction
;
SAINT (Bruker, 2009)
;
_computing_structure_solution
;
SHELXS97 (Sheldrick, 2008)
;
_computing_structure_refinement
;
SHELXL2014 (Sheldrick, 2015)
;
_computing_molecular_graphics
;
OLEX2 (Dolomanov <i>et al.</i>,  2009)
;
_computing_publication_material
;
OLEX2 (Dolomanov <i>et al.</i>,  2009)
;
loop_
    _atom_site_type_symbol
    _atom_site_label
    _atom_site_fract_x
    _atom_site_fract_y
    _atom_site_fract_z
    _atom_site_U_iso_or_equiv
    _atom_site_adp_type
    _atom_site_calc_flag
    _atom_site_occupancy
    _atom_site_disorder_assembly
    _atom_site_disorder_group
    F F1 0.41272(11) 0.45346(3) 0.87343(7) 0.0292(2) Uani d 1 . .
    F F2 -0.18072(11) 0.38769(4) 0.50333(9) 0.0362(2) Uani d 1 . .
    O O1 0.49555(11) 0.26340(4) 0.55486(8) 0.01916(19) Uani d 1 . .
    O O3 0.17815(11) 0.32454(4) 0.06255(8) 0.0216(2) Uani d 1 . .
    O O4 0.01276(11) 0.43064(4) 0.41800(8) 0.0204(2) Uani d 1 . .
    F F3 -0.16303(13) 0.37653(4) 0.29712(9) 0.0449(3) Uani d 1 . .
    O O2 0.23911(11) 0.27391(3) 0.24391(8) 0.01759(19) Uani d 1 . .
    F F4 -0.25704(12) 0.45026(4) 0.36505(14) 0.0611(4) Uani d 1 . .
    N N1 0.53587(13) 0.23207(4) 0.35123(10) 0.0163(2) Uani d 1 . .
    C C7 0.27384(14) 0.34306(5) 0.39881(12) 0.0153(2) Uani d 1 . .
    C C3 0.27935(16) 0.38083(5) 0.75683(12) 0.0198(3) Uani d 1 . .
    H H3 0.2340 0.3693 0.8339 0.024 Uiso calc 1 . .
    C C1 0.31213(15) 0.37069(5) 0.52612(11) 0.0153(2) Uani d 1 . .
    C C2 0.24707(15) 0.35278(5) 0.63949(12) 0.0175(3) Uani d 1 . .
    H H2 0.1803 0.3212 0.6360 0.021 Uiso calc 1 . .
    C C5 0.44905(16) 0.44430(5) 0.65007(12) 0.0190(3) Uani d 1 . .
    H H5 0.5197 0.4750 0.6555 0.023 Uiso calc 1 . .
    C C18 0.45164(15) 0.25822(5) 0.43641(12) 0.0151(2) Uani d 1 . .
    C C6 0.41299(15) 0.41644(5) 0.53279(12) 0.0167(2) Uani d 1 . .
    H H6 0.4576 0.4287 0.4560 0.020 Uiso calc 1 . .
    C C9 0.21170(15) 0.32210(5) 0.18045(12) 0.0166(2) Uani d 1 . .
    C C12 0.25614(16) 0.44545(5) 0.13706(12) 0.0195(3) Uani d 1 . .
    H H12 0.3302 0.4254 0.0898 0.023 Uiso calc 1 . .
    C C11 0.18971(15) 0.42177(5) 0.24354(12) 0.0163(2) Uani d 1 . .
    C C8 0.28161(15) 0.28284(5) 0.38281(11) 0.0156(2) Uani d 1 . .
    H H8 0.1925 0.2662 0.4304 0.019 Uiso calc 1 . .
    C C10 0.22884(15) 0.36535(5) 0.28033(12) 0.0159(2) Uani d 1 . .
    C C4 0.37925(16) 0.42599(5) 0.75857(12) 0.0196(3) Uani d 1 . .
    C C13 0.21580(17) 0.49790(5) 0.09903(13) 0.0221(3) Uani d 1 . .
    H H13 0.2616 0.5132 0.0260 0.027 Uiso calc 1 . .
    C C16 0.08092(15) 0.45302(5) 0.30855(12) 0.0171(2) Uani d 1 . .
    C C19 0.70069(15) 0.20563(5) 0.38884(12) 0.0178(3) Uani d 1 . .
    C C21 0.68968(18) 0.16575(6) 0.50104(13) 0.0257(3) Uani d 1 . .
    H H21A 0.6657 0.1851 0.5802 0.038 Uiso calc 1 . .
    H H21B 0.7967 0.1466 0.5194 0.038 Uiso calc 1 . .
    H H21C 0.5996 0.1399 0.4755 0.038 Uiso calc 1 . .
    C C15 0.04164(16) 0.50550(5) 0.27394(13) 0.0210(3) Uani d 1 . .
    H H15 -0.0303 0.5260 0.3222 0.025 Uiso calc 1 . .
    C C20 0.83339(17) 0.24854(6) 0.42715(15) 0.0275(3) Uani d 1 . .
    H H20A 0.8465 0.2711 0.3505 0.041 Uiso calc 1 . .
    H H20B 0.9407 0.2312 0.4576 0.041 Uiso calc 1 . .
    H H20C 0.7981 0.2708 0.4980 0.041 Uiso calc 1 . .
    C C14 0.10909(17) 0.52781(5) 0.16737(13) 0.0231(3) Uani d 1 . .
    H H14 0.0820 0.5637 0.1413 0.028 Uiso calc 1 . .
    C C17 -0.14429(17) 0.41192(6) 0.39516(14) 0.0269(3) Uani d 1 . .
    C C22 0.74529(18) 0.17542(6) 0.26798(13) 0.0257(3) Uani d 1 . .
    H H22A 0.6615 0.1474 0.2442 0.039 Uiso calc 1 . .
    H H22B 0.8564 0.1590 0.2878 0.039 Uiso calc 1 . .
    H H22C 0.7467 0.2005 0.1942 0.039 Uiso calc 1 . .
    H H1 0.496(2) 0.2324(6) 0.2709(17) 0.025(4) Uiso d 1 . .
loop_
    _atom_site_aniso_label
    _atom_site_aniso_U_11
    _atom_site_aniso_U_22
    _atom_site_aniso_U_33
    _atom_site_aniso_U_12
    _atom_site_aniso_U_13
    _atom_site_aniso_U_23
    F1 0.0373(5) 0.0339(5) 0.0166(4) -0.0029(4) 0.0044(3) -0.0100(3)
    F2 0.0381(5) 0.0359(5) 0.0385(5) -0.0004(4) 0.0206(4) 0.0091(4)
    O1 0.0201(4) 0.0233(5) 0.0138(4) 0.0021(4) 0.0008(3) -0.0012(3)
    O3 0.0243(5) 0.0250(5) 0.0144(4) 0.0033(4) -0.0023(4) -0.0031(4)
    O4 0.0208(5) 0.0241(5) 0.0172(4) 0.0033(4) 0.0067(3) 0.0007(4)
    F3 0.0480(6) 0.0522(6) 0.0339(5) -0.0246(5) 0.0014(4) -0.0021(4)
    O2 0.0184(4) 0.0176(4) 0.0157(4) 0.0014(3) -0.0022(3) -0.0030(3)
    F4 0.0230(5) 0.0470(6) 0.1169(10) 0.0145(4) 0.0228(6) 0.0425(6)
    N1 0.0167(5) 0.0192(5) 0.0124(5) 0.0032(4) -0.0008(4) -0.0003(4)
    C7 0.0115(5) 0.0179(6) 0.0169(6) 0.0009(4) 0.0043(4) 0.0000(5)
    C3 0.0215(6) 0.0243(6) 0.0143(6) 0.0048(5) 0.0055(5) 0.0030(5)
    C1 0.0147(6) 0.0173(6) 0.0140(6) 0.0045(5) 0.0019(4) -0.0002(4)
    C2 0.0175(6) 0.0174(6) 0.0179(6) 0.0019(5) 0.0029(5) 0.0025(5)
    C5 0.0187(6) 0.0182(6) 0.0198(6) 0.0005(5) 0.0009(5) -0.0015(5)
    C18 0.0151(6) 0.0137(5) 0.0162(6) -0.0018(4) 0.0012(4) 0.0007(4)
    C6 0.0167(6) 0.0195(6) 0.0142(6) 0.0026(5) 0.0028(5) 0.0023(5)
    C9 0.0117(6) 0.0195(6) 0.0183(6) 0.0026(4) 0.0004(4) -0.0014(5)
    C12 0.0199(6) 0.0233(6) 0.0152(6) 0.0002(5) 0.0014(5) -0.0013(5)
    C11 0.0161(6) 0.0189(6) 0.0131(6) 0.0001(5) -0.0017(4) -0.0017(4)
    C8 0.0145(6) 0.0186(6) 0.0135(6) -0.0008(5) 0.0010(4) -0.0018(5)
    C10 0.0128(6) 0.0202(6) 0.0150(6) 0.0009(5) 0.0030(4) -0.0023(5)
    C4 0.0223(6) 0.0233(6) 0.0130(6) 0.0051(5) 0.0001(5) -0.0047(5)
    C13 0.0252(7) 0.0234(7) 0.0174(6) -0.0043(5) 0.0007(5) 0.0023(5)
    C16 0.0166(6) 0.0211(6) 0.0133(6) -0.0012(5) 0.0002(5) -0.0009(5)
    C19 0.0155(6) 0.0203(6) 0.0172(6) 0.0040(5) 0.0009(5) 0.0008(5)
    C21 0.0267(7) 0.0273(7) 0.0231(7) 0.0074(6) 0.0034(5) 0.0070(6)
    C15 0.0207(6) 0.0199(6) 0.0217(6) 0.0027(5) 0.0002(5) -0.0040(5)
    C20 0.0171(6) 0.0282(7) 0.0370(8) 0.0009(5) 0.0020(6) -0.0023(6)
    C14 0.0270(7) 0.0169(6) 0.0241(7) -0.0008(5) -0.0025(5) 0.0009(5)
    C17 0.0234(7) 0.0245(7) 0.0338(8) 0.0037(5) 0.0074(6) 0.0079(6)
    C22 0.0255(7) 0.0302(7) 0.0214(7) 0.0117(6) 0.0030(5) -0.0008(5)
_geom_special_details
;
All e.s.d.'s (except the e.s.d. in the dihedral angle between two l.s. planes)
are estimated using the full covariance matrix. The cell e.s.d.'s are taken
into account individually in the estimation of e.s.d.'s in distances, angles
and torsion angles; correlations between e.s.d.'s in cell parameters are only
used when they are defined by crystal symmetry. An approximate (isotropic)
treatment of cell e.s.d.'s is used for estimating e.s.d.'s involving l.s.
planes.
;
loop_
    _geom_bond_atom_site_label_1
    _geom_bond_atom_site_label_2
    _geom_bond_site_symmetry_2
    _geom_bond_distance
    _geom_bond_publ_flag
    F1 C4 . 1.3578(14) ?
    F2 C17 . 1.3217(16) ?
    O1 C18 . 1.2271(15) ?
    O3 C9 . 1.2047(15) ?
    O4 C16 . 1.4154(14) ?
    O4 C17 . 1.3373(17) ?
    F3 C17 . 1.3294(18) ?
    O2 C9 . 1.3694(15) ?
    O2 C8 . 1.4376(14) ?
    F4 C17 . 1.3257(17) ?
    N1 C18 . 1.3326(15) ?
    N1 C19 . 1.4860(16) ?
    N1 H1 . 0.845(17) ?
    C7 C1 . 1.4720(16) ?
    C7 C8 . 1.5104(16) ?
    C7 C10 . 1.3423(17) ?
    C3 H3 . 0.9500 ?
    C3 C2 . 1.3855(18) ?
    C3 C4 . 1.3795(19) ?
    C1 C2 . 1.3982(17) ?
    C1 C6 . 1.3940(17) ?
    C2 H2 . 0.9500 ?
    C5 H5 . 0.9500 ?
    C5 C6 . 1.3856(17) ?
    C5 C4 . 1.3768(18) ?
    C18 C8 . 1.5358(17) ?
    C6 H6 . 0.9500 ?
    C9 C10 . 1.4791(17) ?
    C12 H12 . 0.9500 ?
    C12 C11 . 1.3968(17) ?
    C12 C13 . 1.3900(18) ?
    C11 C10 . 1.4784(17) ?
    C11 C16 . 1.3942(17) ?
    C8 H8 . 1.0000 ?
    C13 H13 . 0.9500 ?
    C13 C14 . 1.3836(19) ?
    C16 C15 . 1.3804(18) ?
    C19 C21 . 1.5272(17) ?
    C19 C20 . 1.5262(19) ?
    C19 C22 . 1.5240(17) ?
    C21 H21A . 0.9800 ?
    C21 H21B . 0.9800 ?
    C21 H21C . 0.9800 ?
    C15 H15 . 0.9500 ?
    C15 C14 . 1.3875(19) ?
    C20 H20A . 0.9800 ?
    C20 H20B . 0.9800 ?
    C20 H20C . 0.9800 ?
    C14 H14 . 0.9500 ?
    C22 H22A . 0.9800 ?
    C22 H22B . 0.9800 ?
    C22 H22C . 0.9800 ?
loop_
    _geom_angle_atom_site_label_1
    _geom_angle_atom_site_label_2
    _geom_angle_atom_site_label_3
    _geom_angle_site_symmetry_1
    _geom_angle_site_symmetry_3
    _geom_angle
    _geom_angle_publ_flag
    C17 O4 C16 . . 116.25(10) ?
    C9 O2 C8 . . 109.78(9) ?
    C18 N1 C19 . . 123.44(10) ?
    C18 N1 H1 . . 118.0(11) ?
    C19 N1 H1 . . 118.4(11) ?
    C1 C7 C8 . . 123.57(10) ?
    C10 C7 C1 . . 127.58(11) ?
    C10 C7 C8 . . 108.85(10) ?
    C2 C3 H3 . . 120.9 ?
    C4 C3 H3 . . 120.9 ?
    C4 C3 C2 . . 118.12(11) ?
    C2 C1 C7 . . 121.58(11) ?
    C6 C1 C7 . . 119.01(10) ?
    C6 C1 C2 . . 119.40(11) ?
    C3 C2 C1 . . 120.41(12) ?
    C3 C2 H2 . . 119.8 ?
    C1 C2 H2 . . 119.8 ?
    C6 C5 H5 . . 121.1 ?
    C4 C5 H5 . . 121.1 ?
    C4 C5 C6 . . 117.87(12) ?
    O1 C18 N1 . . 125.94(11) ?
    O1 C18 C8 . . 116.73(10) ?
    N1 C18 C8 . . 117.31(10) ?
    C1 C6 H6 . . 119.6 ?
    C5 C6 C1 . . 120.82(11) ?
    C5 C6 H6 . . 119.6 ?
    O3 C9 O2 . . 121.49(11) ?
    O3 C9 C10 . . 130.18(12) ?
    O2 C9 C10 . . 108.33(10) ?
    C11 C12 H12 . . 119.4 ?
    C13 C12 H12 . . 119.4 ?
    C13 C12 C11 . . 121.13(12) ?
    C12 C11 C10 . . 120.68(11) ?
    C16 C11 C12 . . 116.91(11) ?
    C16 C11 C10 . . 122.36(11) ?
    O2 C8 C7 . . 104.62(9) ?
    O2 C8 C18 . . 112.83(9) ?
    O2 C8 H8 . . 108.5 ?
    C7 C8 C18 . . 113.81(10) ?
    C7 C8 H8 . . 108.5 ?
    C18 C8 H8 . . 108.5 ?
    C7 C10 C9 . . 108.34(11) ?
    C7 C10 C11 . . 130.46(11) ?
    C11 C10 C9 . . 121.11(11) ?
    F1 C4 C3 . . 118.51(11) ?
    F1 C4 C5 . . 118.14(12) ?
    C5 C4 C3 . . 123.35(12) ?
    C12 C13 H13 . . 119.9 ?
    C14 C13 C12 . . 120.14(12) ?
    C14 C13 H13 . . 119.9 ?
    C11 C16 O4 . . 118.55(11) ?
    C15 C16 O4 . . 118.52(11) ?
    C15 C16 C11 . . 122.89(11) ?
    N1 C19 C21 . . 110.75(10) ?
    N1 C19 C20 . . 109.16(10) ?
    N1 C19 C22 . . 107.17(10) ?
    C20 C19 C21 . . 111.26(11) ?
    C22 C19 C21 . . 109.10(11) ?
    C22 C19 C20 . . 109.31(11) ?
    C19 C21 H21A . . 109.5 ?
    C19 C21 H21B . . 109.5 ?
    C19 C21 H21C . . 109.5 ?
    H21A C21 H21B . . 109.5 ?
    H21A C21 H21C . . 109.5 ?
    H21B C21 H21C . . 109.5 ?
    C16 C15 H15 . . 120.6 ?
    C16 C15 C14 . . 118.81(12) ?
    C14 C15 H15 . . 120.6 ?
    C19 C20 H20A . . 109.5 ?
    C19 C20 H20B . . 109.5 ?
    C19 C20 H20C . . 109.5 ?
    H20A C20 H20B . . 109.5 ?
    H20A C20 H20C . . 109.5 ?
    H20B C20 H20C . . 109.5 ?
    C13 C14 C15 . . 120.10(12) ?
    C13 C14 H14 . . 119.9 ?
    C15 C14 H14 . . 119.9 ?
    F2 C17 O4 . . 108.01(12) ?
    F2 C17 F3 . . 108.13(12) ?
    F2 C17 F4 . . 108.14(12) ?
    F3 C17 O4 . . 112.54(11) ?
    F4 C17 O4 . . 113.07(12) ?
    F4 C17 F3 . . 106.78(13) ?
    C19 C22 H22A . . 109.5 ?
    C19 C22 H22B . . 109.5 ?
    C19 C22 H22C . . 109.5 ?
    H22A C22 H22B . . 109.5 ?
    H22A C22 H22C . . 109.5 ?
    H22B C22 H22C . . 109.5 ?
loop_
    _geom_torsion_atom_site_label_1
    _geom_torsion_atom_site_label_2
    _geom_torsion_atom_site_label_3
    _geom_torsion_atom_site_label_4
    _geom_torsion_site_symmetry_1
    _geom_torsion_site_symmetry_2
    _geom_torsion_site_symmetry_3
    _geom_torsion_site_symmetry_4
    _geom_torsion
    _geom_torsion_publ_flag
    O1 C18 C8 O2 . . . . -178.85(10) ?
    O1 C18 C8 C7 . . . . 62.13(14) ?
    O3 C9 C10 C7 . . . . -177.73(13) ?
    O3 C9 C10 C11 . . . . 5.3(2) ?
    O4 C16 C15 C14 . . . . 179.50(11) ?
    O2 C9 C10 C7 . . . . 3.08(13) ?
    O2 C9 C10 C11 . . . . -173.85(10) ?
    N1 C18 C8 O2 . . . . -0.55(15) ?
    N1 C18 C8 C7 . . . . -119.57(11) ?
    C7 C1 C2 C3 . . . . -177.29(11) ?
    C7 C1 C6 C5 . . . . 178.60(11) ?
    C1 C7 C8 O2 . . . . -178.70(10) ?
    C1 C7 C8 C18 . . . . -55.10(15) ?
    C1 C7 C10 C9 . . . . 177.19(11) ?
    C1 C7 C10 C11 . . . . -6.3(2) ?
    C2 C3 C4 F1 . . . . -179.44(11) ?
    C2 C3 C4 C5 . . . . -0.42(19) ?
    C2 C1 C6 C5 . . . . -0.12(18) ?
    C18 N1 C19 C21 . . . . 55.13(15) ?
    C18 N1 C19 C20 . . . . -67.70(15) ?
    C18 N1 C19 C22 . . . . 174.03(11) ?
    C6 C1 C2 C3 . . . . 1.39(18) ?
    C6 C5 C4 F1 . . . . -179.33(11) ?
    C6 C5 C4 C3 . . . . 1.65(19) ?
    C9 O2 C8 C7 . . . . 1.13(12) ?
    C9 O2 C8 C18 . . . . -123.11(10) ?
    C12 C11 C10 C7 . . . . 134.59(14) ?
    C12 C11 C10 C9 . . . . -49.24(16) ?
    C12 C11 C16 O4 . . . . -179.20(11) ?
    C12 C11 C16 C15 . . . . -1.67(18) ?
    C12 C13 C14 C15 . . . . -0.2(2) ?
    C11 C12 C13 C14 . . . . 0.44(19) ?
    C11 C16 C15 C14 . . . . 1.98(19) ?
    C8 O2 C9 O3 . . . . 178.20(11) ?
    C8 O2 C9 C10 . . . . -2.52(12) ?
    C8 C7 C1 C2 . . . . -46.08(17) ?
    C8 C7 C1 C6 . . . . 135.23(12) ?
    C8 C7 C10 C9 . . . . -2.32(13) ?
    C8 C7 C10 C11 . . . . 174.22(12) ?
    C10 C7 C1 C2 . . . . 134.48(13) ?
    C10 C7 C1 C6 . . . . -44.22(18) ?
    C10 C7 C8 O2 . . . . 0.83(12) ?
    C10 C7 C8 C18 . . . . 124.44(11) ?
    C10 C11 C16 O4 . . . . 3.38(17) ?
    C10 C11 C16 C15 . . . . -179.09(12) ?
    C4 C3 C2 C1 . . . . -1.13(18) ?
    C4 C5 C6 C1 . . . . -1.35(18) ?
    C13 C12 C11 C10 . . . . 177.90(11) ?
    C13 C12 C11 C16 . . . . 0.44(18) ?
    C16 O4 C17 F2 . . . . 173.52(10) ?
    C16 O4 C17 F3 . . . . 54.24(15) ?
    C16 O4 C17 F4 . . . . -66.86(15) ?
    C16 C11 C10 C7 . . . . -48.09(19) ?
    C16 C11 C10 C9 . . . . 128.08(13) ?
    C16 C15 C14 C13 . . . . -1.01(19) ?
    C19 N1 C18 O1 . . . . -1.11(19) ?
    C19 N1 C18 C8 . . . . -179.23(10) ?
    C17 O4 C16 C11 . . . . -100.23(13) ?
    C17 O4 C16 C15 . . . . 82.14(14) ?
loop_
    _geom_hbond_atom_site_label_D
    _geom_hbond_atom_site_label_H
    _geom_hbond_atom_site_label_A
    _geom_hbond_site_symmetry_A
    _geom_hbond_distance_DH
    _geom_hbond_distance_HA
    _geom_hbond_distance_DA
    _geom_hbond_angle_DHA
    N1 H1 O1 4_565 0.845(17) 2.209(17) 3.0098(14) 158.2(15)
_iucr_refine_instructions_details
;
TITL p21c in P21/c #14
CELL 0.71073 8.0173 24.9003 10.2186 90 96.738 90
ZERR 4 0.0008 0.0021 0.0009 0 0.002 0
LATT 1
SYMM -X,0.5+Y,0.5-Z
SFAC C H N O F
UNIT 88 76 4 16 16
EQIV $1 +X,0.5-Y,-0.5+Z
L.S. 10 0 0 511
PLAN  5
TEMP -173.16
HTAB N1 O1_$1
REM reset to P21/c #14
BOND
conf
bond $H
fmap 2
acta
REM <HKL>Z:/DUO/frames/2013/ch231/work/p21c.hkl</HKL>
WGHT    0.036300    1.005000
FVAR       0.16962
F1    5    0.412716    0.453459    0.873435    11.00000    0.03729    0.03390 =
         0.01658   -0.00996    0.00443   -0.00285
F2    5   -0.180724    0.387689    0.503331    11.00000    0.03812    0.03590 =
         0.03852    0.00905    0.02063   -0.00043
O1    4    0.495546    0.263402    0.554865    11.00000    0.02007    0.02334 =
         0.01379   -0.00122    0.00077    0.00210
O3    4    0.178152    0.324543    0.062548    11.00000    0.02431    0.02500 =
         0.01437   -0.00307   -0.00228    0.00331
O4    4    0.012765    0.430642    0.417999    11.00000    0.02080    0.02414 =
         0.01724    0.00066    0.00670    0.00328
F3    5   -0.163032    0.376535    0.297123    11.00000    0.04796    0.05222 =
         0.03385   -0.00213    0.00141   -0.02456
O2    4    0.239107    0.273910    0.243907    11.00000    0.01841    0.01762 =
         0.01574   -0.00298   -0.00217    0.00144
F4    5   -0.257035    0.450255    0.365054    11.00000    0.02302    0.04695 =
         0.11693    0.04248    0.02282    0.01450
N1    3    0.535867    0.232067    0.351229    11.00000    0.01671    0.01919 =
         0.01241   -0.00026   -0.00077    0.00324
C7    1    0.273836    0.343055    0.398814    11.00000    0.01153    0.01791 =
         0.01694    0.00000    0.00427    0.00089
C3    1    0.279353    0.380834    0.756832    11.00000    0.02155    0.02426 =
         0.01428    0.00299    0.00548    0.00482
AFIX  43
H3    2    0.233974    0.369293    0.833907    11.00000   -1.20000
AFIX   0
C1    1    0.312135    0.370695    0.526125    11.00000    0.01467    0.01728 =
         0.01404   -0.00016    0.00194    0.00452
C2    1    0.247073    0.352783    0.639493    11.00000    0.01748    0.01738 =
         0.01788    0.00253    0.00285    0.00189
AFIX  43
H2    2    0.180315    0.321180    0.636047    11.00000   -1.20000
AFIX   0
C5    1    0.449045    0.444301    0.650072    11.00000    0.01869    0.01815 =
         0.01983   -0.00149    0.00089    0.00047
AFIX  43
H5    2    0.519664    0.475049    0.655451    11.00000   -1.20000
AFIX   0
C18   1    0.451639    0.258222    0.436407    11.00000    0.01507    0.01371 =
         0.01624    0.00069    0.00120   -0.00183
C6    1    0.412991    0.416442    0.532791    11.00000    0.01670    0.01952 =
         0.01424    0.00228    0.00282    0.00264
AFIX  43
H6    2    0.457559    0.428670    0.455965    11.00000   -1.20000
AFIX   0
C9    1    0.211696    0.322101    0.180445    11.00000    0.01173    0.01945 =
         0.01833   -0.00137    0.00036    0.00260
C12   1    0.256143    0.445449    0.137065    11.00000    0.01993    0.02326 =
         0.01519   -0.00127    0.00138    0.00020
AFIX  43
H12   2    0.330165    0.425361    0.089837    11.00000   -1.20000
AFIX   0
C11   1    0.189710    0.421767    0.243540    11.00000    0.01614    0.01894 =
         0.01314   -0.00175   -0.00173    0.00005
C8    1    0.281611    0.282836    0.382810    11.00000    0.01450    0.01859 =
         0.01346   -0.00177    0.00099   -0.00082
AFIX  13
H8    2    0.192477    0.266242    0.430446    11.00000   -1.20000
AFIX   0
C10   1    0.228844    0.365351    0.280332    11.00000    0.01281    0.02018 =
         0.01499   -0.00232    0.00296    0.00088
C4    1    0.379251    0.425995    0.758570    11.00000    0.02226    0.02325 =
         0.01297   -0.00470    0.00012    0.00514
C13   1    0.215796    0.497903    0.099032    11.00000    0.02520    0.02335 =
         0.01745    0.00233    0.00070   -0.00432
AFIX  43
H13   2    0.261582    0.513248    0.025967    11.00000   -1.20000
AFIX   0
C16   1    0.080916    0.453021    0.308550    11.00000    0.01662    0.02109 =
         0.01331   -0.00086    0.00018   -0.00117
C19   1    0.700689    0.205628    0.388838    11.00000    0.01555    0.02028 =
         0.01719    0.00080    0.00089    0.00404
C21   1    0.689683    0.165745    0.501039    11.00000    0.02674    0.02729 =
         0.02308    0.00701    0.00345    0.00736
AFIX 137
H21A  2    0.665691    0.185133    0.580170    11.00000   -1.50000
H21B  2    0.796717    0.146629    0.519422    11.00000   -1.50000
H21C  2    0.599580    0.139880    0.475524    11.00000   -1.50000
AFIX   0
C15   1    0.041636    0.505497    0.273936    11.00000    0.02073    0.01989 =
         0.02174   -0.00402    0.00021    0.00268
AFIX  43
H15   2   -0.030292    0.525967    0.322215    11.00000   -1.20000
AFIX   0
C20   1    0.833392    0.248544    0.427155    11.00000    0.01711    0.02816 =
         0.03698   -0.00228    0.00197    0.00086
AFIX 137
H20A  2    0.846507    0.271113    0.350462    11.00000   -1.50000
H20B  2    0.940743    0.231236    0.457591    11.00000   -1.50000
H20C  2    0.798133    0.270838    0.498014    11.00000   -1.50000
AFIX   0
C14   1    0.109086    0.527812    0.167369    11.00000    0.02705    0.01687 =
         0.02405    0.00090   -0.00253   -0.00077
AFIX  43
H14   2    0.081958    0.563682    0.141285    11.00000   -1.20000
AFIX   0
C17   1   -0.144295    0.411922    0.395164    11.00000    0.02340    0.02453 =
         0.03376    0.00789    0.00742    0.00367
C22   1    0.745288    0.175420    0.267982    11.00000    0.02554    0.03024 =
         0.02135   -0.00085    0.00303    0.01170
AFIX 137
H22A  2    0.661471    0.147360    0.244232    11.00000   -1.50000
H22B  2    0.856421    0.158963    0.287764    11.00000   -1.50000
H22C  2    0.746651    0.200514    0.194233    11.00000   -1.50000
AFIX   0
H1    2    0.496396    0.232357    0.270885    11.00000    0.02526
HKLF 4
REM  p21c in P21/c #14
REM R1 =  0.0335 for   3698 Fo > 4sig(Fo)  and  0.0383 for all   4139 data
REM    287 parameters refined using      0 restraints
END
WGHT      0.0363      1.0076
REM Highest difference peak  0.313,  deepest hole -0.324,  1-sigma level  0.040
Q1    1  -0.2435  0.4028  0.3025  11.00000  0.05    0.31
Q2    1   0.2172  0.3481  0.2298  11.00000  0.05    0.29
Q3    1   0.1741  0.4414  0.3031  11.00000  0.05    0.28
Q4    1  -0.2150  0.4617  0.4418  11.00000  0.05    0.27
Q5    1   0.3776  0.2752  0.4039  11.00000  0.05    0.27
REM The information below was added by Olex2.
REM
REM R1 = 0.0335 for 3698 Fo > 4sig(Fo) and 0.0383 for all 17010 data
REM n/a parameters refined using n/a restraints
REM Highest difference peak 0.31, deepest hole -0.32
REM Mean Shift 0, Max Shift 0.
REM +++ Tabular Listing of Refinement Information +++
REM R1_all = 0.0383
REM R1_gt = 0.0335
REM wR_ref = 0.0839
REM GOOF = 1.027
REM Shift_max = 0
REM Shift_mean = 0
REM Reflections_all = 17010
REM Reflections_gt = 3698
REM Parameters = n/a
REM Hole = 0.31
REM Peak = -0.32
REM Flack = n/a
;
data_II
_audit_creation_method
;
Olex2 1.2
(compiled 2014.11.28 svn.r3106 for OlexSys, GUI svn.r4959)
;
_chemical_name_systematic
;\
4-(2<i>H</i>-1,3-Benzodioxol-5-yl)-<i>N</i>-cyclohexyl-5-oxo-3-[4-\
(trifluoromethyl)phenyl]-2,5-dihydrofuran-2-carboxamide
;
_chemical_name_common     ?
_chemical_formula_moiety     'C25 H22 F3 N O5'
_chemical_formula_sum     'C25 H22 F3 N O5'
_chemical_formula_iupac     'C25 H22 F3 N O5'
_chemical_formula_weight     473.43
_chemical_melting_point     ?
_shelx_space_group_comment
;
The symmetry employed for this shelxl refinement is uniquely defined
by the following loop, which should always be used as a source of
symmetry information in preference to the above space-group names.
They are only intended as comments.
;
_space_group_crystal_system     orthorhombic
_space_group_name_H-M_alt     'P b c a'
_space_group_name_Hall     '-P 2ac 2ab'
loop_
    _space_group_symop_operation_xyz
    'x, y, z'
    '-x+1/2, -y, z+1/2'
    'x+1/2, -y+1/2, -z'
    '-x, y+1/2, -z+1/2'
    '-x, -y, -z'
    'x-1/2, y, -z-1/2'
    '-x-1/2, y-1/2, z'
    'x, -y-1/2, z-1/2'
_cell_length_a     19.2990(7)
_cell_length_b     9.5345(3)
_cell_length_c     24.2188(7)
_cell_angle_alpha     90
_cell_angle_beta     90
_cell_angle_gamma     90
_cell_volume     4456.4(2)
_cell_formula_units_Z     8
_cell_measurement_reflns_used     9996
_cell_measurement_theta_min     2.53
_cell_measurement_theta_max     25.63
_cell_measurement_temperature     100
_exptl_crystal_description     prism
_exptl_crystal_colour     'clear colourless'
_exptl_crystal_size_max     0.35
_exptl_crystal_size_mid     0.25
_exptl_crystal_size_min     0.2
_exptl_crystal_density_diffrn     1.411
_exptl_crystal_density_meas     .
_exptl_crystal_density_method     ?
_exptl_crystal_F_000     1968
_exptl_absorpt_coefficient_mu     0.115
_exptl_absorpt_correction_type     multi-scan
_exptl_absorpt_process_details
;
(SADABS; Bruker, 2012)
;
_shelx_estimated_absorpt_T_min     0.961
_shelx_estimated_absorpt_T_max     0.977
_exptl_absorpt_correction_T_min     0.6087
_exptl_absorpt_correction_T_max     0.7453
_exptl_special_details
;
SADABS-2012/1 (Bruker,2012) was used for absorption correction. wR2(int) was
0.0555 before and 0.0466 after correction. The Ratio of minimum to maximum
transmission is 0.8167. The \l/2 correction factor is 0.0015.
;
_diffrn_ambient_temperature     100.01
_diffrn_radiation_type     MoK\a
_diffrn_radiation_wavelength     0.71073
_diffrn_radiation_monochromator     'graphite'
_diffrn_measurement_device_type     'Bruker APEXII CCD'
_diffrn_measurement_method     '\f and \w scans'
_diffrn_detector_area_resol_mean     8
_diffrn_reflns_number     36729
_diffrn_reflns_av_R_equivalents     0.0327
_diffrn_reflns_theta_min     1.682
_diffrn_reflns_theta_max     25.023
_diffrn_reflns_theta_full     25.000
_diffrn_measured_fraction_theta_max     1.000
_diffrn_measured_fraction_theta_full     1.000
_diffrn_reflns_limit_h_min     -18
_diffrn_reflns_limit_h_max     22
_diffrn_reflns_limit_k_min     -11
_diffrn_reflns_limit_k_max     11
_diffrn_reflns_limit_l_min     -28
_diffrn_reflns_limit_l_max     28
_diffrn_standards_number     0
loop_
    _refln_index_h
    _refln_index_k
    _refln_index_l
    _refln_F_squared_meas
    0 1 0 -0.04
    0 1 0 -0.08
    0 -1 0 -0.01
    0 1 0 -0.04
    0 -1 0 -0.02
    0 -1 0 0.01
    0 2 0 41.96
    0 -2 0 43.01
    0 2 0 42.77
    0 2 0 43.07
    0 -2 0 43.61
    0 2 0 43.15
    0 -2 0 43.58
    0 3 0 0.07
    0 -3 0 0.08
    0 3 0 0.15
    0 3 0 -0.03
    0 3 0 0.08
    0 -3 0 -0.11
    0 4 0 7.65
    0 4 0 8.33
    0 4 0 8.19
    0 -4 0 7.99
    0 4 0 7.76
    0 -4 0 6.78
    0 -5 0 0.28
    0 5 0 0.21
    0 5 0 0.16
    0 5 0 0.01
    0 5 0 -0.12
    0 -5 0 -0.08
    0 -6 0 8.08
    0 -6 0 8.53
    0 6 0 10.2
    0 6 0 9.06
    0 6 0 8.91
    0 7 0 -0.23
    0 7 0 0.14
    0 -7 0 0.15
    0 7 0 -0.04
    0 -7 0 -0.03
    0 -8 0 84.31
    0 8 0 84.22
    0 -8 0 83.21
    0 8 0 82.08
    0 -9 0 0.2
    0 9 0 -0.32
    0 -10 0 2.48
    0 10 0 3.96
    0 11 0 -0.25
    0 -11 0 0.06
    1 0 0 -0.22
    1 0 0 -0.25
    1 1 0 -0.57
    -1 -1 0 -0.55
    -1 1 0 -0.53
    -1 1 0 -0.54
    1 1 0 -0.6
    1 1 0 -0.45
    1 1 0 -0.54
    -1 -1 0 -0.5
    -1 -1 0 -0.52
    -1 -1 0 -0.4
    1 -1 0 -0.55
    1 -1 0 -0.55
    1 -2 0 -0.39
    1 2 0 0.06
    1 2 0 -0.36
    -1 2 0 -0.13
    -1 -2 0 -0.13
    1 2 0 -0.3
    -1 -2 0 -0.21
    1 2 0 -0.18
    1 -2 0 -0.17
    -1 -2 0 0.01
    -1 -2 0 -0.14
    -1 2 0 -0.35
    -1 -3 0 0.04
    1 3 0 -0.1
    1 -3 0 -0.06
    -1 -3 0 -0.19
    -1 3 0 0.23
    -1 -3 0 -0.13
    1 3 0 0.13
    -1 3 0 -0.1
    1 3 0 -0.11
    1 -3 0 0.04
    1 3 0 0.04
    -1 3 0 0
    1 -4 0 -0.01
    1 -4 0 0.07
    -1 -4 0 -0.1
    1 4 0 -0.01
    1 4 0 -0.15
    -1 -4 0 -0.15
    -1 -4 0 0.83
    1 4 0 -0.11
    -1 4 0 0.12
    1 4 0 -0.19
    -1 4 0 -0.16
    -1 4 0 -0.07
    -1 5 0 0.02
    1 5 0 -0.1
    1 5 0 -0.06
    -1 5 0 -0.03
    -1 -5 0 0.04
    1 -5 0 -0.03
    1 5 0 -0.21
    1 -5 0 -0.06
    -1 5 0 -0.05
    -1 -5 0 -0.15
    1 5 0 -0.2
    -1 -5 0 -0.26
    1 6 0 -0.03
    1 -6 0 -0.17
    -1 6 0 -0.2
    1 6 0 0.15
    -1 -6 0 0.02
    -1 6 0 -0.17
    -1 6 0 -0.2
    1 6 0 -0.08
    -1 -6 0 -0.13
    1 -6 0 0.12
    -1 -7 0 0.47
    1 7 0 0.02
    1 -7 0 -0.19
    -1 7 0 -0.17
    -1 7 0 -0.03
    -1 -7 0 0.11
    1 7 0 0.2
    -1 7 0 -0.23
    1 -7 0 -0.23
    1 7 0 0.07
    1 8 0 -0.38
    1 8 0 -0.19
    1 -8 0 0.47
    -1 -8 0 0.09
    -1 8 0 -0.17
    1 -8 0 -0.04
    -1 8 0 0.5
    -1 -8 0 -0.22
    1 9 0 0.42
    -1 -9 0 0.49
    1 -9 0 0.11
    -1 9 0 -0.13
    1 -10 0 0.18
    -1 -10 0 0.03
    1 10 0 0.49
    -1 10 0 0.05
    1 -11 0 0
    -1 -11 0 0.72
    1 11 0 0.11
    -1 11 0 -0.03
    2 0 0 164.53
    -2 0 0 169.12
    2 0 0 170.38
    -2 -1 0 -0.02
    -2 -1 0 -0.18
    2 -1 0 -0.07
    2 1 0 0.01
    -2 -1 0 -0.01
    2 -1 0 -0.3
    -2 1 0 0.09
    2 1 0 -0.17
    2 1 0 -0.31
    2 2 0 445
    -2 2 0 439.19
    -2 -2 0 445.82
    -2 -2 0 433.92
    2 -2 0 439.48
    2 2 0 446.54
    2 2 0 438.21
    -2 -2 0 442.57
    2 -2 0 434.69
    2 2 0 431.78
    -2 -2 0 433.5
    -2 2 0 445.81
    -2 3 0 188.97
    2 3 0 188.16
    2 -3 0 182.95
    -2 -3 0 183.5
    2 -3 0 183.14
    -2 -3 0 184.53
    2 3 0 185.94
    2 3 0 185.93
    2 3 0 178.92
    -2 -3 0 186.42
    -2 -3 0 186.16
    -2 3 0 187.1
    -2 4 0 153.59
    2 4 0 154.13
    -2 -4 0 160.15
    2 4 0 160.58
    2 -4 0 161.85
    -2 -4 0 164.57
    -2 4 0 160.89
    2 4 0 163.86
    -2 -4 0 157.14
    2 4 0 163.15
    2 -4 0 156.46
    -2 4 0 164.7
    2 -5 0 25.87
    2 -5 0 27.38
    2 5 0 28.01
    2 5 0 25.73
    2 5 0 27.45
    2 5 0 27.3
    -2 -5 0 27.29
    -2 5 0 25.7
    -2 -5 0 24.57
    -2 -5 0 28.4
    -2 5 0 27.11
    2 -6 0 20.39
    -2 -6 0 18.51
    2 6 0 19.15
    -2 6 0 19.76
    2 6 0 19.27
    2 -6 0 19.16
    2 6 0 18.85
    -2 -6 0 18.01
    -2 6 0 18.32
    2 7 0 -0.06
    -2 7 0 -0.02
    2 7 0 0.19
    -2 -7 0 0.16
    -2 7 0 -0.15
    2 7 0 -0.31
    -2 -7 0 -0.33
    2 -7 0 -0.11
    -2 7 0 -0.09
    2 -7 0 0.06
    -2 -8 0 6.28
    2 8 0 5.95
    2 8 0 5.9
    -2 -8 0 6.32
    -2 8 0 5.52
    2 -8 0 5.54
    -2 8 0 6.3
    2 -8 0 5.59
    2 9 0 6.68
    2 -9 0 5.29
    -2 9 0 6.29
    -2 -9 0 6.74
    -2 -10 0 0.22
    2 -10 0 0.54
    -2 10 0 -0.27
    2 10 0 0.89
    2 11 0 0.3
    -2 -11 0 0.12
    2 -11 0 -0.06
    -2 11 0 -0.11
    3 0 0 -0.19
    -3 0 0 -0.08
    -3 0 0 -0.21
    3 0 0 -0.09
    3 1 0 0.07
    -3 -1 0 0.05
    -3 1 0 0.09
    -3 -1 0 0.05
    3 -1 0 0.16
    -3 1 0 -0.14
    3 1 0 0.02
    3 -1 0 -0.03
    -3 -2 0 0.05
    3 2 0 0.11
    3 2 0 0.16
    -3 2 0 0
    3 -2 0 0.09
    -3 -2 0 -0.05
    3 -2 0 -0.04
    3 2 0 0
    -3 -2 0 0.02
    3 2 0 0.03
    -3 -3 0 0.13
    3 -3 0 0.23
    3 3 0 0.04
    3 3 0 0.2
    3 3 0 0.05
    -3 -3 0 0.07
    -3 -3 0 0.01
    3 -3 0 -0.09
    -3 3 0 0.01
    3 3 0 0.12
    -3 3 0 -0.07
    -3 -3 0 -0.08
    3 4 0 0.09
    -3 4 0 -0.02
    3 -4 0 -0.09
    -3 -4 0 0.15
    3 4 0 -0.07
    3 4 0 0.17
    -3 -4 0 -0.11
    3 -4 0 -0.26
    3 4 0 0.22
    -3 -4 0 -0.06
    -3 -4 0 -0.1
    -3 4 0 0.05
    -3 5 0 0.26
    -3 5 0 -0.28
    -3 -5 0 0.22
    -3 -5 0 0.05
    3 -5 0 0.25
    -3 -5 0 -0.03
    3 5 0 -0.16
    3 5 0 0.18
    3 5 0 0.17
    3 -5 0 -0.31
    3 5 0 0.08
    3 6 0 -0.06
    -3 6 0 -0.32
    -3 -6 0 -0.15
    3 6 0 0.09
    3 6 0 0.02
    -3 -6 0 -0.25
    3 -6 0 0.01
    3 -6 0 -0.07
    -3 6 0 0.35
    3 -7 0 0.01
    -3 7 0 -0.29
    3 7 0 0.08
    -3 -7 0 0.14
    3 7 0 0.14
    -3 7 0 0.1
    -3 -7 0 -0.2
    3 -7 0 -0.22
    3 7 0 -0.1
    -3 -8 0 0.06
    3 -8 0 0.21
    3 -8 0 0.06
    -3 8 0 -0.31
    -3 8 0 0.32
    3 8 0 -0.19
    3 8 0 0.23
    -3 -8 0 0.08
    -3 -9 0 0.38
    -3 9 0 0.14
    3 -9 0 -0.19
    3 9 0 -0.3
    3 -10 0 0.4
    3 10 0 -0.04
    -3 -10 0 -0.61
    -3 10 0 -0.61
    3 11 0 -0.07
    -3 -11 0 0.18
    3 -11 0 0.63
    -3 11 0 0.11
    -4 0 0 163.6
    4 0 0 164.47
    4 0 0 163.82
    -4 1 0 454.13
    4 -1 0 440.71
    4 1 0 434.23
    4 -1 0 445.63
    -4 1 0 448.43
    -4 -1 0 439.09
    -4 -1 0 446.64
    4 1 0 444.74
    4 2 0 961.84
    -4 -2 0 968.97
    4 2 0 950.88
    4 -2 0 975.71
    -4 2 0 999.14
    4 2 0 963.8
    4 -2 0 971.74
    -4 -2 0 988.67
    4 3 0 4.61
    -4 3 0 4.66
    4 -3 0 3.85
    -4 -3 0 5.35
    4 3 0 4.57
    -4 -3 0 4.46
    4 -3 0 4.41
    -4 -3 0 4.79
    4 3 0 4.55
    4 3 0 4.11
    -4 3 0 4.62
    -4 4 0 1.93
    -4 -4 0 1.85
    4 -4 0 1.41
    -4 -4 0 1.74
    -4 -4 0 2.01
    4 4 0 2.12
    4 4 0 1.76
    -4 4 0 2.21
    4 -4 0 1.58
    4 4 0 1.91
    4 4 0 1.61
    -4 -4 0 1.83
    -4 -5 0 33.47
    4 5 0 32.39
    4 -5 0 32.27
    4 -5 0 31.35
    -4 -5 0 32.88
    -4 -5 0 31.27
    4 5 0 33.29
    -4 5 0 33.15
    4 5 0 31.77
    4 6 0 39.56
    4 6 0 38.14
    -4 6 0 38.45
    -4 -6 0 38.25
    -4 -6 0 39.75
    -4 6 0 41.92
    4 6 0 39.95
    -4 -6 0 41.7
    4 -6 0 38.99
    4 -6 0 39.72
    -4 7 0 32.86
    4 -7 0 33.82
    -4 7 0 34.29
    -4 -7 0 33.56
    4 -7 0 34.72
    4 7 0 35.47
    4 7 0 34.62
    -4 -7 0 36.95
    4 7 0 35.3
    4 -8 0 0.38
    -4 -8 0 0.75
    4 8 0 0.09
    -4 8 0 0.07
    4 -8 0 0.27
    -4 8 0 0.33
    -4 -8 0 0.48
    -4 9 0 -0.06
    4 9 0 -0.17
    -4 -9 0 -0.01
    4 -9 0 -0.29
    -4 -10 0 1.58
    4 -10 0 1.42
    4 10 0 1.21
    -4 10 0 1.37
    4 -11 0 11
    -4 11 0 12.73
    -4 -11 0 11.41
    4 11 0 11.55
    5 0 0 -0.17
    -5 0 0 -0.46
    5 0 0 -0.02
    5 1 0 0.07
    -5 1 0 -0.23
    5 1 0 -0.01
    5 -1 0 0.18
    -5 1 0 -0.03
    -5 -1 0 0.15
    5 -1 0 -0.16
    5 -2 0 -0.29
    5 2 0 -0.14
    5 2 0 -0.24
    -5 -2 0 0.06
    -5 2 0 -0.26
    -5 -2 0 0.02
    5 2 0 0.14
    5 -2 0 -0.2
    5 -3 0 -0.23
    5 3 0 -0.28
    -5 -3 0 -0.14
    -5 3 0 -0.04
    5 3 0 -0.07
    -5 -3 0 -0.03
    5 -3 0 -0.03
    5 3 0 -0.23
    5 3 0 -0.1
    -5 -3 0 -0.05
    -5 -4 0 -0.08
    -5 4 0 -0.09
    -5 -4 0 0.26
    5 -4 0 -0.33
    5 -4 0 0.29
    5 4 0 0.23
    5 4 0 -0.11
    5 4 0 -0.09
    5 4 0 -0.21
    -5 -4 0 -0.03
    5 5 0 -0.06
    -5 -5 0 -0.09
    5 -5 0 -0.26
    5 5 0 0.12
    -5 5 0 -0.18
    5 5 0 -0.08
    5 -5 0 -0.1
    -5 -5 0 0.02
    5 -6 0 -0.15
    5 6 0 -0.19
    -5 -6 0 -0.18
    5 -6 0 0.19
    -5 6 0 -0.01
    5 6 0 0.06
    -5 -6 0 0
    -5 6 0 0.38
    5 6 0 0.06
    -5 7 0 0.2
    -5 -7 0 0.22
    -5 7 0 -0.1
    -5 -7 0 0.16
    5 -7 0 -0.04
    5 7 0 0.28
    5 7 0 0.31
    5 -7 0 -0.55
    5 7 0 -0.04
    5 -8 0 -0.08
    5 8 0 0.02
    -5 -8 0 -0.32
    -5 8 0 0.26
    5 -8 0 -0.06
    5 9 0 0.14
    5 -9 0 0.82
    -5 9 0 0.92
    -5 10 0 0.01
    5 -10 0 0.03
    5 10 0 -0.48
    5 -11 0 0.48
    5 11 0 0.19
    -5 11 0 0.62
    -6 0 0 177.73
    6 0 0 172.13
    6 0 0 165.96
    -6 -1 0 9.34
    -6 1 0 8.89
    -6 1 0 9.52
    6 -1 0 7.88
    6 -1 0 8.53
    6 1 0 8.5
    6 1 0 8.78
    -6 -2 0 0.08
    -6 -2 0 0.2
    6 2 0 0.31
    6 2 0 0.34
    6 -2 0 0.27
    6 2 0 0.22
    6 -2 0 0.07
    -6 2 0 0.23
    -6 -3 0 148.82
    6 -3 0 139.46
    6 3 0 148.35
    -6 -3 0 151.9
    -6 3 0 151.49
    6 -3 0 145.48
    6 3 0 143.29
    6 3 0 150.85
    6 3 0 146.48
    -6 -4 0 5.62
    6 -4 0 6.64
    -6 -4 0 5.89
    6 4 0 5.38
    -6 -4 0 6.82
    6 -4 0 5.51
    -6 4 0 6.1
    6 4 0 6.37
    6 4 0 5.9
    6 4 0 5.81
    -6 -5 0 6.22
    6 5 0 5.36
    6 -5 0 6.12
    -6 -5 0 6.39
    6 5 0 4.87
    6 -5 0 6.83
    -6 5 0 6.8
    6 5 0 6.22
    -6 6 0 1.11
    6 -6 0 1.18
    -6 -6 0 0.8
    6 6 0 0.9
    -6 -6 0 0.74
    6 -6 0 1.17
    6 6 0 0.98
    6 6 0 1.13
    6 7 0 5.89
    6 -7 0 6.3
    -6 7 0 5.53
    6 -7 0 5.73
    -6 -7 0 6.23
    -6 -7 0 5.31
    -6 7 0 5.1
    6 7 0 5.69
    6 7 0 4.92
    6 -8 0 3.04
    -6 8 0 2.47
    6 -8 0 3.03
    6 8 0 2.8
    6 9 0 0.24
    6 -9 0 0.43
    -6 9 0 0.58
    6 -10 0 13.32
    -6 10 0 12.66
    6 10 0 13.54
    -7 0 0 -0.18
    -7 0 0 0.24
    7 0 0 0.05
    7 0 0 -0.23
    7 1 0 0.24
    -7 1 0 0.13
    7 -1 0 0.3
    -7 1 0 0.03
    7 1 0 -0.16
    -7 -1 0 -0.05
    7 -1 0 0.1
    -7 2 0 0.03
    7 2 0 -0.13
    -7 2 0 0.29
    7 2 0 -0.02
    7 2 0 0.18
    -7 -2 0 -0.02
    7 -2 0 0.19
    -7 -2 0 -0.15
    7 -2 0 0.09
    -7 3 0 0.45
    7 -3 0 0.02
    7 3 0 0.11
    -7 -3 0 0.24
    7 -3 0 -0.06
    7 3 0 -0.13
    7 3 0 0.01
    -7 -3 0 0.13
    7 4 0 0.03
    7 -4 0 0.32
    -7 -4 0 0.16
    7 4 0 0.12
    -7 4 0 -0.55
    7 4 0 -0.17
    7 -4 0 -0.19
    7 5 0 0.43
    7 5 0 -0.16
    -7 -5 0 0.09
    7 -5 0 0.07
    7 -5 0 0.14
    7 5 0 0.06
    -7 5 0 0.27
    7 -6 0 0.18
    7 6 0 -0.18
    7 6 0 -0.13
    -7 -6 0 0.31
    -7 6 0 0.24
    7 6 0 0.43
    7 -6 0 -0.03
    -7 -6 0 -0.31
    7 7 0 0.09
    7 -7 0 0.05
    -7 -7 0 -0.08
    -7 7 0 0.64
    -7 -7 0 -0.48
    7 -7 0 0.78
    -7 7 0 0.39
    7 7 0 0.29
    7 7 0 -0.06
    7 8 0 0.15
    -7 8 0 -0.34
    7 -8 0 0.13
    7 -8 0 -0.77
    7 -9 0 -0.25
    -7 9 0 -0.08
    7 9 0 -0.29
    7 -10 0 0.12
    -7 10 0 -0.19
    7 10 0 -0.09
    -8 0 0 227.59
    8 0 0 216.69
    -8 0 0 202.04
    8 0 0 219.19
    -8 1 0 14.13
    8 1 0 13.15
    -8 -1 0 14.12
    8 1 0 12.48
    -8 1 0 15.37
    8 -1 0 13.66
    8 -2 0 72.93
    8 2 0 75.94
    8 -2 0 73.39
    -8 -2 0 71.66
    8 2 0 72.57
    -8 2 0 75.14
    -8 -2 0 75.38
    -8 2 0 77.55
    -8 -3 0 0.73
    8 -3 0 1.73
    8 3 0 0.89
    -8 3 0 0.53
    8 3 0 1.33
    8 3 0 1.06
    8 -3 0 1.18
    8 -4 0 -0.09
    8 4 0 0.26
    8 4 0 -0.08
    8 4 0 0.13
    -8 4 0 0.17
    -8 -4 0 -0.01
    8 -4 0 0.32
    8 5 0 0.31
    8 5 0 0.3
    -8 5 0 -0.29
    8 -5 0 0.02
    8 -5 0 -0.09
    8 5 0 0.26
    -8 -5 0 0.03
    8 6 0 2.34
    8 -6 0 2
    -8 -6 0 3.38
    8 6 0 2.58
    8 6 0 2.9
    8 -6 0 3.04
    8 7 0 24.97
    8 7 0 25.65
    8 -7 0 27.88
    8 -7 0 28.35
    8 -8 0 0.11
    8 -8 0 0.03
    8 8 0 0.19
    -8 8 0 -0.37
    8 9 0 8.47
    -8 9 0 8.98
    8 -9 0 8.95
    -8 10 0 19.27
    8 10 0 19.54
    8 -10 0 19.32
    9 0 0 -0.04
    -9 0 0 -0.15
    9 0 0 -0.14
    -9 0 0 0.2
    9 1 0 -0.17
    9 -1 0 -0.04
    9 1 0 -0.05
    -9 1 0 -0.15
    9 -1 0 -0.2
    -9 1 0 -0.01
    -9 -1 0 0.21
    -9 -2 0 0.82
    9 2 0 0.83
    9 -2 0 0.09
    -9 2 0 0.3
    9 2 0 0.99
    9 -2 0 0.21
    -9 3 0 0.22
    9 3 0 1.28
    9 -3 0 0.21
    9 3 0 1.34
    9 -3 0 0.19
    9 3 0 1.45
    9 4 0 0.27
    9 -4 0 0.39
    9 4 0 0.02
    -9 -4 0 0.06
    9 -4 0 -0.18
    9 4 0 0.11
    -9 -5 0 -0.44
    9 5 0 -0.06
    9 5 0 0.01
    9 -5 0 -0.41
    9 -5 0 -0.36
    9 5 0 0.18
    9 6 0 0.68
    9 -6 0 0.17
    9 6 0 0.02
    -9 -6 0 0.52
    9 6 0 0.24
    9 -6 0 0.05
    9 7 0 0.22
    9 -7 0 -0.13
    9 7 0 -0.16
    9 -7 0 -0.25
    9 8 0 -0.02
    9 -8 0 0.18
    -9 8 0 0.1
    9 -8 0 0.2
    -9 9 0 0.65
    9 -9 0 -0.26
    9 9 0 -0.23
    9 10 0 0.11
    9 -10 0 -0.01
    -9 10 0 0.19
    10 0 0 113.16
    -10 0 0 127.5
    10 0 0 117.13
    10 1 0 12.57
    10 -1 0 13.11
    10 1 0 11.73
    10 2 0 23.23
    10 2 0 22.13
    10 -2 0 24.67
    10 -2 0 21.59
    10 3 0 18.67
    10 -3 0 19.58
    10 3 0 17.03
    10 3 0 17.09
    10 -3 0 18.2
    10 4 0 0.33
    10 -4 0 -0.07
    10 4 0 0.28
    10 -4 0 -0.07
    10 4 0 0.03
    -10 -4 0 0.08
    10 5 0 0.13
    10 5 0 0.06
    10 -5 0 0.15
    10 -5 0 0.15
    -10 -5 0 0.42
    10 5 0 0.19
    10 -6 0 51.51
    10 6 0 53.37
    10 6 0 51.04
    10 -6 0 51.58
    10 6 0 52.06
    -10 -6 0 51.82
    10 -7 0 55.23
    10 7 0 56.05
    10 -7 0 57.72
    10 -8 0 26.08
    10 -8 0 27.65
    10 8 0 30.28
    -10 9 0 5.23
    10 -9 0 5.17
    10 9 0 5.79
    -10 10 0 11.72
    10 10 0 10.24
    10 -10 0 10.76
    11 0 0 -0.3
    11 0 0 0.15
    11 -1 0 -0.13
    11 1 0 0.06
    11 -1 0 0.21
    -11 -1 0 0.08
    11 1 0 -0.24
    11 2 0 0.09
    11 2 0 0.12
    11 -2 0 -0.24
    11 -2 0 0.25
    11 -3 0 0.06
    11 3 0 0.12
    11 3 0 -0.04
    11 -3 0 -0.02
    11 3 0 0.02
    11 4 0 -0.05
    11 -4 0 -0.17
    11 4 0 0.12
    11 -4 0 -0.11
    11 4 0 0.23
    11 -5 0 0.54
    11 5 0 0.16
    11 5 0 0.3
    11 5 0 -0.13
    11 -5 0 0.09
    11 6 0 -0.29
    11 -6 0 0.57
    11 -6 0 -0.13
    11 6 0 0.24
    11 -7 0 0.05
    11 -7 0 0.48
    11 7 0 0.3
    11 8 0 0.29
    11 -8 0 0.12
    11 -8 0 0.5
    11 -9 0 0.26
    11 9 0 0.34
    -11 9 0 -0.01
    12 0 0 50.25
    12 0 0 50.39
    12 1 0 1.48
    12 1 0 1.64
    12 -1 0 1.57
    12 -1 0 1.48
    12 2 0 34.01
    12 -2 0 35.48
    -12 -2 0 35.77
    12 -2 0 31.82
    12 2 0 33.59
    12 3 0 3.14
    12 -3 0 2.79
    12 -3 0 2.61
    12 3 0 3.37
    12 3 0 3.25
    -12 -3 0 3.09
    12 4 0 8.09
    12 4 0 7.14
    12 4 0 7.71
    12 -4 0 7.41
    12 -4 0 6.86
    12 5 0 0.17
    12 5 0 0.39
    12 -5 0 0.35
    12 -5 0 0.31
    12 5 0 0.01
    12 -6 0 40.75
    12 6 0 40.09
    12 6 0 41.21
    12 -6 0 41.26
    12 7 0 0.76
    12 -7 0 0.49
    12 -7 0 1.25
    12 8 0 4.55
    12 -8 0 3.75
    12 -8 0 3.9
    -12 9 0 4.22
    12 -9 0 3.19
    12 9 0 2.97
    13 0 0 0.09
    13 0 0 0.16
    13 -1 0 0.31
    13 1 0 0
    13 1 0 -0.33
    13 -1 0 0.27
    13 -2 0 0.1
    13 -2 0 0.28
    13 2 0 -0.12
    13 2 0 0.13
    13 3 0 0.13
    -13 -3 0 0.39
    13 -3 0 -0.31
    13 -3 0 0.42
    13 3 0 -0.04
    13 3 0 -0.08
    13 4 0 -0.24
    13 4 0 -0.01
    13 4 0 -0.36
    -13 -4 0 0.31
    13 -4 0 0.21
    13 -4 0 0.19
    13 -5 0 -0.07
    13 5 0 0.09
    13 5 0 -0.19
    13 -5 0 -0.19
    13 6 0 0.18
    13 -6 0 0.04
    13 -6 0 0.42
    13 7 0 0.19
    13 -7 0 -0.13
    13 -7 0 1.28
    13 8 0 -0.02
    13 -8 0 -0.22
    13 -8 0 -0.38
    13 -9 0 -0.38
    13 9 0 0.23
    -13 9 0 0.11
    14 0 0 8.95
    14 0 0 10.12
    14 1 0 12.44
    14 -1 0 13.79
    14 1 0 14.1
    14 -1 0 13.9
    14 -2 0 0.18
    14 -2 0 0.62
    14 2 0 0.58
    14 2 0 0.61
    14 -3 0 0.43
    14 3 0 0.08
    14 3 0 0.25
    14 -3 0 0.48
    14 4 0 63.63
    14 -4 0 60.8
    14 4 0 65.15
    14 -4 0 62.69
    14 4 0 61.04
    14 5 0 7.24
    14 -5 0 6.68
    14 5 0 7.1
    14 -5 0 6.98
    14 6 0 18.91
    14 -6 0 21.35
    14 -6 0 22.19
    14 -7 0 10.89
    14 7 0 10.81
    14 -7 0 10.68
    14 -8 0 0.52
    14 8 0 -0.14
    14 -8 0 0.2
    15 0 0 -0.09
    15 0 0 0.15
    15 -1 0 -0.27
    15 -1 0 0.55
    15 1 0 -0.22
    15 1 0 0.01
    15 2 0 -0.02
    15 2 0 0.28
    15 -2 0 -0.23
    15 -2 0 -0.23
    15 -3 0 0.18
    15 -3 0 0.22
    15 3 0 -0.23
    15 3 0 -0.51
    15 4 0 0.3
    15 -4 0 0.14
    15 -4 0 -0.01
    15 4 0 0.21
    15 -5 0 -0.4
    15 5 0 0.24
    15 -5 0 0.09
    15 5 0 0.48
    15 -6 0 -0.14
    15 6 0 -0.1
    15 -6 0 -0.24
    15 7 0 -0.12
    15 -7 0 -0.28
    15 -7 0 0.18
    15 8 0 -0.13
    15 -8 0 0.08
    15 -8 0 0.67
    16 0 0 195.34
    16 0 0 204.94
    16 1 0 71.69
    16 -1 0 77.53
    16 1 0 73.14
    16 -1 0 72.34
    16 2 0 10.31
    16 -2 0 9.35
    16 2 0 10.13
    16 -2 0 8.58
    16 -3 0 1.49
    16 -3 0 0.67
    16 3 0 1.45
    16 3 0 1.96
    16 4 0 5.58
    16 -4 0 5.37
    16 -4 0 5.25
    16 4 0 5.19
    16 -5 0 0.9
    16 -5 0 1.33
    16 5 0 0.66
    16 6 0 24.43
    16 -6 0 26.42
    16 -6 0 23.73
    16 7 0 13.21
    16 -7 0 15.07
    16 -7 0 14.82
    16 8 0 1.12
    16 -8 0 0.79
    17 0 0 0.48
    17 0 0 1.12
    17 -1 0 -0.1
    17 1 0 0.18
    17 1 0 -0.27
    17 -1 0 -0.05
    17 -2 0 0.03
    17 2 0 -0.25
    17 -2 0 0.22
    17 2 0 0.49
    17 3 0 0
    17 3 0 0.9
    17 -3 0 0.21
    17 -3 0 -0.23
    17 -4 0 -0.04
    17 -4 0 -0.13
    17 4 0 0.19
    17 4 0 -0.26
    17 -5 0 -0.54
    17 5 0 -0.17
    17 -5 0 -0.1
    17 -6 0 0.18
    17 6 0 -0.07
    17 -6 0 -0.07
    17 -7 0 0.55
    17 -7 0 1.16
    17 7 0 0.01
    18 0 0 0.74
    18 0 0 1.2
    18 -1 0 20.05
    18 -1 0 17.74
    18 1 0 19.04
    18 2 0 0.62
    18 2 0 0.54
    18 -2 0 1.1
    18 -2 0 0.53
    18 3 0 91.29
    18 -3 0 88.92
    18 3 0 91.22
    18 -3 0 94
    18 -4 0 3.7
    18 -4 0 4.68
    18 4 0 4.21
    18 5 0 14.62
    18 -5 0 14.98
    18 -5 0 14.52
    18 6 0 21.87
    18 -6 0 23.19
    18 -6 0 23.45
    18 -7 0 0.57
    18 -7 0 0.77
    18 7 0 0.38
    19 0 0 -0.35
    19 0 0 -0.53
    19 1 0 0.03
    19 -1 0 0.92
    19 -1 0 -0.4
    19 1 0 -0.01
    19 2 0 0.36
    19 -2 0 -0.16
    19 -2 0 0.11
    19 2 0 0.22
    19 -3 0 0.95
    19 3 0 0.85
    19 3 0 -0.06
    19 -3 0 0.79
    19 -4 0 0.79
    19 4 0 -0.27
    19 -4 0 0
    19 -5 0 -0.22
    19 -5 0 0.02
    19 5 0 -0.24
    19 -6 0 -0.03
    19 6 0 0.03
    19 -6 0 0.08
    20 0 0 41.68
    20 0 0 42.06
    20 -1 0 6.83
    20 1 0 4.56
    20 -1 0 5.61
    20 1 0 5.13
    20 2 0 58.49
    20 -2 0 67.86
    20 2 0 64.74
    20 -2 0 62.99
    20 -3 0 0.2
    20 3 0 0.12
    20 -3 0 -0.2
    20 -4 0 4.98
    20 4 0 5.92
    20 -4 0 6.7
    20 -5 0 0.29
    20 5 0 0.02
    20 -5 0 0.13
    21 0 0 -0.16
    21 0 0 0.24
    21 -1 0 -0.03
    21 1 0 0.01
    21 1 0 -0.37
    21 -1 0 0.81
    21 2 0 -0.22
    21 -2 0 -0.03
    21 2 0 0.59
    21 -2 0 0.61
    21 3 0 0.45
    21 -3 0 -0.01
    21 -3 0 -0.76
    21 -4 0 -0.57
    21 -4 0 -0.44
    21 4 0 -0.1
    22 0 0 23.23
    22 0 0 22.09
    22 1 0 5.43
    22 -1 0 6.14
    22 -1 0 4.51
    22 1 0 5.07
    22 2 0 0.61
    22 -2 0 -0.44
    22 -2 0 -1.06
    22 3 0 -0.13
    22 -3 0 -0.64
    22 -3 0 0.31
    0 1 1 -0.54
    0 1 1 -0.64
    0 1 1 -0.55
    0 1 -1 -0.55
    0 -1 -1 -0.69
    0 -1 -1 -0.48
    0 1 -1 -0.59
    0 -1 1 -0.58
    0 -1 1 -0.52
    0 -1 -1 -0.57
    0 1 1 -0.64
    0 -2 -1 703.77
    0 -2 -1 681.68
    0 2 1 661.31
    0 -2 1 690.07
    0 2 1 684.14
    0 2 1 687.37
    0 -2 1 675.22
    0 2 -1 679.01
    0 -2 -1 660.13
    0 2 1 683.61
    0 2 -1 672.73
    0 2 -1 674.94
    0 3 1 -0.08
    0 3 1 0.06
    0 -3 1 0.06
    0 3 -1 0.11
    0 3 -1 -0.26
    0 -3 -1 -0.04
    0 3 -1 -0.08
    0 3 1 -0.09
    0 3 1 -0.28
    0 -3 -1 0.01
    0 3 -1 -0.16
    0 -3 1 -0.01
    0 -3 -1 -0.2
    0 4 -1 119.7
    0 -4 -1 118.16
    0 -4 -1 119.74
    0 4 -1 123.72
    0 4 1 122.61
    0 -4 1 120.71
    0 4 1 127.08
    0 4 1 125.22
    0 -4 -1 125.38
    0 4 -1 126.02
    0 4 -1 124.18
    0 -4 1 122.95
    0 4 1 121.49
    0 -5 1 0
    0 5 1 -0.06
    0 5 -1 0.02
    0 5 -1 0.01
    0 -5 1 -0.25
    0 5 -1 0.11
    0 -5 -1 0.14
    0 5 1 -0.28
    0 -5 -1 0.03
    0 5 -1 -0.07
    0 5 1 -0.16
    0 6 -1 3.4
    0 6 -1 3.61
    0 6 1 4.17
    0 -6 -1 3.78
    0 6 -1 4.11
    0 -6 1 3.92
    0 6 1 3.68
    0 -6 1 3.46
    0 6 1 3.4
    0 -6 -1 3.87
    0 -7 1 -0.11
    0 7 1 0.12
    0 -7 -1 0.04
    0 7 -1 -0.05
    0 7 1 -0.12
    0 -7 1 -0.33
    0 7 -1 -0.09
    0 -7 -1 0.2
    0 7 -1 0.12
    0 7 1 0.07
    0 -8 1 0.2
    0 8 -1 0.39
    0 8 1 0.04
    0 -8 -1 0.35
    0 8 1 0.58
    0 -8 1 0.22
    0 8 -1 0.16
    0 -8 -1 0.11
    0 9 -1 0.01
    0 -9 -1 0.3
    0 9 1 -0.15
    0 -9 1 -0.78
    0 10 -1 4.93
    0 -10 -1 3.87
    0 10 1 4.57
    0 -10 1 3.05
    0 11 -1 -0.11
    0 -11 -1 -0.41
    0 -11 1 -0.03
    0 11 1 -0.05
    1 0 -1 -0.12
    1 0 -1 -0.11
    1 0 1 -0.13
    1 0 1 -0.09
    -1 1 -1 8.27
    -1 -1 1 8.15
    -1 -1 1 7.78
    1 1 1 8.09
    -1 -1 1 8.19
    1 1 1 7.8
    1 1 1 8.17
    1 1 1 8.2
    -1 1 -1 8.2
    1 -1 -1 7.98
    -1 -1 1 7.55
    1 -1 -1 8
    -1 1 1 7.83
    1 1 -1 7.61
    1 1 -1 7.95
    -1 -1 -1 8.25
    1 -1 1 8.3
    -1 -1 -1 7.86
    1 1 -1 8.08
    1 -1 1 7.85
    1 1 -1 7.98
    -1 -1 -1 8.13
    -1 -2 1 819.93
    1 -2 -1 818.27
    -1 2 -1 825.48
    1 2 1 822.35
    -1 2 -1 823.66
    1 2 1 827.77
    1 2 1 834.09
    1 2 1 832.37
    -1 -2 1 812.81
    -1 -2 1 790.54
    1 -2 -1 804.64
    -1 -2 1 823.31
    -1 -2 -1 813.01
    1 2 -1 789.62
    1 -2 1 806.48
    -1 -2 -1 824.24
    -1 2 1 824.89
    -1 -2 -1 849.65
    1 2 -1 805.36
    1 2 -1 819.67
    -1 2 1 827.18
    1 -2 1 818.86
    1 2 -1 793.95
    -1 -2 -1 816.84
    -1 2 1 823.75
    1 -3 -1 3.74
    1 3 1 2.86
    -1 -3 1 3.29
    -1 3 -1 3.6
    1 -3 -1 3.77
    -1 3 -1 2.94
    1 3 1 3.22
    1 3 1 3.41
    -1 -3 1 3.39
    -1 -3 1 3.23
    1 3 1 3.63
    -1 3 -1 3.27
    1 3 -1 3.34
    1 -3 1 3.21
    -1 3 1 3.47
    -1 3 1 3.71
    1 3 -1 3.34
    -1 -3 -1 3.38
    1 3 -1 3.23
    -1 -3 -1 3.26
    1 3 -1 2.99
    1 -3 1 3.07
    -1 3 1 3.03
    -1 -3 -1 3.31
    -1 -4 1 5.42
    -1 4 -1 5.16
    1 -4 -1 5.04
    -1 4 -1 5.8
    1 4 1 5.47
    1 -4 -1 5.44
    1 4 1 5.21
    -1 -4 1 4.18
    -1 -4 1 5.72
    -1 4 -1 5.34
    1 4 1 5.31
    1 4 1 5.88
    -1 4 1 4.79
    -1 4 1 5.34
    1 -4 1 5.12
    -1 -4 -1 4.24
    1 4 -1 5.79
    -1 -4 -1 5.4
    -1 4 1 5.17
    1 4 -1 5.89
    1 4 -1 5.3
    1 -4 1 5.76
    -1 -4 -1 5.13
    1 4 -1 5.3
    -1 -5 1 4.06
    1 -5 -1 3.6
    1 -5 -1 4.32
    1 5 1 4.46
    -1 5 -1 3.77
    1 5 1 4.38
    -1 5 -1 4.38
    -1 -5 1 3.7
    -1 5 -1 4.36
    -1 5 -1 4.13
    1 5 1 3.94
    1 5 -1 3.9
    -1 -5 -1 4.1
    1 -5 1 4.07
    1 5 -1 4.32
    -1 5 1 4.72
    -1 5 1 3.92
    -1 5 1 4.77
    1 -5 1 4.56
    1 5 -1 4.27
    1 5 -1 4.43
    -1 -5 -1 3.49
    1 6 1 65.98
    1 6 1 62.32
    -1 6 -1 67.15
    -1 6 -1 63.75
    -1 6 -1 62.44
    1 -6 -1 61.51
    -1 -6 1 62.73
    1 -6 -1 66.58
    1 6 1 66.66
    -1 -6 1 65.19
    1 -6 1 64.6
    1 6 -1 65.3
    1 6 -1 63.89
    -1 -6 -1 64.57
    1 6 -1 66.01
    1 -6 1 61.67
    -1 -6 -1 64.74
    -1 6 1 66.98
    -1 6 1 62.41
    -1 6 1 67.37
    -1 7 -1 13.68
    -1 -7 1 13.83
    -1 -7 1 13.55
    1 7 1 13.73
    1 7 1 13.59
    -1 7 -1 13.58
    1 -7 -1 13.43
    -1 7 -1 13.32
    1 7 1 13.65
    1 -7 -1 14.94
    1 -7 1 14.09
    1 7 -1 14.28
    -1 7 1 13.62
    1 -7 1 13.39
    1 7 -1 12.58
    -1 7 1 13.28
    -1 -7 -1 13.65
    -1 -7 -1 14.99
    -1 7 1 14.93
    1 7 -1 12.86
    1 8 1 0.8
    -1 8 -1 0.75
    -1 -8 1 0.29
    1 8 1 0.9
    -1 -8 1 1.32
    1 -8 -1 0.86
    -1 8 -1 0.38
    1 -8 -1 0.57
    1 8 -1 0.88
    1 -8 1 0.69
    1 -8 1 1.41
    -1 8 1 1.22
    -1 -8 -1 1.11
    -1 8 1 0.65
    -1 -8 -1 0.68
    1 8 -1 0.87
    1 9 1 0.25
    -1 9 -1 1.25
    -1 -9 1 0.38
    1 -9 -1 1.04
    -1 -9 -1 0.35
    1 -9 1 0.85
    1 9 -1 0.77
    -1 9 1 0.87
    -1 10 -1 1.1
    1 -10 -1 0.39
    1 10 1 0.84
    -1 -10 1 1.3
    1 -10 1 0.92
    -1 -10 -1 0.52
    -1 10 1 0.9
    1 10 -1 0.25
    -1 -11 1 1.67
    1 -11 -1 1.29
    -1 11 -1 1.44
    1 11 1 1.52
    1 11 -1 0.72
    -1 11 1 1.41
    1 -11 1 1.74
    -1 -11 -1 2.11
    -2 0 1 -0.06
    -2 0 -1 -0.02
    2 0 -1 -0.07
    2 0 -1 -0.1
    -2 0 1 -0.12
    -2 0 -1 0.02
    2 0 1 -0.08
    2 0 1 -0.13
    -2 1 -1 73.21
    2 1 1 70.61
    -2 1 -1 71.87
    -2 -1 1 71
    2 1 1 71.34
    -2 -1 1 72.7
    2 -1 -1 72.19
    2 1 1 70.31
    2 -1 -1 71.32
    -2 -1 -1 67.58
    2 -1 1 70.05
    2 -1 1 70.8
    -2 -1 -1 73.86
    -2 1 1 72.03
    2 1 -1 70.97
    2 1 -1 71.63
    2 -2 -1 35.59
    -2 -2 1 35.82
    -2 -2 1 35.69
    -2 2 -1 37.16
    2 2 1 35.9
    -2 -2 1 35.83
    2 2 1 35.29
    -2 -2 1 35.85
    2 2 1 35.77
    -2 2 -1 36.66
    2 -2 -1 36.53
    2 2 1 35.96
    -2 2 1 38.14
    2 2 -1 35.49
    2 2 -1 34.84
    -2 -2 -1 36.11
    -2 -2 -1 36.91
    -2 -2 -1 35.57
    2 -2 1 35.67
    2 -2 1 37.29
    2 2 -1 35.42
    2 2 -1 36.02
    -2 -2 -1 36.98
    -2 -3 1 77.12
    -2 -3 1 78.37
    2 3 1 78.82
    2 -3 -1 77.22
    -2 3 -1 78.7
    2 3 1 77.37
    -2 3 -1 78.21
    2 -3 -1 75.36
    2 3 1 79.02
    2 3 1 76.28
    -2 -3 1 75.63
    -2 -3 1 77.39
    2 -3 1 75.9
    -2 3 1 78.18
    2 3 -1 76.06
    -2 -3 -1 76.42
    -2 -3 -1 78.65
    2 3 -1 77.35
    -2 -3 -1 77.6
    -2 3 1 76.55
    2 -3 1 77.98
    2 3 -1 73.69
    -2 3 1 77.24
    2 3 -1 78.2
    -2 -3 -1 77.8
    -2 -4 1 73.91
    2 -4 -1 71.33
    2 4 1 73.37
    2 4 1 72.11
    2 4 1 70.34
    2 4 1 70.85
    -2 4 -1 69.75
    -2 4 -1 72.86
    -2 -4 1 69.28
    -2 4 -1 73.96
    2 -4 -1 68.05
    -2 -4 1 72.19
    -2 -4 -1 72.76
    2 -4 1 69.9
    -2 4 1 71.73
    2 4 -1 68.28
    2 -4 1 71.5
    -2 4 1 71.18
    -2 -4 -1 71.38
    2 4 -1 72.64
    -2 -4 -1 69.27
    2 4 -1 72.13
    -2 4 1 74.21
    2 4 -1 72.48
    -2 -4 -1 70.47
    -2 5 -1 11.45
    -2 -5 1 11.65
    2 -5 -1 11.5
    2 5 1 11.57
    2 5 1 12
    -2 5 -1 12.41
    2 -5 -1 12.03
    -2 -5 1 11.42
    -2 -5 1 12.06
    2 5 1 11.54
    -2 5 1 11.96
    2 -5 1 12.29
    -2 5 1 11.38
    2 5 -1 10.59
    2 5 -1 12.05
    -2 -5 -1 11.76
    2 -5 1 10.86
    2 5 -1 11.71
    -2 -5 -1 11.74
    2 5 -1 12.16
    2 -6 -1 -0.21
    2 -6 -1 0.02
    -2 6 -1 -0.11
    -2 -6 1 0.17
    2 6 1 0.02
    -2 6 -1 -0.29
    -2 -6 1 -0.18
    2 6 1 0.02
    2 6 1 0.01
    -2 6 1 -0.23
    -2 6 1 -0.21
    2 6 -1 -0.05
    2 6 -1 -0.03
    -2 -6 -1 0.2
    2 -6 1 0.01
    -2 -6 -1 0.04
    2 6 -1 -0.05
    2 -6 1 -0.01
    -2 6 1 -0.1
    2 7 1 4
    -2 -7 1 3.61
    2 7 1 4.32
    2 -7 -1 2.8
    -2 7 -1 4.15
    -2 7 -1 3.95
    2 -7 -1 3.9
    -2 -7 1 4.94
    2 7 1 4.14
    -2 7 -1 4.46
    2 7 -1 4.26
    2 7 -1 4.06
    2 -7 1 3.75
    -2 7 1 3.76
    -2 7 1 4.28
    -2 -7 -1 4.74
    2 -7 1 4.6
    -2 7 1 3.83
    -2 -7 -1 4.12
    2 7 -1 4.12
    2 8 1 0.34
    -2 -8 1 0.6
    -2 8 -1 0.09
    -2 -8 1 0.72
    -2 8 -1 0.42
    2 8 1 0.38
    2 -8 -1 0.52
    2 -8 -1 0.42
    2 8 -1 0.56
    -2 -8 -1 0.33
    -2 -8 -1 0.32
    -2 8 1 0.39
    -2 8 1 0.5
    2 -8 1 0.49
    2 -8 1 0.36
    2 8 -1 0.08
    -2 9 -1 0.9
    2 -9 -1 0.84
    -2 -9 1 0.46
    2 9 1 0.55
    -2 -9 -1 0.31
    -2 9 1 0.75
    2 -9 1 0.76
    2 9 -1 0.65
    2 -10 -1 0.36
    -2 -10 1 -0.33
    -2 10 -1 0.32
    2 10 1 0.21
    -2 10 1 0.11
    2 10 -1 -0.46
    2 -10 1 0.12
    -2 -10 -1 0.47
    -2 -11 1 1.35
    2 11 1 0.99
    2 -11 -1 2.01
    -2 11 -1 2.14
    2 11 -1 1.14
    2 -11 1 1.64
    -2 11 1 0.94
    -2 -11 -1 2.05
    -3 0 -1 -1.13
    3 0 1 -1.21
    3 0 1 -1.3
    3 0 -1 -1.07
    -3 0 1 -1.27
    3 0 -1 -1.18
    -3 0 -1 -1.25
    -3 -1 1 82.6
    3 1 1 82.23
    3 -1 -1 81.41
    3 -1 -1 83.4
    3 1 1 82.83
    -3 -1 1 84.3
    -3 1 -1 82.68
    3 1 1 80.65
    -3 1 1 84.69
    3 1 -1 82.11
    3 -1 1 82.93
    -3 1 1 83.66
    3 1 -1 79.65
    -3 -1 -1 84.17
    3 -1 1 82.13
    -3 -2 1 11.42
    3 -2 -1 11.14
    -3 2 -1 11.1
    3 2 1 11.01
    3 2 1 10.85
    3 2 1 10.27
    -3 -2 1 10.8
    -3 2 -1 11.4
    3 -2 -1 11.41
    3 2 1 10.75
    3 2 -1 11.46
    3 2 -1 11.12
    -3 2 1 11.04
    3 2 -1 11.3
    3 2 -1 11.11
    3 -2 1 11.5
    3 -2 1 11.04
    -3 -2 -1 10.86
    -3 -2 -1 10.28
    -3 -2 -1 10.73
    3 3 1 178.11
    3 -3 -1 189.32
    -3 -3 1 188
    -3 -3 1 182.24
    -3 3 -1 191.75
    3 3 1 187.83
    -3 -3 1 189.32
    3 3 1 187.13
    3 3 1 187.92
    -3 -3 1 187.75
    -3 3 -1 187.69
    3 -3 -1 186.26
    -3 -3 -1 187.02
    3 3 -1 180.33
    3 3 -1 188.72
    -3 3 1 191.61
    -3 -3 -1 189.97
    3 3 -1 188.03
    3 -3 1 187.61
    -3 3 1 187.44
    -3 -3 -1 183.03
    3 -3 1 184.45
    -3 -3 -1 187.95
    3 3 -1 188.1
    3 4 1 10.72
    -3 4 -1 10.01
    3 -4 -1 10.85
    3 4 1 10.79
    -3 -4 1 10.46
    -3 -4 1 10.34
    -3 4 -1 10.46
    3 4 1 10.51
    3 -4 -1 10.65
    -3 -4 1 10.53
    3 4 1 10.15
    3 -4 1 10.19
    -3 4 1 11.07
    -3 -4 -1 11.1
    -3 -4 -1 10.56
    -3 4 1 9.83
    3 -4 1 10.44
    3 4 -1 10.92
    3 4 -1 10.65
    -3 -4 -1 11.35
    3 4 -1 11.67
    -3 -4 -1 9.81
    3 4 -1 10.66
    -3 4 1 10.62
    3 5 1 84.53
    -3 5 -1 86.31
    -3 5 -1 79.61
    -3 -5 1 85.25
    3 -5 -1 81.86
    -3 -5 1 83.99
    -3 -5 1 85.18
    3 5 1 82.02
    3 -5 -1 83.81
    -3 -5 1 80.01
    3 5 1 85.09
    -3 -5 -1 81.12
    3 5 -1 85.68
    3 -5 1 81.13
    -3 5 1 88.07
    3 5 -1 84.73
    -3 5 1 84.77
    3 -5 1 83.92
    3 5 -1 81.99
    -3 -5 -1 88.04
    3 5 -1 85.44
    -3 -5 -1 84.74
    3 -6 -1 19.09
    -3 6 -1 21.32
    -3 6 -1 19.03
    3 6 1 20.73
    -3 -6 1 21.31
    3 -6 -1 19.26
    3 6 1 18.91
    -3 -6 1 18.56
    3 6 1 20.65
    -3 6 1 21.2
    -3 6 1 21.78
    -3 -6 -1 20.23
    3 6 -1 20.36
    3 -6 1 21.43
    -3 -6 -1 20.89
    3 6 -1 21.29
    3 -6 1 20
    3 6 -1 20.83
    3 7 1 19.59
    3 7 1 18.28
    -3 7 -1 18.7
    3 -7 -1 19.57
    -3 7 -1 16.97
    -3 -7 1 18.59
    -3 -7 1 18.8
    3 7 1 19.64
    3 -7 -1 16.77
    -3 7 1 19.29
    3 -7 1 17.03
    -3 7 1 16.18
    3 7 -1 18.4
    -3 -7 -1 19.67
    -3 7 1 19.38
    3 7 -1 17.75
    3 7 -1 18.82
    -3 -7 -1 17.59
    3 -7 1 18.04
    -3 8 -1 0.8
    -3 -8 1 0.81
    -3 8 -1 0.58
    3 8 1 0.48
    3 -8 -1 0.59
    -3 -8 1 0.23
    3 -8 -1 0.44
    3 8 1 1.08
    -3 -8 -1 0.33
    3 8 -1 0.53
    3 -8 1 0.86
    3 -8 1 0.54
    -3 8 1 0.81
    -3 -8 -1 0.32
    -3 8 1 0.85
    -3 9 -1 4.62
    3 -9 -1 4.08
    3 9 1 4.72
    -3 -9 1 4.89
    -3 9 1 4.37
    -3 -9 -1 3.7
    3 9 -1 4.16
    3 -9 1 3.85
    3 -10 -1 -0.36
    -3 -10 1 0.21
    -3 10 -1 -0.19
    3 10 1 0.16
    -3 -10 -1 -0.45
    3 10 -1 0.27
    -3 10 1 0.06
    3 -10 1 0.02
    3 11 1 1.51
    -3 -11 1 3.17
    3 -11 -1 3.35
    -3 11 -1 1.76
    3 11 -1 2.4
    -3 11 1 2.72
    3 -11 1 2.93
    -3 -11 -1 2.52
    4 0 1 -0.2
    -4 0 1 0.02
    4 0 -1 -0.23
    4 0 -1 -0.15
    -4 0 -1 -0.29
    4 0 1 -0.19
    -4 0 -1 -0.26
    -4 -1 1 344.65
    4 -1 -1 339.18
    4 -1 -1 342.46
    4 1 1 346.46
    -4 1 -1 338.53
    -4 -1 1 338.65
    4 1 1 341.86
    4 1 1 339.79
    4 1 -1 346.04
    -4 1 1 344.17
    -4 -1 -1 343.77
    4 -1 1 343.38
    4 1 -1 333.54
    4 -1 1 338.2
    4 2 1 1.08
    -4 2 -1 0.61
    4 -2 -1 0.94
    4 2 1 0.98
    -4 -2 1 0.96
    4 2 1 1.25
    4 -2 -1 0.9
    -4 -2 1 1.06
    4 2 -1 1.14
    -4 -2 -1 0.79
    4 -2 1 0.7
    -4 2 1 0.78
    4 2 -1 0.76
    -4 -2 -1 0.92
    4 2 -1 0.86
    4 -2 1 0.56
    -4 -2 -1 0.72
    4 -3 -1 1.91
    -4 -3 1 1.61
    -4 -3 1 1.55
    4 3 1 1.32
    4 3 1 1.62
    4 3 1 1.59
    -4 -3 1 1.34
    -4 3 -1 2.03
    4 3 1 1.7
    -4 3 -1 1.83
    4 -3 -1 1.56
    -4 -3 -1 1.62
    -4 3 1 1.56
    4 3 -1 1.28
    4 3 -1 1.24
    4 -3 1 1.37
    4 3 -1 1.52
    -4 -3 -1 0.69
    4 3 -1 1.23
    -4 -3 -1 1.55
    4 -3 1 1.14
    4 -4 -1 3.3
    4 4 1 3.09
    4 4 1 3.17
    4 4 1 3.73
    -4 -4 1 3.78
    -4 4 -1 3.69
    4 4 1 3.13
    -4 4 -1 3.52
    4 -4 -1 3.2
    -4 -4 1 3.32
    -4 -4 -1 3.39
    4 4 -1 2.9
    4 4 -1 3.15
    -4 -4 -1 3.22
    -4 4 1 3.54
    4 4 -1 3.24
    4 -4 1 2.89
    -4 -4 -1 3.39
    4 4 -1 3.58
    -4 -4 -1 3
    4 -4 1 2.9
    -4 4 1 3.69
    4 -5 -1 8.53
    4 5 1 8.76
    -4 -5 1 8.35
    -4 5 -1 8.97
    -4 -5 1 8.94
    4 -5 -1 8.63
    4 5 1 8.16
    4 5 1 9.52
    -4 -5 1 8.65
    -4 -5 1 9.01
    -4 -5 -1 9.06
    -4 5 1 9.03
    -4 5 1 8.13
    4 -5 1 8.99
    4 5 -1 9.06
    -4 -5 -1 9.6
    4 5 -1 8.91
    4 5 -1 8.78
    -4 -5 -1 8.88
    4 5 -1 8.24
    4 -5 1 8.6
    4 6 1 1.19
    -4 -6 1 1.39
    4 6 1 1.57
    -4 -6 1 1.49
    -4 6 -1 1.61
    -4 6 -1 1.45
    4 -6 -1 1.04
    4 -6 -1 2.02
    4 6 1 1.69
    4 -6 1 1.47
    4 -6 1 1.42
    4 6 -1 1.68
    -4 6 1 1.08
    4 6 -1 1.58
    -4 -6 -1 1.3
    -4 -6 -1 0.95
    4 6 -1 1.25
    -4 6 1 1.53
    -4 -6 -1 1.54
    4 7 1 0.7
    4 -7 -1 0.32
    4 7 1 0.31
    -4 -7 1 0.59
    4 7 1 0.17
    -4 -7 1 1.03
    4 -7 -1 0.15
    -4 7 -1 0.61
    -4 7 -1 -0.01
    4 7 -1 0.51
    4 7 -1 0.5
    4 -7 1 0
    4 -7 1 0.5
    -4 -7 -1 0.28
    -4 7 1 0.19
    4 7 -1 0.33
    -4 -7 -1 -0.09
    -4 7 1 0.34
    4 -8 -1 -0.07
    4 8 1 0.1
    -4 -8 1 -0.05
    -4 8 -1 -0.21
    4 8 1 -0.21
    4 -8 -1 -0.13
    4 -8 1 0.47
    -4 8 1 -0.23
    -4 -8 -1 0.33
    4 8 -1 0.19
    -4 8 1 -0.26
    -4 -8 -1 -0.11
    4 -8 1 0.39
    4 -9 -1 3.51
    -4 -9 1 3.43
    -4 9 -1 3.01
    4 9 1 2.55
    4 9 -1 3.37
    -4 -9 -1 3.09
    4 -9 1 3.57
    -4 9 1 4.58
    -4 -10 1 0.61
    4 10 1 0.34
    -4 10 -1 0.84
    4 -10 -1 0.35
    4 -10 1 0.58
    -4 -10 -1 0.38
    -4 10 1 0.6
    4 10 -1 0.69
    4 -11 -1 1.74
    4 11 1 0.42
    -4 11 -1 0.88
    4 -11 1 0.88
    -4 11 1 1.31
    4 11 -1 0.97
    -4 -11 -1 1.36
    -5 0 -1 -0.08
    5 0 1 0.02
    -5 0 1 -0.19
    -5 0 -1 -0.01
    5 0 1 -0.03
    5 0 -1 0.08
    5 0 -1 -0.08
    5 -1 -1 5.09
    -5 -1 1 4.79
    -5 1 -1 5.21
    -5 -1 1 5.2
    -5 1 -1 5.38
    5 -1 -1 5.08
    5 1 1 4.77
    5 1 1 5.16
    5 1 -1 5.01
    5 -1 1 4.97
    -5 1 1 5.15
    -5 1 1 5.36
    -5 -1 -1 5.36
    5 1 -1 4.68
    5 -1 1 4.81
    -5 2 -1 120.23
    -5 -2 1 118.19
    5 2 1 118.81
    -5 -2 1 119.67
    5 2 1 116.44
    5 -2 -1 119.84
    5 2 1 117.34
    5 -2 -1 118.75
    5 -2 1 120.39
    5 -2 1 113.31
    -5 -2 -1 121.29
    5 2 -1 113.84
    5 2 -1 117.1
    -5 2 1 122.53
    5 2 -1 118.33
    -5 3 -1 41.97
    5 3 1 40.36
    5 3 1 40.38
    -5 3 -1 42.94
    5 -3 -1 39.97
    5 3 1 41.37
    -5 -3 1 41.22
    5 3 1 42.47
    5 -3 -1 40.1
    5 -3 1 39.84
    -5 3 1 41.22
    -5 -3 -1 41.42
    5 3 -1 42.25
    5 3 -1 42.34
    5 3 -1 40.23
    5 -3 1 41.83
    -5 -3 -1 40.04
    5 3 -1 40.41
    -5 4 -1 32.98
    5 -4 -1 31.53
    5 4 1 35.51
    -5 -4 1 33.84
    5 4 1 32.2
    5 4 1 34.76
    -5 -4 1 31.65
    -5 -4 1 34.26
    5 -4 -1 34.09
    5 4 1 33.35
    5 4 -1 33.81
    5 -4 1 34.1
    -5 -4 -1 33.64
    5 4 -1 33.42
    -5 -4 -1 34.53
    5 4 -1 34.1
    -5 -4 -1 32.96
    5 4 -1 33.62
    5 -4 1 30.63
    -5 4 1 34.53
    -5 5 -1 14.13
    5 -5 -1 13.72
    5 5 1 13.98
    -5 -5 1 14.1
    -5 -5 1 14.29
    5 5 1 13.91
    5 -5 -1 14.1
    5 5 1 14.68
    5 -5 1 12.84
    5 -5 1 14.78
    -5 -5 -1 13.14
    -5 -5 -1 14.02
    5 5 -1 14.55
    5 5 -1 13.78
    5 5 -1 15.44
    -5 5 1 14.37
    5 5 -1 14
    5 6 1 1.37
    5 6 1 1.6
    5 -6 -1 2.04
    -5 6 -1 1.92
    -5 -6 1 1.24
    5 6 1 1.16
    -5 -6 1 1.42
    5 -6 -1 0.99
    -5 -6 -1 0.56
    5 6 -1 1.17
    5 -6 1 0.81
    -5 6 1 0.77
    -5 -6 -1 1.56
    5 -6 1 0.85
    5 6 -1 1.21
    -5 6 1 1.42
    -5 -6 -1 1.35
    5 6 -1 1.08
    -5 7 -1 2.53
    5 7 1 2.51
    5 -7 -1 2.54
    5 -7 -1 2.21
    -5 7 -1 2.86
    5 7 1 2.51
    5 7 1 2.39
    -5 -7 1 1.92
    -5 7 1 2.94
    -5 -7 -1 2.11
    5 7 -1 2.12
    5 7 -1 1.95
    -5 7 1 2.14
    -5 -7 -1 2.52
    5 7 -1 2.44
    5 -7 1 2.35
    5 -7 1 2.97
    5 -8 -1 2.47
    -5 8 -1 1.82
    5 -8 -1 2.4
    5 8 1 2.04
    5 -8 1 2.27
    -5 8 1 2.11
    -5 -8 -1 2.84
    5 -8 1 2.04
    5 8 -1 2.07
    -5 -8 -1 1.86
    5 -9 -1 62.85
    -5 9 -1 60.44
    5 9 1 60.39
    -5 9 1 62.95
    5 -9 1 60.51
    -5 -9 -1 63.8
    5 9 -1 61.1
    5 10 1 0.18
    -5 10 -1 0.22
    5 -10 -1 -0.03
    5 -10 1 0.03
    5 10 -1 0.49
    -5 10 1 0.12
    -5 11 -1 0.54
    5 11 1 -0.14
    5 -11 -1 0.22
    5 11 -1 0.56
    -5 11 1 0.19
    5 -11 1 0.47
    -6 0 -1 0.18
    6 0 -1 -0.14
    6 0 -1 -0.2
    -6 0 -1 0.12
    6 0 1 0.05
    -6 0 1 -0.2
    6 0 1 0.15
    -6 1 -1 18.12
    6 1 1 17.98
    6 -1 -1 18.27
    -6 -1 1 18.41
    6 1 1 16.71
    -6 1 -1 19
    -6 1 1 17.97
    6 1 -1 19.24
    -6 -1 -1 19.21
    6 1 -1 17.8
    -6 1 1 17.94
    6 -1 1 16.95
    6 -2 -1 3.06
    6 -2 -1 3.15
    6 2 1 3.14
    -6 2 -1 3.08
    6 2 1 2.61
    -6 -2 1 2.84
    6 2 1 2.77
    -6 -2 -1 2.56
    -6 2 1 2.63
    6 2 -1 2.62
    6 -2 1 2.26
    6 2 -1 2.9
    6 -2 1 2.47
    -6 -3 1 17.81
    6 3 1 17.96
    6 -3 -1 19.02
    -6 -3 1 17.84
    -6 3 -1 17.89
    6 -3 -1 17.82
    6 3 1 17.01
    6 3 1 16.8
    6 3 1 19.37
    -6 3 1 19.21
    6 3 -1 16.28
    -6 -3 -1 18.48
    6 -3 1 17.54
    6 -3 1 16.03
    -6 -3 -1 18.81
    6 3 -1 17.44
    6 3 -1 17.2
    -6 -4 1 24.63
    6 -4 -1 21.39
    6 -4 -1 24.06
    6 4 1 23.71
    6 4 1 23.39
    6 4 1 25.33
    -6 -4 1 24.93
    -6 4 -1 24.29
    -6 -4 -1 26.12
    6 4 -1 24.53
    6 4 -1 23.88
    -6 4 1 24.27
    6 4 -1 23.32
    6 4 -1 24.03
    6 -4 1 24.16
    -6 -4 -1 24.27
    6 -4 1 23.87
    -6 -5 1 46.9
    -6 5 -1 49.89
    6 5 1 49.97
    6 5 1 49.46
    6 -5 -1 46.68
    -6 -5 1 49.09
    6 -5 -1 47.66
    6 5 1 46.36
    6 -5 1 47.81
    -6 -5 -1 51.58
    6 5 -1 46.42
    -6 -5 -1 49.77
    6 5 -1 48.62
    6 -5 1 47.12
    -6 5 1 49.04
    6 5 -1 49.35
    -6 -6 1 3.9
    6 6 1 3.82
    -6 -6 1 3.46
    6 -6 -1 4.72
    6 -6 -1 3.42
    6 6 1 4.22
    6 6 1 3.49
    -6 6 -1 4.35
    6 6 -1 3.92
    6 -6 1 3.65
    6 6 -1 4.16
    -6 6 1 4.06
    -6 -6 -1 3.76
    -6 -6 -1 3.97
    -6 6 1 3.05
    6 -6 1 3.69
    6 6 -1 4.31
    6 -7 -1 4.4
    -6 7 -1 4.44
    6 7 1 4.64
    6 -7 -1 4.46
    6 7 1 4.59
    -6 7 -1 3.79
    6 7 1 3.81
    -6 -7 1 4.01
    -6 -7 1 4.22
    -6 -7 -1 4.89
    6 -7 1 4.74
    -6 -7 -1 4.18
    -6 7 1 3.95
    6 7 -1 4.63
    6 7 -1 4.36
    6 7 -1 4.21
    -6 7 1 5.1
    6 -7 1 5.21
    6 8 1 1.04
    -6 8 -1 1.87
    6 -8 -1 1.82
    6 -8 -1 1.76
    6 -8 1 2.12
    6 -8 1 2.11
    6 8 -1 1.76
    -6 8 1 1.94
    6 -9 -1 2.26
    -6 9 -1 1.72
    6 9 1 1.72
    -6 9 1 2.18
    6 9 -1 1.84
    6 -9 1 1.1
    6 10 1 3.25
    6 -10 -1 2.51
    -6 10 -1 3.28
    -6 10 1 2.79
    6 -10 1 3.57
    6 10 -1 3.14
    -7 0 -1 0.11
    -7 0 -1 -0.06
    7 0 -1 -0.17
    7 0 1 0.05
    7 0 -1 -0.05
    7 0 1 0.12
    -7 0 1 0.03
    -7 -1 1 25.29
    7 1 1 25.16
    -7 1 -1 26.15
    7 1 1 24.58
    7 -1 -1 24.5
    -7 1 1 21.9
    7 -1 1 25.51
    -7 -1 -1 26.18
    7 -1 1 25.17
    7 1 -1 25.26
    -7 1 1 26.65
    7 1 -1 25.67
    7 -2 -1 104.53
    -7 -2 1 110.06
    7 2 1 104.21
    -7 -2 1 109.13
    -7 2 -1 109.48
    7 2 1 105.99
    7 2 1 110.51
    7 -2 -1 100.31
    -7 2 1 109.83
    7 -2 1 108.02
    -7 2 1 114.87
    7 2 -1 107.61
    7 -2 1 104.83
    -7 -2 -1 109.14
    -7 -2 -1 109.45
    7 2 -1 103.79
    7 3 1 100.47
    -7 3 -1 105.8
    7 3 1 104.16
    7 3 1 104.53
    7 -3 -1 101.68
    -7 -3 1 103.16
    -7 -3 1 109.27
    7 -3 -1 103.11
    7 -3 1 103.34
    7 -3 1 103.7
    -7 -3 -1 106.02
    -7 3 1 106.74
    7 3 -1 103.43
    7 3 -1 107.45
    7 3 -1 100.84
    -7 -3 -1 107.38
    7 4 1 3.81
    7 4 1 4.57
    -7 -4 1 4.15
    7 -4 -1 4.73
    -7 4 -1 4.7
    7 -4 -1 4.03
    7 4 1 3.98
    -7 4 1 4
    7 -4 1 3.67
    -7 -4 -1 3.89
    7 -4 1 3.61
    7 4 -1 4.23
    7 4 -1 4.12
    7 4 -1 3.9
    -7 -5 1 40.13
    7 -5 -1 38.39
    7 -5 -1 42.45
    7 5 1 40.37
    -7 5 -1 42.93
    7 5 1 39.13
    7 5 1 41.38
    7 -5 1 40.66
    7 5 -1 40.77
    7 -5 1 39.09
    7 5 -1 39.66
    -7 5 1 42.61
    -7 -5 -1 39.87
    -7 -5 -1 41.6
    7 5 -1 39.79
    7 -6 -1 46.78
    7 -6 -1 45.18
    7 6 1 45.53
    7 6 1 45.44
    -7 6 -1 48.82
    7 6 1 46.91
    -7 -6 1 47.34
    7 6 -1 47.63
    7 -6 1 46.47
    -7 6 1 49.64
    -7 -6 -1 47.35
    -7 -6 -1 46.67
    7 6 -1 46.4
    7 6 -1 44.65
    7 -6 1 45.92
    7 7 1 39.2
    7 7 1 37.54
    7 -7 -1 37.52
    -7 -7 1 38.47
    7 7 1 40.12
    -7 7 -1 40.17
    -7 -7 1 40.46
    7 -7 -1 40.01
    7 -7 1 39.74
    -7 -7 -1 39.36
    7 7 -1 39.34
    7 7 -1 39.98
    7 7 -1 38.51
    -7 -7 -1 39.96
    7 -7 1 39.14
    -7 7 1 38.37
    -7 8 -1 1.32
    7 8 1 1.2
    7 -8 -1 0.67
    7 -8 -1 1.12
    7 -8 1 1.61
    7 8 -1 1.38
    -7 8 1 0.45
    7 -8 1 0.53
    -7 9 -1 9.25
    7 -9 -1 6.57
    7 9 1 8.27
    -7 9 1 6.96
    7 9 -1 7.85
    7 -9 1 6.48
    -7 10 -1 -0.31
    7 10 1 0.33
    7 -10 -1 0.36
    7 10 -1 0.38
    -7 10 1 0.05
    7 -10 1 -0.61
    8 0 -1 0.55
    8 0 1 0.25
    8 0 1 0.4
    -8 0 -1 0.7
    -8 0 -1 -0.03
    -8 1 -1 27.91
    8 1 1 25.89
    8 -1 -1 24.87
    8 -1 -1 24.83
    -8 1 -1 26.63
    -8 -1 1 27.13
    8 1 1 25.85
    -8 -1 -1 27.51
    8 1 -1 24.26
    8 -1 1 25.88
    -8 1 1 26.49
    8 -1 1 25.81
    8 1 -1 25.71
    -8 -2 1 10.27
    -8 -2 1 10.09
    8 2 1 9.5
    -8 2 -1 10
    8 -2 -1 10.53
    -8 2 -1 10.5
    8 2 1 9.46
    8 2 1 9
    8 -2 -1 9.76
    -8 2 1 10.02
    8 -2 1 9.71
    -8 -2 -1 8.93
    8 2 -1 9.55
    -8 2 1 10.61
    8 -2 1 10.3
    -8 -2 -1 10.88
    8 2 -1 9.2
    -8 3 -1 0.61
    8 3 1 0.62
    8 -3 -1 0.67
    -8 -3 1 0.59
    8 -3 -1 -0.08
    8 3 1 0.56
    8 3 1 0.51
    -8 -3 -1 0.8
    8 3 -1 0.53
    8 3 -1 0.58
    8 -3 1 0.05
    8 3 -1 0.49
    -8 3 1 0.22
    8 -3 1 0.59
    -8 -4 1 0.09
    8 4 1 0.61
    -8 4 -1 0.06
    8 4 1 0.26
    8 -4 -1 0.25
    8 4 1 0.13
    8 -4 -1 0.17
    8 4 -1 0.26
    8 -4 1 0
    8 4 -1 -0.09
    8 4 -1 0.02
    -8 4 1 0.02
    8 -4 1 0.14
    -8 -4 -1 0.1
    8 5 1 7.14
    8 5 1 6.62
    -8 5 -1 6.84
    8 5 1 6.29
    -8 -5 1 7.08
    8 -5 -1 5.75
    8 -5 -1 6.66
    8 -5 1 5.65
    -8 -5 -1 7.07
    8 -5 1 6.16
    8 5 -1 6.33
    8 5 -1 6.55
    8 5 -1 6.42
    8 -6 -1 5.33
    8 6 1 4.7
    -8 -6 1 4.38
    8 6 1 4.76
    8 6 1 5.07
    8 -6 -1 4.36
    -8 6 -1 5.66
    8 -6 1 5.32
    8 -6 1 4.62
    8 6 -1 5.07
    8 6 -1 5.23
    8 6 -1 4.89
    -8 -6 -1 5.85
    8 -7 -1 5.31
    8 7 1 5.74
    8 -7 -1 3.8
    8 7 1 4.12
    8 -7 1 4.26
    8 -7 1 4.13
    -8 7 1 5.25
    -8 -7 -1 5.16
    8 7 -1 4.95
    8 7 -1 5.36
    -8 8 -1 7.81
    8 -8 -1 9.16
    8 -8 -1 8.4
    8 8 1 7.58
    8 8 -1 7.98
    8 -8 1 7.8
    8 -8 1 9.92
    -8 8 1 8.17
    -8 9 -1 1.15
    8 -9 -1 2.04
    8 9 1 1.34
    8 9 -1 1.81
    -8 9 1 1.6
    8 -9 1 1.63
    8 10 1 0.44
    -8 10 -1 0.88
    8 -10 -1 0.3
    8 10 -1 0.62
    8 -10 1 -0.1
    -8 10 1 -0.02
    9 0 -1 0.13
    -9 0 -1 0.63
    9 0 1 0.52
    -9 0 1 0.14
    -9 0 1 -0.15
    9 0 1 0.54
    9 0 -1 0.42
    -9 1 -1 0.5
    -9 1 -1 0.4
    9 1 1 0.7
    -9 -1 1 0.38
    9 1 1 0.66
    9 -1 -1 0.22
    9 -1 -1 0.19
    9 1 -1 0.26
    9 1 -1 0.24
    -9 -1 -1 -0.13
    9 -1 1 0.45
    9 -1 1 0.68
    -9 1 1 0.17
    -9 1 1 0.33
    -9 -2 1 114.69
    9 2 1 110.79
    9 2 1 112.59
    9 2 1 107.59
    -9 2 -1 113.18
    9 -2 -1 106.9
    9 -2 -1 108.12
    -9 2 1 113.66
    9 -2 1 110.54
    9 -2 1 109.26
    9 2 -1 106.96
    9 2 -1 105.88
    9 -3 -1 164.8
    9 3 1 170.84
    -9 3 -1 176.37
    9 3 1 175.48
    9 -3 -1 171.94
    -9 -3 1 173.32
    9 3 1 164.8
    9 -3 1 167.08
    9 3 -1 166.89
    9 3 -1 173.59
    9 -3 1 164.28
    -9 -3 -1 171.31
    9 3 -1 173.98
    9 -4 -1 10.39
    -9 -4 1 11.66
    9 -4 -1 10.93
    9 4 1 10.17
    -9 4 -1 11.32
    9 4 1 10.41
    9 4 1 11.05
    9 -4 1 10.88
    9 4 -1 10.56
    9 4 -1 10.54
    9 4 -1 11.12
    9 -4 1 10.8
    -9 -4 -1 11.99
    9 5 1 10.93
    9 5 1 11.52
    9 -5 -1 10.81
    9 5 1 12.92
    -9 -5 1 12
    9 -5 -1 11.81
    9 -5 1 11.43
    9 5 -1 12.16
    -9 -5 -1 12.18
    9 5 -1 11.36
    9 5 -1 11.4
    9 -5 1 12.64
    9 -6 -1 46.05
    9 6 1 45.87
    9 -6 -1 44.85
    9 6 1 47.58
    -9 -6 1 48.16
    9 6 1 46.09
    9 -6 1 45.51
    9 6 -1 45.16
    9 6 -1 47.18
    9 6 -1 49.17
    9 -6 1 48.99
    -9 -6 -1 49.05
    9 -7 -1 7.34
    9 7 1 5.03
    9 -7 -1 6.56
    9 7 1 5.48
    9 7 -1 5.93
    9 -7 1 4.82
    9 -7 1 5.41
    9 8 1 3.28
    9 -8 -1 3.6
    9 -8 -1 4.45
    9 -8 1 2.62
    -9 8 1 2.42
    9 8 -1 3.11
    9 -8 1 3.54
    -9 9 -1 5.49
    9 -9 -1 5.69
    9 9 1 6.12
    -9 9 1 5.9
    9 9 -1 5.97
    9 -9 1 4.76
    -9 10 -1 -0.43
    9 10 1 0.2
    9 -10 -1 0.21
    -9 10 1 0.71
    9 -10 1 0.74
    9 10 -1 0.29
    10 0 -1 0.18
    10 0 1 0.28
    -10 0 -1 0.53
    10 0 1 -0.14
    -10 0 1 0.05
    10 0 -1 0.01
    10 1 1 9.91
    10 -1 -1 10.43
    10 -1 -1 11.12
    10 1 1 10.88
    10 1 -1 10.48
    10 -1 1 10.85
    -10 -1 -1 12.31
    10 1 -1 11.24
    10 2 1 15.63
    10 -2 -1 15.42
    10 2 1 17.87
    10 -2 -1 16.55
    10 2 1 15.21
    10 2 -1 16.94
    10 2 -1 16.7
    10 -2 1 15.63
    10 -2 1 17.53
    10 3 1 2.71
    10 -3 -1 2.61
    -10 -3 1 2.34
    10 3 1 3.25
    10 3 1 3.13
    10 -3 -1 1.81
    10 3 -1 3.08
    10 -3 1 2.87
    10 3 -1 2.32
    10 -3 1 2.08
    10 3 -1 2.54
    10 -4 -1 12.69
    -10 -4 1 13.74
    10 -4 -1 13.27
    10 4 1 13.05
    10 4 1 13.29
    10 4 1 14.16
    10 4 -1 13.42
    10 4 -1 14.74
    10 4 -1 12.17
    10 -4 1 13.01
    10 -4 1 14.53
    10 5 1 5.85
    -10 -5 1 5.81
    10 -5 -1 6
    10 5 1 6.66
    10 5 1 6.19
    10 -5 -1 6.76
    10 5 -1 6.78
    10 -5 1 4.9
    10 5 -1 6.22
    10 5 -1 6.16
    10 -5 1 6.38
    10 6 1 19.73
    10 6 1 21.43
    -10 -6 1 19.71
    10 6 1 21.88
    10 -6 -1 19.1
    10 -6 -1 19.04
    10 6 -1 21.14
    10 6 -1 19.46
    10 6 -1 21.38
    10 -6 1 20.47
    10 -6 1 19.72
    10 7 1 2.54
    10 -7 -1 2.58
    10 -7 -1 2.58
    10 -7 1 2.61
    10 7 -1 2.95
    10 -7 1 2.82
    10 8 1 17.49
    10 -8 -1 16.68
    10 -8 -1 16.1
    10 -8 1 17.44
    10 8 -1 16.59
    10 -8 1 15.43
    -10 8 1 16.69
    10 -9 -1 -0.09
    -10 9 -1 0.33
    10 9 1 -0.31
    10 -9 1 -0.08
    -10 9 1 0.7
    10 9 -1 0.04
    -10 10 -1 1.14
    10 10 1 0.86
    10 -10 -1 0.69
    10 -10 1 1.87
    -10 10 1 1.08
    10 10 -1 1.12
    11 0 -1 0.04
    11 0 1 0.12
    -11 0 1 -0.43
    11 0 -1 -0.02
    11 0 1 0.05
    -11 -1 1 23.63
    11 1 1 21.3
    11 -1 -1 19.88
    11 -1 -1 19.77
    11 1 1 20.03
    11 -1 1 21.93
    11 1 -1 19.91
    -11 -1 -1 22.38
    11 1 -1 20.61
    11 -1 1 21.25
    11 -2 -1 0.64
    11 2 1 0.33
    11 -2 -1 -0.21
    11 2 1 0.09
    11 2 -1 0.12
    11 -2 1 -0.19
    11 -2 1 0.12
    11 2 -1 0.24
    -11 -2 -1 0.32
    11 -3 -1 10.66
    11 3 1 10.57
    11 3 1 10.8
    11 3 1 9.61
    11 -3 -1 9.77
    11 -3 1 8.9
    11 3 -1 9.75
    11 -3 1 8.66
    11 3 -1 10.58
    11 3 -1 11.47
    -11 -4 1 45.56
    11 4 1 48.58
    11 4 1 46.13
    11 -4 -1 47.32
    11 -4 -1 44.83
    11 4 1 43.31
    11 -4 1 44.47
    11 -4 1 45.05
    11 4 -1 45.29
    11 4 -1 47.61
    11 4 -1 45.73
    11 5 1 0.55
    11 5 1 0.81
    11 -5 -1 0.72
    11 -5 -1 0.75
    -11 -5 1 0.76
    11 5 1 0.69
    11 5 -1 0.57
    11 5 -1 0.81
    11 -5 1 1.1
    11 5 -1 0.96
    11 -5 1 0.76
    11 6 1 6.86
    11 -6 -1 5.95
    11 -6 -1 7.13
    11 6 1 6.41
    11 6 -1 6.84
    11 -6 1 6.21
    11 6 -1 6.83
    11 -6 1 7.53
    11 -7 -1 17.92
    11 7 1 18.99
    11 -7 -1 18.08
    11 7 -1 17.22
    11 -7 1 19.06
    11 -7 1 20.15
    11 -8 -1 13.6
    11 8 1 14.02
    11 -8 -1 12.83
    11 -8 1 13.65
    11 -8 1 14.02
    11 8 -1 13.53
    11 -9 -1 7.52
    11 9 1 7.7
    -11 9 -1 7.15
    -11 9 1 6.12
    11 9 -1 8.14
    11 -9 1 7.26
    12 0 -1 0.02
    12 0 1 0.06
    12 0 -1 0.18
    12 0 1 -0.28
    -12 -1 1 0.03
    12 1 1 0.12
    12 -1 -1 0.09
    12 -1 -1 0.06
    12 1 1 0.13
    12 -1 1 0.09
    12 1 -1 0.03
    12 -1 1 0.21
    12 1 -1 0.09
    -12 -2 1 9.87
    12 2 1 10.08
    12 -2 -1 9.1
    12 2 1 9
    12 -2 -1 9.13
    12 2 -1 10.21
    12 2 -1 9.19
    12 -2 1 9.78
    12 -2 1 8.55
    -12 -2 -1 10.24
    12 3 1 0.53
    12 3 1 0.08
    12 -3 -1 0.44
    12 -3 -1 0.42
    12 3 1 -0.11
    12 -3 1 0.21
    12 3 -1 0.5
    12 3 -1 0.1
    12 3 -1 -0.15
    -12 -3 -1 0.22
    12 -3 1 -0.39
    12 -4 -1 0.2
    12 -4 -1 0.4
    12 4 1 0.31
    12 4 1 0.67
    12 4 1 0.61
    12 4 -1 0.08
    -12 -4 -1 0.33
    12 -4 1 0.74
    12 -4 1 0.42
    12 4 -1 -0.09
    12 4 -1 -0.1
    12 -5 -1 13.84
    12 -5 -1 14.79
    12 5 1 12.2
    12 5 1 11.14
    12 5 1 12.19
    -12 -5 -1 12.51
    12 5 -1 11.75
    12 5 -1 11.96
    12 -5 1 13.42
    12 5 -1 13.87
    12 -5 1 11.88
    12 -6 -1 3.58
    12 6 1 2.39
    12 6 1 3.25
    12 -6 -1 3.43
    12 6 -1 2.24
    12 6 -1 2.68
    12 -6 1 2.28
    12 -6 1 2.42
    12 -7 -1 0.9
    12 -7 -1 0.08
    12 7 1 0.58
    12 -7 1 0.03
    12 7 -1 0.2
    12 -7 1 0.74
    12 8 1 6.14
    12 -8 -1 6
    12 -8 -1 7.33
    12 -8 1 5.02
    12 8 -1 5.86
    12 -8 1 5.11
    -12 9 -1 1.87
    12 9 1 2.19
    12 -9 -1 0.91
    12 9 -1 1.28
    -12 9 1 1.67
    12 -9 1 0.93
    13 0 -1 -0.01
    13 0 -1 -0.35
    13 0 1 0.06
    13 0 1 -0.16
    13 1 1 0.43
    13 -1 -1 0.79
    13 1 1 0.77
    13 -1 -1 0.29
    13 -1 1 0.32
    13 1 -1 0.47
    13 1 -1 0.77
    13 -1 1 0.54
    13 -2 -1 8.33
    13 2 1 8.11
    13 -2 -1 6.73
    13 2 1 8.29
    13 -2 1 6.67
    13 2 -1 7.85
    13 -2 1 6.87
    13 2 -1 8.19
    13 -3 -1 -0.31
    13 3 1 0.03
    13 -3 -1 -0.21
    13 3 1 -0.38
    -13 -3 1 0.13
    13 3 1 -0.23
    13 -3 1 0.51
    13 -3 1 0
    13 3 -1 0.59
    13 3 -1 0.36
    13 3 -1 0
    -13 -4 1 2.75
    13 -4 -1 2.44
    13 4 1 3.08
    13 4 1 2.23
    13 -4 -1 3.83
    13 4 1 3.14
    13 -4 1 2.25
    13 4 -1 3.58
    13 -4 1 4.02
    13 4 -1 3.28
    13 4 -1 2.83
    13 -5 -1 9.6
    13 5 1 9.06
    13 5 1 8.86
    13 -5 -1 7.51
    13 5 -1 8.49
    13 -5 1 7.6
    13 5 -1 8.06
    13 -5 1 8.71
    13 6 1 28.18
    13 -6 -1 29.02
    13 -6 -1 27.82
    13 6 1 29.85
    13 -6 1 28.31
    13 6 -1 28.25
    13 -6 1 28.01
    13 -7 -1 14.61
    13 -7 -1 14.68
    13 7 1 14.62
    13 7 -1 15.05
    13 -7 1 17.16
    13 -7 1 15.07
    13 8 1 1.04
    13 -8 -1 1.18
    13 -8 -1 0.54
    13 -8 1 1.17
    13 -8 1 0.62
    13 8 -1 0.65
    13 -9 -1 4.73
    13 9 1 4.5
    13 -9 1 4.16
    -13 9 1 4.72
    13 9 -1 5.16
    14 0 1 0.21
    14 0 1 0.13
    14 0 -1 0.25
    14 0 -1 -0.08
    14 -1 -1 6.94
    14 1 1 9.43
    14 1 1 8.11
    14 -1 -1 6.95
    14 -1 1 8.46
    14 1 -1 7.49
    14 1 -1 7.72
    14 -1 1 8.23
    14 2 1 -0.05
    14 2 1 0.21
    14 -2 -1 0.55
    14 -2 -1 0.48
    14 -2 1 0.69
    14 -2 1 0.14
    14 2 -1 0.67
    14 2 -1 0.29
    14 3 1 15.32
    14 -3 -1 15.71
    14 -3 -1 14.52
    14 3 1 16.28
    14 -3 1 16.46
    14 3 -1 16.93
    14 -3 1 17.84
    14 3 -1 16.1
    14 3 -1 15.61
    14 4 1 1.68
    14 -4 -1 3.3
    14 4 1 2
    -14 -4 1 2.43
    14 -4 -1 2.48
    14 4 -1 2.46
    14 -4 1 2
    14 4 -1 2.63
    14 4 -1 2.65
    14 -4 1 2.35
    14 -5 -1 0.73
    14 -5 -1 0.53
    14 5 1 0.47
    14 5 1 0.17
    14 5 -1 0.29
    14 -5 1 -0.06
    14 5 -1 0.73
    14 -5 1 0.29
    14 -6 -1 0.17
    14 -6 -1 0.34
    14 6 1 0.24
    14 -6 1 0.13
    14 -6 1 0.19
    14 6 -1 0.05
    14 -7 -1 17.6
    14 -7 -1 18.71
    14 7 1 16.22
    14 -7 1 18.63
    14 -7 1 16.9
    14 7 -1 17.69
    14 -8 -1 8.44
    14 8 1 8.39
    14 -8 -1 8.52
    14 8 -1 8.77
    14 -8 1 5.84
    15 0 -1 0
    15 0 -1 -0.12
    15 0 1 0.29
    15 0 1 0.06
    15 1 1 11.12
    15 -1 -1 10.83
    15 -1 -1 9.85
    15 1 1 10.56
    15 1 -1 8.87
    15 -1 1 9.6
    15 1 -1 11.75
    15 -1 1 11.02
    15 2 1 1.08
    15 2 1 1.62
    15 -2 -1 0.77
    15 -2 -1 1.26
    15 -2 1 1.21
    15 -2 1 2.43
    15 2 -1 1.01
    15 2 -1 0.86
    15 3 1 4.13
    15 -3 -1 3.34
    15 3 1 2.58
    15 -3 -1 2.22
    15 -3 1 3.35
    15 3 -1 2.3
    15 -3 1 3.83
    15 3 -1 2.04
    15 -4 -1 19.87
    15 4 1 19.34
    15 4 1 19.57
    15 -4 -1 21.56
    15 4 -1 19.38
    15 -4 1 19.98
    15 -4 1 21.35
    15 4 -1 19.89
    15 -5 -1 -0.22
    15 5 1 0.08
    15 -5 -1 -0.4
    15 5 1 -0.19
    15 5 -1 -0.22
    15 -5 1 0.29
    15 -5 1 0.38
    15 -6 -1 13.76
    15 6 1 12.79
    15 -6 -1 14.82
    15 -6 1 12.34
    15 -6 1 16.19
    15 6 -1 13.74
    15 -7 -1 1.24
    15 -7 -1 1.51
    15 7 1 0.64
    15 -7 1 1.04
    15 -7 1 0.68
    15 7 -1 0.59
    15 8 1 0.03
    15 -8 -1 0.44
    15 -8 -1 -0.51
    15 8 -1 0.09
    15 -8 1 0.08
    16 0 1 -0.08
    16 0 1 -0.36
    16 0 -1 -0.37
    16 0 -1 0.15
    16 1 1 0.23
    16 -1 -1 0.23
    16 1 1 0.57
    16 -1 -1 0.04
    16 -1 1 0.35
    16 1 -1 0.5
    16 -1 1 0.4
    16 1 -1 0.83
    16 -2 -1 11.48
    16 -2 -1 10.43
    16 2 1 10.55
    16 2 1 10.74
    16 2 -1 10.8
    16 -2 1 10.17
    16 2 -1 9.94
    16 -2 1 10.33
    16 3 1 0.62
    16 -3 -1 0.06
    16 -3 -1 0.13
    16 3 1 0.04
    16 -3 1 0.33
    16 3 -1 0.13
    16 -3 1 0
    16 3 -1 0.25
    16 4 1 0.01
    16 -4 -1 0.32
    16 -4 -1 0.36
    16 4 1 -0.17
    16 4 -1 0.23
    16 -4 1 -0.1
    16 4 -1 0.7
    16 -4 1 0.74
    16 -5 -1 13.71
    16 -5 -1 12.98
    16 5 1 12.45
    16 -5 1 12.78
    16 5 -1 12.59
    16 -5 1 12.4
    16 -6 -1 3.48
    16 6 1 3.64
    16 -6 -1 3.36
    16 -6 1 4.02
    16 -6 1 3.81
    16 6 -1 4.13
    16 -7 -1 6.6
    16 7 1 5.54
    16 -7 -1 7.53
    16 -7 1 4.39
    16 -7 1 6.8
    16 7 -1 5.58
    16 -8 -1 1.02
    16 -8 -1 0.28
    16 8 1 0.29
    16 8 -1 -0.11
    16 -8 1 0.39
    17 0 -1 -0.11
    17 0 -1 -0.8
    17 0 1 0.13
    17 0 1 0.02
    17 -1 -1 12.06
    17 -1 -1 13
    17 1 1 12.92
    17 1 1 11.85
    17 1 -1 11.69
    17 -1 1 12.31
    17 -1 1 11.52
    17 1 -1 11.69
    17 -2 -1 1.44
    17 -2 -1 0.62
    17 2 1 0.52
    17 2 1 0.76
    17 -2 1 1.09
    17 -2 1 1.65
    17 2 -1 0.41
    17 2 -1 0.39
    17 3 1 6.44
    17 -3 -1 8.19
    17 3 1 9.24
    17 -3 -1 8.04
    17 3 -1 6.13
    17 3 -1 8.28
    17 -3 1 8.45
    17 -3 1 8.65
    17 4 1 0.89
    17 -4 -1 1.34
    17 -4 -1 1.03
    17 4 1 1.78
    17 -4 1 1.69
    17 4 -1 1.52
    17 -4 1 1.57
    17 4 -1 1.39
    17 5 1 4.84
    17 -5 -1 3.86
    17 -5 -1 5.44
    17 -5 1 4.76
    17 5 -1 4.57
    17 -5 1 6.06
    17 -6 -1 1.41
    17 -6 -1 1.82
    17 6 1 1.75
    17 -6 1 1.43
    17 -6 1 2.07
    17 6 -1 1.48
    17 7 1 1.56
    17 -7 -1 1.75
    17 -7 -1 1.46
    17 -7 1 0.29
    17 7 -1 1.42
    17 -7 1 1.16
    18 0 -1 0.02
    18 0 1 0.05
    18 0 -1 -0.36
    18 0 1 0.15
    18 -1 -1 0.04
    18 1 1 0.25
    18 1 1 0.02
    18 -1 -1 0.33
    18 -1 1 0.22
    18 1 -1 0.08
    18 1 -1 0.18
    18 -1 1 -0.22
    18 2 1 -0.3
    18 -2 -1 -0.08
    18 2 1 0
    18 -2 -1 0.26
    18 -2 1 -0.22
    18 -2 1 0.45
    18 2 -1 0.02
    18 2 -1 -0.12
    18 3 1 5.12
    18 -3 -1 3.52
    18 -3 -1 5.86
    18 3 1 3.29
    18 3 -1 4.57
    18 -3 1 5.6
    18 -3 1 3.69
    18 3 -1 3.89
    18 -4 -1 0.69
    18 4 1 -0.24
    18 -4 -1 0.11
    18 4 1 0.1
    18 4 -1 0.01
    18 -4 1 0.12
    18 -4 1 -0.09
    18 5 1 -0.52
    18 -5 -1 0.07
    18 -5 -1 -0.45
    18 5 -1 -0.34
    18 -5 1 0.09
    18 -5 1 0.25
    18 6 1 1.36
    18 -6 -1 1.01
    18 -6 -1 2
    18 -6 1 0.57
    18 6 -1 1.47
    18 -6 1 1.3
    18 -7 -1 3.27
    18 7 1 3.43
    18 -7 -1 3.5
    18 -7 1 4.05
    18 7 -1 2.38
    18 -7 1 4.78
    19 0 -1 0.11
    19 0 1 0.02
    19 0 1 0.24
    19 0 -1 -0.02
    19 -1 -1 0.64
    19 -1 -1 0.06
    19 1 1 -0.41
    19 1 1 1
    19 -1 1 0.65
    19 1 -1 0.62
    19 1 -1 0.47
    19 -1 1 0.45
    19 -2 -1 3.26
    19 2 1 3.59
    19 2 1 2.68
    19 -2 -1 2.72
    19 2 -1 2.96
    19 2 -1 3.81
    19 -2 1 4.34
    19 -2 1 3.61
    19 3 1 2.61
    19 -3 -1 5.63
    19 3 1 2.89
    19 -3 -1 3.38
    19 3 -1 3.17
    19 -3 1 6.16
    19 -3 1 3.76
    19 3 -1 2.7
    19 4 1 6.24
    19 -4 -1 10.73
    19 -4 -1 9.12
    19 -4 1 8.58
    19 -4 1 8.92
    19 4 -1 7.92
    19 5 1 0.31
    19 -5 -1 0.47
    19 -5 -1 1.44
    19 5 -1 0.42
    19 -5 1 0.26
    19 -5 1 1.06
    19 -6 -1 0.58
    19 6 1 0.12
    19 -6 -1 0.35
    19 -6 1 0.56
    19 -6 1 -0.64
    19 6 -1 -0.1
    20 0 1 -0.36
    20 0 -1 0.65
    20 0 -1 0.26
    20 0 1 0.45
    20 -1 -1 18.8
    20 1 1 19.64
    20 -1 -1 20.98
    20 1 1 17.92
    20 -1 1 18.83
    20 -1 1 18.5
    20 1 -1 18.83
    20 1 -1 20.24
    20 2 1 1.96
    20 -2 -1 1.11
    20 -2 -1 1.91
    20 2 1 1.92
    20 -2 1 0.72
    20 2 -1 1.8
    20 -2 1 2.44
    20 2 -1 1.76
    20 3 1 0.68
    20 -3 -1 1.71
    20 3 1 0.71
    20 -3 -1 0.67
    20 -3 1 0.36
    20 -3 1 1.47
    20 3 -1 0.91
    20 -4 -1 0.59
    20 4 1 0.25
    20 -4 -1 0.25
    20 -4 1 -0.19
    20 4 -1 0.42
    20 -4 1 0.67
    20 5 1 3.41
    20 -5 -1 2.6
    20 -5 -1 4.26
    20 5 -1 3.19
    20 -5 1 3.05
    20 -5 1 2.22
    21 0 -1 -0.32
    21 0 1 -0.27
    21 0 -1 0.61
    21 0 1 0.38
    21 1 1 4.43
    21 -1 -1 3.71
    21 -1 -1 2.1
    21 1 1 4.16
    21 1 -1 3.28
    21 1 -1 2.93
    21 -1 1 2.99
    21 -1 1 3.04
    21 2 1 6.01
    21 2 1 4.26
    21 -2 -1 4.65
    21 -2 -1 7.72
    21 2 -1 3.98
    21 -2 1 4.7
    21 2 -1 5.41
    21 -2 1 6.15
    21 -3 -1 3.45
    21 3 1 0.9
    21 -3 -1 1.28
    21 -3 1 2.11
    21 3 -1 1.63
    21 -3 1 2.31
    21 -4 -1 1.11
    21 -4 -1 1.52
    21 4 1 2.16
    21 4 -1 1.92
    21 -4 1 1.96
    21 -4 1 2.43
    22 0 1 -0.01
    22 0 -1 0.2
    22 0 -1 0.31
    22 0 1 0.63
    22 1 1 2.91
    22 -1 -1 5.33
    22 -1 -1 4.11
    22 1 1 2.87
    22 1 -1 3.35
    22 1 -1 3.93
    22 -1 1 2.58
    22 -1 1 3.27
    22 -2 -1 1.35
    22 2 1 1
    22 -2 -1 0.93
    22 -2 1 0.08
    22 2 -1 0.13
    22 -2 1 0.86
    22 -3 -1 11.6
    22 3 1 7.76
    22 -3 -1 9.32
    22 3 -1 9.81
    22 -3 1 9.41
    22 -3 1 8.34
    0 0 2 342.35
    0 0 -2 354.1
    0 0 -2 351.84
    0 0 2 356.45
    0 0 -2 342.1
    0 -1 -2 -0.48
    0 1 -2 -0.41
    0 1 2 -0.53
    0 -1 2 -0.39
    0 1 2 -0.42
    0 1 2 -0.31
    0 -1 -2 -0.37
    0 -1 -2 -0.56
    0 -1 2 -0.4
    0 1 2 -0.47
    0 2 -2 464.98
    0 -2 2 461.68
    0 -2 -2 469.8
    0 2 -2 467.16
    0 2 2 475.02
    0 -2 -2 454.53
    0 2 2 453.9
    0 -2 2 462.7
    0 2 2 458.16
    0 3 2 0.1
    0 -3 -2 -0.25
    0 3 -2 -0.01
    0 3 -2 0.05
    0 -3 -2 -0.03
    0 3 2 -0.03
    0 3 2 0.05
    0 -3 2 0.15
    0 3 -2 -0.02
    0 3 2 -0.09
    0 -3 -2 -0.19
    0 -3 2 0.08
    0 3 -2 0.01
    0 -4 -2 131.76
    0 4 2 125.73
    0 4 2 123.39
    0 -4 -2 123.27
    0 4 -2 121.1
    0 4 -2 126.26
    0 -4 2 122.62
    0 -4 2 120.15
    0 4 2 127.05
    0 4 -2 126.07
    0 4 -2 124.71
    0 4 2 131.64
    0 -4 -2 119.88
    0 -5 -2 -0.15
    0 5 2 -0.16
    0 5 -2 -0.21
    0 5 -2 -0.05
    0 5 2 -0.29
    0 -5 -2 -0.35
    0 -5 2 -0.1
    0 5 -2 0.06
    0 5 2 -0.31
    0 -5 2 -0.09
    0 5 -2 -0.02
    0 6 -2 58.17
    0 6 -2 57.45
    0 6 2 60.05
    0 -6 2 57.32
    0 6 2 58.17
    0 -6 2 57.88
    0 6 2 57.73
    0 6 -2 55.55
    0 -6 -2 58.99
    0 -6 -2 55.42
    0 7 2 -0.13
    0 7 2 0.07
    0 7 -2 0.2
    0 7 2 -0.41
    0 7 -2 0.07
    0 -7 2 0.11
    0 -7 -2 -0.13
    0 -7 -2 -0.3
    0 -7 2 -0.23
    0 7 -2 0.3
    0 8 2 5.84
    0 -8 2 5.98
    0 -8 2 6.4
    0 8 -2 6.76
    0 8 -2 5.53
    0 -8 -2 5.54
    0 8 2 6.73
    0 -8 -2 6.26
    0 9 -2 -0.05
    0 -9 2 -0.22
    0 9 2 0.06
    0 -9 -2 0.21
    0 10 2 5.84
    0 -10 -2 5.76
    0 -10 2 6.45
    0 10 -2 5.75
    0 11 2 -0.52
    0 -11 -2 0.38
    0 -11 2 0.26
    0 11 -2 -0.12
    -1 0 -2 211.95
    1 0 2 205.41
    -1 0 2 213.99
    -1 0 -2 202.96
    1 0 2 210.26
    1 0 -2 215.69
    -1 0 2 208.31
    1 0 -2 207.1
    1 -1 -2 117.11
    1 1 2 111.86
    1 1 2 111.36
    1 -1 -2 108.02
    1 1 2 107.38
    -1 1 -2 111.51
    -1 1 -2 113.1
    1 -1 -2 112.22
    -1 1 2 112.84
    1 -1 2 109.95
    -1 1 2 113.21
    -1 -1 -2 110.26
    1 -1 2 112.54
    -1 -1 -2 112.32
    -1 1 2 112.36
    -1 -1 -2 107.91
    -1 2 -2 334.64
    -1 -2 2 330.53
    -1 2 -2 330.38
    -1 -2 2 333.7
    1 2 2 321.83
    1 2 2 326.88
    -1 -2 2 327.46
    -1 -2 2 320.7
    1 2 2 329.2
    1 -2 -2 326.07
    1 2 2 318.56
    1 -2 -2 315.28
    1 2 -2 320.81
    1 2 -2 330.7
    1 2 -2 324.21
    -1 -2 -2 329.25
    -1 2 2 328.31
    -1 -2 -2 322.39
    1 -2 2 328.89
    -1 -2 -2 322.67
    1 -2 2 328.85
    -1 2 2 330.18
    1 2 -2 329.85
    -1 3 -2 60.01
    1 3 2 58.23
    1 -3 -2 57.89
    1 3 2 60.16
    1 -3 -2 60.34
    1 3 2 56.27
    -1 3 -2 60.04
    -1 -3 2 58.25
    -1 -3 2 58.42
    1 3 2 60.57
    1 3 -2 57.95
    1 3 -2 58.78
    -1 -3 -2 60.23
    1 -3 2 58.85
    -1 3 2 59.5
    1 3 -2 57.76
    1 3 -2 58.54
    -1 -3 -2 58.86
    -1 3 2 59.46
    -1 3 2 58.52
    -1 -3 -2 60.38
    1 -3 2 59.34
    -1 -3 -2 57.3
    -1 -4 2 41.22
    -1 4 -2 39.59
    1 4 2 41.1
    -1 4 -2 39.09
    1 4 2 40.24
    1 4 2 41.84
    -1 4 -2 41.8
    1 4 2 39.3
    1 -4 -2 39.8
    -1 -4 2 39.48
    1 -4 -2 39.93
    -1 -4 -2 41.66
    -1 4 2 39.37
    -1 -4 -2 40.58
    1 4 -2 39.81
    -1 4 2 40.37
    -1 4 2 41.06
    1 -4 2 39.4
    1 4 -2 41.25
    1 4 -2 41.3
    1 4 -2 38.25
    1 -4 2 40.18
    -1 -4 -2 39.27
    -1 5 -2 8.91
    -1 -5 2 8.75
    -1 5 -2 9.31
    -1 -5 2 8.68
    -1 5 -2 10.11
    1 -5 -2 8.45
    1 5 2 8.71
    1 5 2 10.4
    1 5 2 9.27
    1 -5 -2 9.55
    -1 5 -2 9.13
    1 5 -2 9.24
    -1 -5 -2 8.23
    1 5 -2 9.6
    1 5 -2 8.6
    1 5 -2 9.3
    -1 5 2 9.18
    -1 5 2 8.92
    -1 5 2 9.07
    -1 -5 -2 9.39
    1 -5 2 9.04
    1 -5 2 8.55
    1 6 2 2.12
    1 6 2 2.46
    -1 -6 2 2.48
    1 -6 -2 1.97
    -1 -6 2 2.55
    -1 6 -2 2.23
    -1 6 -2 1.79
    1 -6 -2 1.54
    1 6 2 1.98
    -1 6 -2 2.05
    1 -6 2 2.09
    -1 -6 -2 2.59
    1 6 -2 2.14
    -1 -6 -2 2.09
    -1 6 2 2.4
    1 6 -2 1.98
    -1 6 2 1.9
    1 6 -2 1.92
    -1 6 2 2.32
    1 -6 2 1.96
    -1 -7 2 2.94
    1 -7 -2 3.88
    -1 7 -2 4.25
    -1 7 -2 4.39
    -1 7 -2 4.42
    1 7 2 4.64
    1 -7 -2 3.59
    -1 -7 2 4.3
    1 7 2 4.37
    1 7 2 4.56
    1 -7 2 3.91
    -1 -7 -2 3.45
    1 7 -2 4.18
    -1 -7 -2 4.66
    1 7 -2 4.7
    -1 7 2 3.98
    -1 7 2 4.31
    1 7 -2 4.58
    -1 7 2 4.59
    1 -7 2 4.08
    1 8 2 0.09
    1 8 2 0.35
    -1 8 -2 0.2
    -1 8 -2 0.11
    1 -8 -2 0.16
    1 -8 -2 0.16
    -1 -8 2 0.13
    -1 -8 2 -0.3
    -1 8 2 0.47
    -1 -8 -2 -0.23
    1 -8 2 0.42
    1 -8 2 0.14
    -1 8 2 0.21
    1 8 -2 0.32
    -1 -8 -2 0.52
    1 8 -2 0.32
    -1 -9 2 0.94
    1 9 2 0.72
    -1 9 -2 0.87
    1 -9 -2 -0.2
    1 -9 2 0.37
    1 9 -2 0.53
    -1 9 2 0.62
    -1 -9 -2 0.21
    1 -10 -2 0.63
    -1 10 -2 0.22
    -1 -10 2 0.57
    1 10 2 0.28
    1 -10 2 0.56
    -1 10 2 0.41
    -1 -10 -2 0.37
    1 10 -2 0.38
    -1 11 -2 -0.2
    1 -11 -2 -0.21
    1 11 2 -0.17
    -1 -11 2 0.36
    1 -11 2 0.3
    1 11 -2 0.09
    -1 11 2 -0.46
    -1 -11 -2 -0.52
    2 0 -2 132.18
    2 0 -2 137.57
    -2 0 2 133.69
    2 0 2 135.29
    2 0 2 128.46
    2 0 2 132.29
    -2 -1 2 0.39
    2 1 2 0.63
    2 -1 -2 0.45
    2 1 2 0.25
    2 -1 -2 0.57
    2 1 2 0.22
    -2 -1 2 0.43
    -2 1 -2 0.28
    -2 1 -2 0.36
    2 -1 2 0.56
    2 -1 2 0.4
    -2 1 2 0.34
    2 1 -2 0.28
    -2 -1 -2 0.23
    -2 -1 -2 0.04
    2 1 -2 0.36
    -2 1 2 0.33
    -2 -1 -2 0.26
    -2 -2 2 240.04
    -2 2 -2 251.09
    2 2 2 244.18
    2 -2 -2 249.13
    -2 -2 2 246.53
    -2 2 -2 249.26
    2 2 2 238.71
    2 2 2 246.31
    -2 -2 2 244.7
    2 -2 -2 247.98
    2 2 2 239.87
    -2 -2 -2 238.99
    2 2 -2 243.68
    2 2 -2 244.44
    -2 -2 -2 247.63
    2 -2 2 249.75
    -2 -2 -2 242.48
    2 2 -2 252.69
    2 -2 2 245.98
    -2 2 2 245.43
    2 2 -2 241.48
    2 -3 -2 39.29
    -2 -3 2 39.76
    2 3 2 40.36
    -2 3 -2 42.52
    2 3 2 42.96
    2 3 2 42.02
    -2 3 -2 42.58
    -2 -3 2 40.92
    2 3 2 41.2
    2 -3 -2 41.32
    -2 -3 2 41.11
    -2 -3 2 41.5
    2 3 -2 39.88
    2 -3 2 41.5
    -2 3 2 42.06
    -2 -3 -2 41.42
    -2 -3 -2 42.24
    2 3 -2 41.65
    -2 -3 -2 42.85
    -2 -3 -2 40.61
    -2 3 2 40.88
    -2 3 2 39.64
    2 -3 2 38.87
    2 3 -2 41.31
    2 3 -2 40.18
    -2 -4 2 10.39
    2 -4 -2 9.4
    -2 4 -2 9.65
    2 4 2 10.11
    2 4 2 9.22
    2 -4 -2 10.58
    2 4 2 9.89
    -2 4 -2 9.82
    -2 -4 2 10.57
    2 4 2 10.2
    -2 -4 2 9.59
    -2 -4 -2 10.77
    2 4 -2 9.52
    -2 4 2 9.98
    -2 4 2 10.75
    2 4 -2 9.71
    2 -4 2 9.17
    2 4 -2 9.57
    -2 -4 -2 10.29
    2 -4 2 10.11
    -2 4 2 10.74
    -2 -4 -2 9.8
    2 4 -2 9.73
    -2 -4 -2 10.25
    2 5 2 2.75
    -2 5 -2 3.56
    -2 -5 2 2.77
    2 -5 -2 3.1
    -2 5 -2 3.33
    -2 -5 2 3.43
    2 -5 -2 3
    2 5 2 3.58
    -2 5 -2 3.14
    2 5 2 3.56
    -2 -5 -2 3.5
    2 -5 2 2.8
    2 5 -2 2.97
    -2 5 2 2.77
    2 5 -2 3.33
    2 -5 2 3.34
    -2 5 2 2.97
    2 5 -2 3.59
    2 5 -2 2.63
    -2 -5 -2 3.5
    -2 -6 2 6.78
    2 -6 -2 6.77
    2 6 2 6.72
    -2 6 -2 6.4
    2 6 2 5.75
    -2 6 -2 6.61
    -2 -6 2 6.98
    2 6 2 6.93
    2 -6 -2 5.63
    2 6 -2 6.88
    2 -6 2 6
    2 6 -2 6.57
    -2 6 2 7.34
    -2 -6 -2 6.7
    -2 -6 -2 7.09
    2 -6 2 6.43
    -2 6 2 6.38
    2 6 -2 7.46
    -2 6 2 6.33
    2 7 2 1.32
    -2 7 -2 1.26
    2 7 2 0.88
    -2 -7 2 1.14
    -2 -7 2 1.52
    2 -7 -2 1.13
    -2 7 -2 1.12
    2 -7 -2 1.72
    2 7 2 0.98
    -2 7 -2 1.16
    2 7 -2 1.19
    -2 -7 -2 1.4
    -2 7 2 1.11
    2 -7 2 0.81
    2 7 -2 1.29
    -2 7 2 1.26
    2 -7 2 1.18
    -2 -7 -2 1.29
    2 7 -2 0.98
    -2 7 2 0.9
    2 8 2 4.02
    2 8 2 3.95
    -2 8 -2 4.08
    2 -8 -2 3.44
    2 -8 -2 3.48
    -2 -8 2 4.52
    -2 -8 2 4.2
    -2 8 -2 3.24
    -2 8 2 4
    2 -8 2 3.62
    2 8 -2 3.95
    2 -8 2 3.9
    -2 -8 -2 4.34
    -2 -8 -2 4.14
    -2 8 2 4.13
    2 -9 -2 8.33
    2 9 2 9
    -2 9 -2 9.44
    -2 -9 2 8.67
    2 9 -2 8.49
    2 -9 2 8.49
    -2 -9 -2 7.7
    -2 9 2 10.19
    -2 -10 2 19.03
    -2 10 -2 19.25
    2 -10 -2 18.84
    2 10 2 18.43
    -2 10 2 18.67
    2 10 -2 19.58
    -2 -10 -2 19.79
    2 -10 2 18.76
    -2 11 -2 1.43
    2 11 2 1.65
    -2 -11 2 1.15
    2 -11 -2 1.81
    -2 11 2 1.09
    -2 -11 -2 0.25
    2 -11 2 1.46
    2 11 -2 0.73
    3 0 -2 12.84
    -3 0 2 12.75
    3 0 -2 12.28
    -3 0 -2 12.09
    3 0 2 12.05
    -3 0 -2 12.01
    3 -1 -2 253.84
    3 1 2 249.94
    3 -1 -2 251.87
    -3 1 -2 255.71
    3 1 2 251.42
    -3 -1 2 251.91
    -3 -1 2 250.15
    3 1 2 251.42
    3 -1 2 252.15
    3 -1 2 248.61
    -3 1 2 260.21
    -3 -1 -2 256.63
    -3 -1 -2 245.66
    -3 1 2 257.37
    3 1 -2 256.23
    3 1 -2 246.88
    3 2 2 6.79
    3 2 2 6.75
    -3 -2 2 6.87
    3 -2 -2 7.13
    3 -2 -2 6.95
    3 2 2 7.27
    -3 -2 2 7.42
    -3 2 -2 6.85
    -3 2 -2 6.73
    3 2 2 6.92
    -3 -2 -2 7.73
    -3 -2 -2 6.63
    -3 2 2 7.14
    3 2 -2 6.36
    3 2 -2 6.79
    3 2 -2 6.75
    3 -2 2 6.71
    3 -2 2 7.26
    3 2 -2 6.94
    -3 -3 2 0.86
    3 3 2 0.62
    -3 3 -2 0.68
    3 3 2 0.58
    3 3 2 0.79
    -3 -3 2 0.51
    -3 -3 2 0.51
    3 -3 -2 0.54
    -3 3 -2 0.5
    3 -3 -2 0.5
    3 3 2 0.43
    3 -3 2 0.61
    3 3 -2 0.73
    3 -3 2 0.84
    -3 3 2 0.6
    -3 -3 -2 0.45
    3 3 -2 0.67
    -3 -3 -2 0.52
    3 3 -2 0.65
    -3 -3 -2 0.62
    3 3 -2 0.6
    -3 -3 -2 0.99
    -3 4 -2 5.84
    3 4 2 4.75
    3 -4 -2 4.7
    3 4 2 5.02
    -3 -4 2 5.24
    -3 -4 2 5.44
    3 -4 -2 5.41
    -3 -4 2 5.04
    -3 4 -2 5.48
    3 4 2 5.54
    -3 -4 2 5.44
    3 4 2 5.51
    -3 4 2 5.16
    -3 4 2 4.41
    -3 4 2 5.66
    -3 -4 -2 4.37
    3 -4 2 5.54
    3 4 -2 4.76
    3 4 -2 4.62
    -3 -4 -2 4.93
    3 -4 2 4.54
    3 4 -2 4.98
    -3 -4 -2 5.65
    -3 -4 -2 5.4
    3 4 -2 5.25
    3 5 2 1.22
    3 5 2 0.88
    3 -5 -2 1.55
    3 5 2 0.87
    -3 -5 2 1.38
    -3 -5 2 1.23
    -3 5 -2 1.07
    -3 -5 2 1.25
    3 -5 -2 0.96
    -3 -5 -2 1.36
    3 5 -2 1.16
    3 -5 2 1.27
    3 5 -2 1.36
    -3 5 2 1.36
    -3 5 2 1.45
    3 -5 2 1.41
    -3 -5 -2 1.05
    3 5 -2 1.19
    3 5 -2 1.45
    -3 -5 -2 1.39
    -3 -6 2 1.27
    -3 6 -2 1.53
    -3 -6 2 1.59
    3 6 2 1.51
    3 -6 -2 1.77
    3 6 2 0.98
    -3 6 -2 1.65
    3 6 2 1.28
    3 -6 -2 1.2
    3 -6 2 1.24
    -3 6 2 1.36
    -3 -6 -2 0.93
    -3 -6 -2 1.03
    3 6 -2 1.83
    3 -6 2 1.27
    3 6 -2 1.41
    3 6 -2 1.42
    -3 6 2 1.44
    3 -7 -2 16.35
    -3 7 -2 14.37
    -3 -7 2 15.04
    3 7 2 15.82
    3 7 2 16.16
    3 -7 -2 15.1
    3 7 2 16.67
    -3 -7 2 16.16
    -3 7 -2 15.99
    -3 7 2 15.42
    3 7 -2 15.52
    -3 7 2 15.19
    -3 -7 -2 15.87
    3 -7 2 16.63
    3 7 -2 15.12
    3 -7 2 16.6
    -3 7 2 15.15
    3 7 -2 15.96
    -3 -7 -2 14
    3 8 2 2.19
    3 8 2 2.09
    -3 8 -2 2
    -3 8 -2 1.95
    3 -8 -2 1.96
    3 -8 -2 2.12
    -3 -8 2 2.13
    -3 -8 -2 2.13
    -3 -8 -2 2.39
    -3 8 2 1.5
    -3 8 2 2.48
    3 -8 2 2.43
    3 -8 2 2.75
    3 8 -2 2.4
    -3 9 -2 3.31
    -3 -9 2 2.83
    3 9 2 2.78
    3 -9 -2 3.55
    3 -9 2 3.25
    3 9 -2 3.45
    -3 -9 -2 2.62
    -3 9 2 3.57
    3 -10 -2 5.07
    -3 -10 2 4.43
    3 10 2 5.61
    -3 10 -2 5.81
    -3 -10 -2 4.51
    3 10 -2 5.71
    -3 10 2 5.94
    3 -10 2 6.54
    3 11 2 4.1
    -3 11 -2 4.78
    3 -11 -2 5.23
    -3 -11 2 5.54
    -3 -11 -2 5.34
    -3 11 2 4.34
    3 11 -2 5.04
    3 -11 2 4.72
    -4 0 -2 76.32
    4 0 2 75.81
    -4 0 -2 77.37
    4 0 -2 75.42
    4 0 -2 74.7
    -4 0 2 76.56
    4 0 2 75.03
    -4 1 -2 27.53
    -4 -1 2 27.72
    4 1 2 27.24
    -4 -1 2 27.62
    4 1 2 27.33
    4 -1 -2 26.91
    4 -1 -2 28.08
    4 1 2 27.99
    4 1 -2 27.24
    4 -1 2 27.41
    -4 -1 -2 27.22
    4 1 -2 26.81
    4 -1 2 27.41
    -4 1 2 28.34
    4 2 2 11.64
    4 2 2 12.18
    -4 -2 2 12.47
    4 -2 -2 11.88
    -4 2 -2 13.24
    4 2 2 11.78
    -4 -2 2 11.9
    -4 2 -2 12.07
    4 2 2 11.48
    4 -2 -2 11.91
    4 2 -2 11.62
    4 -2 2 12.18
    4 2 -2 11.83
    -4 -2 -2 11.81
    -4 -2 -2 12.23
    4 2 -2 11.72
    4 -2 2 11.49
    -4 2 2 11.68
    4 3 2 4.07
    4 3 2 4.65
    4 -3 -2 4.46
    -4 3 -2 4.64
    -4 -3 2 4.48
    -4 3 -2 5.23
    4 -3 -2 4.98
    -4 -3 2 4.41
    4 3 2 4.47
    4 3 2 4.6
    4 3 -2 4.03
    -4 -3 -2 4.26
    4 -3 2 4.52
    -4 3 2 4.72
    -4 -3 -2 4.36
    4 3 -2 4.05
    4 3 -2 4.52
    4 -3 2 4.02
    4 3 -2 4.16
    -4 4 -2 7.9
    4 -4 -2 7.28
    -4 -4 2 7.08
    4 4 2 7.62
    -4 4 -2 7.79
    4 -4 -2 7.14
    4 4 2 7.24
    4 4 2 8.63
    4 4 2 8.44
    -4 -4 2 7.26
    -4 -4 -2 6.68
    -4 4 2 6.74
    4 4 -2 7.5
    -4 -4 -2 8.36
    4 4 -2 6.86
    4 4 -2 6.5
    -4 -4 -2 8.12
    4 -4 2 8.09
    -4 -4 -2 7.68
    4 4 -2 8.52
    4 -4 2 6.62
    -4 5 -2 2.31
    4 -5 -2 2.44
    -4 -5 2 2.29
    -4 -5 2 2.26
    4 5 2 2.08
    -4 -5 2 2.52
    -4 -5 2 2.51
    4 5 2 2.27
    4 5 2 2.88
    4 -5 -2 2.15
    -4 -5 -2 1.98
    -4 5 2 1.97
    -4 -5 -2 2.61
    -4 -5 -2 1.86
    4 5 -2 2.3
    4 5 -2 2.21
    4 5 -2 2.16
    4 -5 2 1.84
    4 -5 2 2.13
    4 5 -2 2.57
    -4 5 2 2.76
    -4 -6 2 12.71
    4 -6 -2 12.2
    4 6 2 13.26
    -4 6 -2 13.13
    4 6 2 12.55
    4 6 2 13.49
    4 -6 -2 13.93
    -4 6 -2 12.95
    -4 -6 2 13.31
    -4 -6 -2 12.62
    -4 6 2 12.75
    -4 6 2 12.69
    4 6 -2 13.15
    -4 -6 -2 12.8
    -4 -6 -2 12.99
    4 6 -2 13.07
    4 -6 2 12.98
    4 6 -2 11.57
    4 -6 2 12.97
    -4 7 -2 5.28
    -4 7 -2 5.36
    4 7 2 7.04
    4 -7 -2 5.82
    4 7 2 5.95
    4 -7 -2 5.72
    4 7 2 6.15
    -4 -7 2 5.99
    -4 -7 2 5.47
    4 7 -2 5.03
    -4 -7 -2 5.89
    4 7 -2 5.82
    -4 -7 -2 5.36
    4 -7 2 5.74
    4 7 -2 5.5
    4 -7 2 6.66
    -4 7 2 5.14
    -4 7 2 6.99
    -4 -8 2 0.41
    4 -8 -2 0.71
    4 8 2 0.91
    -4 8 -2 0.46
    4 -8 -2 0.84
    4 8 2 0.21
    -4 8 2 0.28
    -4 8 2 0.44
    -4 -8 -2 0.76
    4 -8 2 0.09
    4 8 -2 0.52
    4 -8 2 0.4
    -4 -8 -2 0.32
    -4 -9 2 0.28
    4 -9 -2 0.34
    -4 9 -2 0.7
    4 9 2 0.25
    -4 9 2 0.17
    4 9 -2 0.42
    4 -9 2 0.53
    -4 -9 -2 0.43
    -4 10 -2 34.34
    4 -10 -2 34.3
    4 10 2 35.83
    -4 -10 2 36.22
    -4 -10 -2 33.13
    4 -10 2 34.87
    -4 10 2 35.98
    4 10 -2 34.15
    4 -11 -2 2.8
    4 11 2 3.01
    -4 11 -2 2.92
    4 -11 2 3.2
    -4 11 2 2.62
    -4 -11 -2 2.11
    4 11 -2 2.89
    5 0 2 2.17
    -5 0 2 2.56
    5 0 -2 1.72
    5 0 2 2.15
    -5 0 -2 1.91
    5 0 -2 2.42
    -5 0 -2 2.37
    5 1 2 1.25
    5 -1 -2 0.99
    5 -1 -2 0.77
    -5 1 -2 0.66
    5 1 2 1.34
    -5 -1 2 1.2
    5 1 2 1.21
    -5 -1 2 0.75
    5 -1 2 0.7
    5 -1 2 1.27
    5 1 -2 0.95
    -5 1 2 1.34
    -5 1 2 0.8
    -5 -1 -2 0.8
    5 1 -2 1.02
    5 -2 -2 13.7
    5 -2 -2 14.14
    5 2 2 14.19
    5 2 2 14.31
    -5 -2 2 14.02
    -5 2 -2 14.42
    5 2 2 13.31
    -5 -2 2 13.61
    5 2 -2 14.5
    -5 2 2 14.18
    -5 -2 -2 14.16
    -5 -2 -2 13.99
    5 2 -2 13.75
    5 -2 2 13.13
    5 -2 2 14.04
    5 3 2 3.36
    5 -3 -2 3.13
    -5 3 -2 2.62
    5 3 2 3.27
    -5 -3 2 3
    -5 3 -2 3.34
    5 -3 -2 2.4
    5 3 2 2.55
    -5 -3 2 2.67
    5 3 2 3.04
    5 -3 2 3.03
    -5 -3 -2 2.76
    5 3 -2 3.08
    -5 -3 -2 2.93
    5 3 -2 2.99
    5 -3 2 2.54
    5 3 -2 3.1
    -5 -3 -2 2.53
    5 3 -2 3.32
    -5 3 2 3.46
    -5 4 -2 16.71
    -5 -4 2 15.3
    5 -4 -2 16.34
    5 4 2 16.09
    5 4 2 15.12
    5 4 2 16.07
    5 4 2 16.41
    5 -4 -2 16.01
    -5 -4 2 15.54
    5 4 -2 16.51
    5 4 -2 15.59
    5 -4 2 16.05
    -5 -4 -2 16.43
    -5 4 2 16.85
    5 -4 2 14.92
    5 4 -2 15.27
    -5 -4 -2 16.1
    5 4 -2 15.53
    -5 -5 2 -0.09
    5 5 2 0.08
    5 -5 -2 -0.01
    5 -5 -2 0.23
    -5 5 -2 -0.01
    -5 -5 2 0.25
    5 5 2 0.03
    5 5 2 -0.07
    -5 -5 2 0.08
    5 -5 2 0.14
    5 5 -2 0.16
    -5 -5 -2 0.03
    -5 5 2 -0.39
    -5 5 2 -0.08
    5 5 -2 -0.01
    5 -5 2 0.18
    5 5 -2 0.06
    5 5 -2 0.26
    -5 -5 -2 0.35
    5 6 2 18.26
    -5 6 -2 19.93
    -5 -6 2 18.16
    5 -6 -2 19.64
    5 6 2 19.79
    -5 -6 2 18.24
    5 -6 -2 16.31
    5 6 2 17.86
    -5 6 2 18.85
    -5 -6 -2 20.64
    -5 -6 -2 19.83
    5 -6 2 18.59
    5 -6 2 18.41
    5 6 -2 19.01
    5 6 -2 18.12
    -5 6 2 18.01
    -5 -6 -2 17.68
    5 6 -2 17.62
    -5 7 -2 0.38
    -5 7 -2 0.57
    5 7 2 0.42
    5 -7 -2 0.41
    -5 -7 2 0.04
    5 7 2 0.33
    5 7 2 0.49
    5 -7 -2 0.61
    5 7 -2 0.22
    -5 7 2 0.61
    -5 -7 -2 0.46
    5 7 -2 0.39
    5 -7 2 0.17
    -5 7 2 0.6
    5 -7 2 0.19
    5 7 -2 0.14
    -5 -7 -2 0.79
    5 8 2 0.43
    5 8 2 -0.11
    5 -8 -2 0.85
    5 -8 -2 0.16
    -5 8 -2 0.17
    5 -8 2 0.56
    5 8 -2 0.28
    -5 -8 -2 0.22
    5 -8 2 0.14
    -5 8 2 -0.1
    -5 -8 -2 0.21
    5 -9 -2 2.95
    5 9 2 3.25
    -5 9 -2 2.04
    -5 -9 -2 1.96
    5 9 -2 1.93
    -5 9 2 1.87
    5 -9 2 2.4
    5 -10 -2 0.39
    -5 10 -2 -0.1
    5 10 2 0.21
    5 10 -2 0.15
    5 -10 2 0.35
    -5 10 2 0.3
    5 -11 -2 4.85
    -5 11 -2 6.05
    5 11 2 4.32
    5 -11 2 5.78
    5 11 -2 4.38
    -5 11 2 5.9
    6 0 2 945.9
    -6 0 -2 991.37
    -6 0 -2 1000
    6 0 2 985.27
    6 0 -2 969.27
    6 0 -2 949.42
    -6 0 2 991.51
    6 1 2 31.97
    6 1 2 31.22
    -6 1 -2 33.09
    -6 -1 2 32.9
    6 -1 -2 32.18
    6 -1 -2 32.52
    -6 -1 2 32.01
    6 -1 2 31.87
    -6 1 2 33.91
    -6 -1 -2 32.9
    6 1 -2 31.66
    -6 1 2 33.74
    6 -1 2 31.96
    6 1 -2 32.5
    6 2 2 0.16
    6 2 2 -0.08
    6 -2 -2 0.05
    -6 2 -2 0.26
    -6 -2 2 0.12
    -6 -2 2 0.13
    6 -2 -2 0.2
    6 2 2 0.05
    6 -2 2 -0.22
    6 2 -2 0.13
    6 2 -2 -0.01
    -6 -2 -2 0.22
    6 -2 2 0.19
    -6 2 2 0.13
    6 -3 -2 30.52
    6 -3 -2 30.67
    -6 3 -2 32.73
    6 3 2 32.14
    -6 3 -2 32.23
    6 3 2 33.16
    6 3 2 30.44
    -6 -3 2 31.4
    6 3 2 33.41
    6 -3 2 31.4
    6 3 -2 31.59
    6 -3 2 30.31
    -6 -3 -2 30.81
    -6 -3 -2 32.32
    -6 -3 -2 33.86
    6 3 -2 31.62
    6 3 -2 31.56
    -6 3 2 32.49
    6 -4 -2 6.33
    -6 -4 2 6.77
    6 4 2 6.41
    6 4 2 5.81
    -6 -4 2 6.23
    6 4 2 5.59
    6 -4 -2 6.7
    -6 4 -2 6.63
    6 4 -2 5.99
    -6 -4 -2 7.09
    -6 4 2 7.14
    6 4 -2 5.98
    -6 -4 -2 5.97
    6 -4 2 6.45
    6 -4 2 5.79
    6 4 -2 6.48
    6 4 -2 6.66
    6 5 2 78.95
    6 5 2 75.19
    -6 5 -2 78.78
    -6 -5 2 76.95
    6 -5 -2 75.65
    6 -5 -2 75.88
    6 5 2 71.86
    6 -5 2 76.2
    -6 5 2 76.79
    6 5 -2 74.25
    -6 -5 -2 75.43
    6 5 -2 78.26
    -6 -5 -2 76.65
    6 -5 2 73.42
    6 5 -2 75.64
    6 5 -2 73.7
    6 -6 -2 2.57
    -6 -6 2 3.23
    6 6 2 2.99
    6 -6 -2 3.78
    -6 6 -2 3.82
    6 6 2 3.41
    6 6 2 3.75
    6 6 -2 3.16
    -6 -6 -2 3.09
    6 6 -2 3.61
    6 -6 2 3.25
    6 -6 2 3.81
    -6 -6 -2 3.47
    -6 6 2 3.14
    6 6 -2 3.26
    -6 6 2 4.04
    6 7 2 18.51
    6 -7 -2 18.62
    6 -7 -2 17.48
    6 7 2 19.45
    -6 -7 2 18.86
    -6 7 -2 18.85
    -6 -7 2 18.27
    6 7 2 18.14
    6 7 -2 18.62
    -6 -7 -2 18.29
    6 -7 2 18.46
    6 7 -2 19.51
    6 -7 2 17.53
    6 7 -2 17.36
    -6 7 2 17.44
    -6 -7 -2 20.43
    -6 8 -2 43.05
    6 -8 -2 45.56
    6 8 2 43
    6 -8 -2 45.13
    -6 8 2 44.85
    6 -8 2 48.18
    6 8 -2 45.33
    6 -8 2 46.3
    -6 9 -2 2.09
    6 -9 -2 2.35
    6 9 2 1.2
    6 -9 2 2.14
    -6 9 2 1.76
    6 9 -2 1.67
    6 -10 -2 4.88
    -6 10 -2 4.67
    6 10 2 4.66
    6 10 -2 5.09
    6 -10 2 4.01
    -6 10 2 6.27
    7 0 2 119.2
    7 0 2 123.01
    -7 0 -2 125.16
    7 0 -2 119.63
    -7 0 -2 125.02
    -7 0 2 124.71
    7 -1 -2 11.04
    -7 1 -2 11.16
    7 1 2 11.36
    -7 -1 2 12.01
    7 -1 -2 11.92
    7 1 -2 11.47
    7 -1 2 11.13
    7 1 -2 11.29
    7 -1 2 10.77
    -7 -1 -2 11.01
    -7 1 2 11.07
    -7 1 2 11.27
    -7 -2 2 77.24
    7 -2 -2 75.43
    7 2 2 77.86
    7 2 2 74.7
    7 -2 -2 76.68
    7 2 2 76.14
    -7 -2 2 78.87
    -7 2 -2 78.6
    -7 -2 -2 76.97
    7 2 -2 75.96
    7 2 -2 73.74
    -7 2 2 81.3
    -7 2 2 79.66
    7 -2 2 77.25
    7 3 2 1.46
    -7 -3 2 1.29
    7 3 2 1.61
    7 -3 -2 1.99
    -7 -3 2 1.25
    -7 3 -2 1.39
    7 -3 -2 1.71
    7 3 2 1.42
    7 3 -2 0.83
    -7 3 2 1.66
    7 -3 2 0.74
    7 3 -2 1.35
    7 3 -2 1.56
    -7 -3 -2 1
    7 -3 2 0.82
    7 4 2 27.17
    7 4 2 24.81
    7 -4 -2 26.34
    7 -4 -2 24.28
    -7 4 -2 27.43
    -7 -4 2 26.54
    7 4 2 26.89
    -7 -4 -2 26.57
    7 4 -2 26.56
    7 4 -2 25.74
    7 -4 2 23.26
    -7 4 2 28.01
    7 4 -2 26.27
    7 4 -2 27.12
    -7 -4 -2 25.54
    7 -4 2 25.85
    7 -5 -2 3.14
    -7 5 -2 2.13
    7 -5 -2 2.39
    7 5 2 2.83
    7 5 2 2.85
    -7 -5 2 1.64
    7 5 2 2.21
    -7 -5 -2 2.94
    7 5 -2 2.7
    7 -5 2 2.03
    7 5 -2 2.5
    7 -5 2 3.08
    7 5 -2 2.7
    -7 -5 -2 2.24
    -7 5 2 2.33
    7 6 2 26.76
    7 6 2 25.51
    7 -6 -2 26.21
    7 -6 -2 25.71
    -7 6 -2 26.11
    7 6 2 24.92
    -7 -6 2 24.87
    7 6 -2 26.05
    7 6 -2 24.76
    7 -6 2 25.47
    7 6 -2 26.57
    -7 -6 -2 25.6
    7 -6 2 25.78
    -7 -6 -2 26.26
    7 7 2 11.28
    7 -7 -2 13.01
    7 7 2 12.47
    7 -7 -2 11.32
    7 7 2 9.81
    -7 -7 2 11.23
    -7 7 -2 10.49
    7 7 -2 10.32
    7 -7 2 10.95
    7 -7 2 10.91
    7 7 -2 11.17
    -7 7 2 9.59
    7 7 -2 11.43
    -7 -7 -2 11.72
    -7 8 -2 18.1
    7 8 2 21.04
    7 -8 -2 20.17
    7 -8 -2 19.05
    7 8 -2 20.19
    7 -8 2 20.25
    -7 8 2 18.98
    7 -8 2 17.79
    7 -9 -2 2.39
    7 9 2 2.59
    -7 9 -2 2.81
    7 9 -2 2.67
    -7 9 2 3.9
    7 -9 2 3.01
    7 10 2 6.02
    7 -10 -2 5.35
    -7 10 -2 5.02
    -7 10 2 3.71
    7 10 -2 4.81
    7 -10 2 5.79
    8 0 -2 117.82
    8 0 2 124.82
    8 0 -2 125.26
    -8 0 2 132.19
    8 0 2 125.26
    8 1 2 17.33
    8 1 2 16.23
    8 -1 -2 15.25
    8 -1 -2 16.54
    -8 -1 2 16.66
    -8 1 -2 17.08
    -8 1 -2 17.86
    -8 -1 2 17.93
    8 1 -2 15.45
    -8 -1 -2 13.33
    8 -1 2 16.99
    8 1 -2 16.83
    8 -1 2 16.39
    -8 1 2 16.88
    8 2 2 0.57
    -8 2 -2 0.43
    -8 -2 2 0.41
    -8 -2 2 0.32
    8 2 2 0.21
    8 -2 -2 0.33
    8 -2 -2 0.49
    8 2 2 0.08
    8 2 -2 0.3
[truncated: 637,580 more chars]
