# Supplementary material for: Crystal structures of N-tert-butyl-3-(4-fluoro­phenyl)-5-oxo-4-[2-(tri­fluoro­meth­oxy)phen­yl]-2,5-di­hydro­furan-2-carboxamide and 4-(2H-1,3-benzodioxol-5-yl)-N-cyclo­hexyl-5-oxo-3-[4-(tri­fluoro­meth­yl)phen­yl]-2,5-di­hydro­furan-2-carboxamide
Source: Acta Crystallogr E Crystallogr Commun. 2015 Jan 24;71(Pt 2):199–202. doi: 10.1107/S2056989015000936 (PMC4384610; doi:10.1107/S2056989015000936)
Supplement: Supplementary file 2 [file e-71-00199-Isup2.hkl]

#
# h,k,l, Fc-squared, Fo-squared, sigma(Fo-squared), status flag
#
data_I
_shelx_title ' '
_shelx_refln_list_code          4
_shelx_F_calc_maximum      188.90
_exptl_crystal_F_000       904.00
_reflns_d_resolution_high  0.8002

loop_
 _space_group_symop_operation_xyz
 'x, y, z'
 '-x, y+1/2, -z+1/2'
 '-x, -y, -z'
 'x, -y-1/2, z-1/2'

_cell_length_a     8.0173
_cell_length_b    24.9003
_cell_length_c    10.2186
_cell_angle_alpha  90.000
_cell_angle_beta   96.738
_cell_angle_gamma  90.000

_shelx_F_squared_multiplier     1.000

loop_
 _refln_index_h
 _refln_index_k
 _refln_index_l
 _refln_F_squared_calc
 _refln_F_squared_meas
 _refln_F_squared_sigma
 _refln_observed_status
   1   0   0        346.93        285.49         4.01 o
   2   0   0      34411.21      33103.83       327.88 o
   3   0   0       9215.20       8996.66        97.58 o
   4   0   0      10894.73      11249.82       157.72 o
   5   0   0        582.05        598.45        13.15 o
   6   0   0        199.22        212.49         7.11 o
   7   0   0        579.04        546.74        13.76 o
   8   0   0          2.32          0.43         3.06 o
   9   0   0        159.80        186.91         8.31 o
   1   1   0       4544.27       4386.11        39.18 o
   2   1   0       2512.11       2354.97        17.54 o
   3   1   0       1619.63       1608.00        13.71 o
   4   1   0        119.49        120.55         3.23 o
   5   1   0       3255.41       3189.53        40.49 o
   6   1   0        349.82        321.61         6.34 o
   7   1   0        475.13        470.39         8.72 o
   8   1   0         59.96         67.85         3.80 o
   9   1   0          2.36          0.41         3.95 o
   0   2   0         52.81         49.53         2.91 o
   1   2   0       7957.52       7450.78        60.91 o
   2   2   0       4196.15       4084.44        31.53 o
   3   2   0       3654.06       3644.35        33.99 o
   4   2   0       2314.24       2269.25        25.89 o
   5   2   0       1626.84       1670.53        22.29 o
   6   2   0       1255.42       1234.44        17.46 o
   7   2   0         10.78         11.69         2.09 o
   8   2   0         29.61         28.81         2.91 o
   9   2   0         51.24         62.20         4.92 o
   1   3   0       1208.60       1160.67         9.71 o
   2   3   0      10051.86       9441.47        76.77 o
   3   3   0       3065.39       3024.13        30.65 o
   4   3   0        125.15        120.02         2.58 o
   5   3   0        548.38        563.26         9.21 o
   6   3   0         46.30         42.21         2.56 o
   7   3   0         13.79         17.90         2.34 o
   8   3   0         32.90         38.88         3.12 o
   9   3   0        179.12        209.16         7.08 o
   0   4   0        154.73        157.23         1.81 o
   1   4   0       2444.31       2283.76        17.65 o
   2   4   0      17307.71      17175.21       132.46 o
   3   4   0        429.83        498.10         6.52 o
   4   4   0       1641.50       1521.76        18.63 o
   5   4   0        737.11        688.29         9.35 o
   6   4   0        358.45        368.07        12.95 o
   7   4   0        281.29        324.53         7.02 o
   8   4   0         38.99         53.43         4.41 o
   9   4   0         29.51         35.50         3.86 o
   1   5   0         10.85         14.28         0.71 o
   2   5   0       3935.64       3857.96        31.45 o
   3   5   0       7194.10       7261.58        66.83 o
   4   5   0        582.44        561.01         6.93 o
   5   5   0         40.53         35.75         1.97 o
   6   5   0         86.90         87.84         3.42 o
   7   5   0         23.10         21.66         2.42 o
   8   5   0          5.13          9.87         2.71 o
   9   5   0         59.31         53.39         4.33 o
   0   6   0       7018.24       6814.69        79.58 o
   1   6   0       5148.96       5137.89        37.62 o
   2   6   0      10791.38      10846.26        83.50 o
   3   6   0       2167.57       2249.95        21.43 o
   4   6   0         32.42         34.19         1.59 o
   5   6   0        165.73        209.77         4.64 o
   6   6   0        297.40        274.49         5.77 o
   7   6   0        248.46        212.65         5.37 o
   8   6   0         28.10         37.53         3.52 o
   9   6   0         50.32         53.03         4.33 o
   1   7   0        588.74        521.21         4.15 o
   2   7   0       6638.79       6508.24        52.66 o
   3   7   0       2085.75       2041.03        19.52 o
   4   7   0       6729.97       6663.33        66.73 o
   5   7   0       1238.44       1188.93        13.48 o
   6   7   0        559.77        566.74         9.42 o
   7   7   0        695.58        663.20        11.16 o
   8   7   0         57.86         73.09         5.51 o
   9   7   0         59.24         60.66         5.90 o
   0   8   0          2.28          8.11         0.56 o
   1   8   0         17.44         16.71         0.56 o
   2   8   0         14.08         24.50         0.92 o
   3   8   0       4367.47       4354.52        40.50 o
   4   8   0         87.88         96.65         2.12 o
   5   8   0        361.27        368.07         5.43 o
   6   8   0        958.60        968.29        14.50 o
   7   8   0        200.23        197.76         6.01 o
   8   8   0         40.53         38.99         3.65 o
   9   8   0          1.27         -3.31         3.31 o
   1   9   0          6.73          0.64         0.44 o
   2   9   0       1827.32       1836.20        16.31 o
   3   9   0       1665.59       1881.84        18.11 o
   4   9   0       1308.38       1418.38        16.72 o
   5   9   0       1102.73       1090.02        12.53 o
   6   9   0        559.25        566.40         8.51 o
   7   9   0        185.75        183.88         6.63 o
   8   9   0         52.29         55.93         5.28 o
   9   9   0         28.89         22.87         4.54 o
   0  10   0      10862.75      10960.06       138.95 o
   1  10   0       3498.84       3486.59        28.38 o
   2  10   0        416.29        380.72         4.03 o
   3  10   0         72.74         73.96         1.76 o
   4  10   0       1111.67       1099.84        11.33 o
   5  10   0        313.80        273.65         7.03 o
   6  10   0       1007.25        957.19        12.77 o
   7  10   0         41.52         34.44         3.20 o
   8  10   0        251.91        245.90        13.38 o
   9  10   0         21.47         19.13         4.42 o
   1  11   0       3171.79       3453.15        32.53 o
   2  11   0        549.63        556.62         5.51 o
   3  11   0        540.03        519.21         6.69 o
   4  11   0       1757.31       1741.25        18.99 o
   5  11   0         63.32         62.85         2.30 o
   6  11   0        216.11        215.64         6.77 o
   7  11   0         55.80         51.84         3.52 o
   8  11   0          1.54         -1.91         3.19 o
   9  11   0          0.31         -0.99         3.31 o
   0  12   0         85.19        100.86         1.83 o
   1  12   0         23.51         27.92         1.41 o
   2  12   0       1346.09       1459.49        16.55 o
   3  12   0        535.69        582.12         8.14 o
   4  12   0          1.90          1.12         0.90 o
   5  12   0        966.39        952.65        12.27 o
   6  12   0        893.13        939.91        15.54 o
   7  12   0        104.75        100.22         5.90 o
   8  12   0          4.53         10.16         3.56 o
   9  12   0          2.74         -1.63         6.60 o
   1  13   0       1704.22       1925.86        16.97 o
   2  13   0         67.33         80.04         1.55 o
   3  13   0          3.38          3.01         0.79 o
   4  13   0        421.20        444.30         5.45 o
   5  13   0        398.17        393.76         6.98 o
   6  13   0         83.11         87.39         3.49 o
   7  13   0        116.95        123.68         6.26 o
   8  13   0         12.99         19.65         3.93 o
   9  13   0         79.08         71.08         6.26 o
   0  14   0          0.50         11.46         1.35 o
   1  14   0         13.00         10.20         0.80 o
   2  14   0          0.71          1.02         0.63 o
   3  14   0       3551.83       3535.07        42.21 o
   4  14   0        722.36        742.90        11.60 o
   5  14   0          5.45          9.99         1.71 o
   6  14   0        120.39        119.00         5.53 o
   7  14   0         26.36         16.07         6.43 o
   8  14   0        201.09        204.73         8.59 o
   1  15   0        942.93        990.52        17.05 o
   2  15   0        111.07         90.82         1.71 o
   3  15   0       2872.82       2882.25        27.28 o
   4  15   0        114.75         94.34         2.42 o
   5  15   0          4.12          0.88         1.84 o
   6  15   0        283.84        223.09         7.74 o
   7  15   0        204.33        199.11         7.85 o
   8  15   0        209.73        211.94        13.03 o
   0  16   0       2133.44       2239.00        54.18 o
   1  16   0        135.64        136.65         2.31 o
   2  16   0         24.25         27.87         1.13 o
   3  16   0        216.41        203.59         3.01 o
   4  16   0        149.83        142.45         3.52 o
   5  16   0        688.91        657.56        18.84 o
   6  16   0        379.26        380.39        16.16 o
   7  16   0         22.69         14.16         3.44 o
   8  16   0        164.43        149.37        14.42 o
   1  17   0         24.30         33.15         1.18 o
   2  17   0        206.27        212.74         3.73 o
   3  17   0        149.83        154.54         2.72 o
   4  17   0         43.96         55.85         3.46 o
   5  17   0         17.26         10.69         2.81 o
   6  17   0         81.53         82.71         5.25 o
   7  17   0        174.86        158.20         7.00 o
   8  17   0        142.05        149.20         7.37 o
   0  18   0       1986.10       1922.70        45.25 o
   1  18   0          1.44          0.58         0.73 o
   2  18   0        914.30        859.57        12.62 o
   3  18   0         24.34         23.12         1.78 o
   4  18   0       1619.75       1514.99        23.48 o
   5  18   0         10.23          4.66         2.13 o
   6  18   0        192.65        210.58         7.61 o
   7  18   0          0.58          5.05         4.00 o
   8  18   0         14.74          6.41         3.51 o
   1  19   0        238.85        230.81         4.36 o
   2  19   0         69.16         66.03         5.33 o
   3  19   0        520.97        496.57        12.27 o
   4  19   0          8.97          4.17         2.21 o
   5  19   0         79.87         71.37         4.54 o
   6  19   0          1.57          5.42         5.04 o
   7  19   0          0.00         -0.73         2.67 o
   0  20   0        567.56        551.86        11.30 o
   1  20   0        113.98        107.06         2.77 o
   2  20   0        177.56        158.42         5.03 o
   3  20   0         85.33         92.71        10.08 o
   4  20   0          9.10         12.95         2.46 o
   5  20   0         76.33         69.32         4.65 o
   6  20   0        402.25        383.77        10.80 o
   7  20   0         15.11         15.90         3.56 o
   1  21   0       1029.35        936.02        12.73 o
   2  21   0         25.67         26.43         2.46 o
   3  21   0        291.20        277.43         7.49 o
   4  21   0         38.94         45.15         4.69 o
   5  21   0        149.95        130.68         5.64 o
   6  21   0        667.60        636.44        15.35 o
   7  21   0        138.29        132.91         6.75 o
   0  22   0        644.93        617.38        12.53 o
   1  22   0         72.90         84.13         2.87 o
   2  22   0         60.27         74.78         3.29 o
   3  22   0        367.25        337.10        12.69 o
   4  22   0        182.88        193.42         6.51 o
   5  22   0        115.26         97.99         5.14 o
   6  22   0        600.09        574.65        14.77 o
   7  22   0        353.15        331.21        10.56 o
   1  23   0        476.76        492.30         7.55 o
   2  23   0        272.54        242.95         5.40 o
   3  23   0        154.58        152.41         5.41 o
   4  23   0         73.45         62.45         4.05 o
   5  23   0          3.42          5.33         2.82 o
   6  23   0          4.81          5.95         3.06 o
   0  24   0        666.91        613.02        12.77 o
   1  24   0         11.89         15.64         1.55 o
   2  24   0        284.80        259.10         6.92 o
   3  24   0         54.42         45.20         3.44 o
   4  24   0        307.35        318.49         8.84 o
   5  24   0          2.61          2.00         2.61 o
   6  24   0         29.22         20.30         3.44 o
   1  25   0          8.85         16.63         1.58 o
   2  25   0          9.08         10.10         1.73 o
   3  25   0        333.06        330.22         6.86 o
   4  25   0        227.57        220.06         7.11 o
   5  25   0         12.45         16.14         3.06 o
   0  26   0         62.48         66.94         3.56 o
   1  26   0          7.20          9.48         1.66 o
   2  26   0        158.78        158.30         4.20 o
   3  26   0          2.99          5.91         1.84 o
   4  26   0          6.36         11.96         3.13 o
   5  26   0        102.47        112.05         5.64 o
   1  27   0         37.42         30.60         2.01 o
   2  27   0         65.33         64.84         3.16 o
   3  27   0         17.78         20.07         2.19 o
   4  27   0         58.82         50.53         5.73 o
   0  28   0          6.83          5.95         4.87 o
   1  28   0        471.69        444.77         8.21 o
   2  28   0         80.06         92.90        11.12 o
   3  28   0          0.33          0.35         2.33 o
   4  28   0          0.05         -0.05         2.42 o
   1  29   0        137.61        147.76         7.65 o
   2  29   0          3.50          1.06         2.61 o
   3  29   0         71.11         87.44        13.21 o
   0  30   0         66.62         64.30         5.56 o
   1  30   0          1.22          6.43         2.21 o
   2  30   0        238.53        222.39         6.75 o
 -10   1   1         94.08        102.12         7.11 o
  -9   1   1          4.75          6.21         2.42 o
  -8   1   1        450.87        446.45         8.81 o
  -7   1   1         65.34         57.77         3.26 o
  -6   1   1        109.41        109.71         2.99 o
  -5   1   1        240.84        225.47         3.87 o
  -4   1   1         45.36         41.93         1.65 o
  -3   1   1        417.53        435.93         4.32 o
  -2   1   1       4040.29       4048.76        36.02 o
  -1   1   1         38.74         30.00         0.78 o
   0   1   1       4734.22       4613.65        39.98 o
   1   1   1       1982.35       1926.89        19.39 o
   2   1   1       9492.01       9520.83        81.76 o
   3   1   1        373.29        327.06         4.35 o
   4   1   1       2563.53       2619.95        33.28 o
   5   1   1        397.83        406.49         7.08 o
   6   1   1        828.01        813.92        12.88 o
   7   1   1        511.16        515.56         9.38 o
   8   1   1        192.63        194.40         5.72 o
   9   1   1         87.90         97.68         5.62 o
  -9   2   1          3.87          0.35         2.43 o
  -8   2   1         11.99         10.34         2.86 o
  -7   2   1        101.34        109.95         3.62 o
  -6   2   1         48.18         50.36         2.25 o
  -5   2   1       2844.21       2974.40        33.79 o
  -4   2   1       6291.89       6464.62        73.46 o
  -3   2   1       2028.64       2006.87        17.89 o
  -2   2   1      21187.43      20641.65       139.31 o
  -1   2   1      10103.90       9535.56        67.02 o
   0   2   1       1867.16       1847.05        17.00 o
   1   2   1       8566.16       8164.22        70.56 o
   2   2   1       1016.28        955.94         8.82 o
   3   2   1       3448.08       3464.28        38.45 o
   4   2   1       2281.91       2226.35        25.55 o
   5   2   1         65.25         46.37         2.34 o
   6   2   1       1430.49       1420.81        19.85 o
   7   2   1         40.36         42.86         3.69 o
   8   2   1          7.22          8.75         2.33 o
   9   2   1         57.53         60.05         4.48 o
  -9   3   1          8.48          2.40         2.72 o
  -8   3   1        163.64        164.55         5.08 o
  -7   3   1        124.32        124.64         4.02 o
  -6   3   1        137.12        140.03         3.62 o
  -5   3   1        572.80        560.68         7.23 o
  -4   3   1        834.89        849.77         9.87 o
  -3   3   1        986.15       1047.18         9.77 o
  -2   3   1       1314.08       1205.56         8.50 o
  -1   3   1       2893.88       2924.15        21.50 o
   0   3   1        625.14        573.09         5.12 o
   1   3   1       1017.62        918.19         8.31 o
   2   3   1       7247.76       7109.60        61.07 o
   3   3   1       3355.19       3309.87        33.56 o
   4   3   1        614.63        592.40         7.99 o
   5   3   1        424.73        376.45         6.73 o
   6   3   1        255.93        251.82         5.56 o
   7   3   1         42.76         38.76         2.82 o
   8   3   1         51.90         48.97         3.50 o
   9   3   1          5.13          6.15         2.94 o
  -9   4   1        138.57        136.46         6.05 o
  -8   4   1         14.09         16.79         2.50 o
  -7   4   1        176.63        167.68         4.36 o
  -6   4   1       1132.10       1118.51        14.36 o
  -5   4   1       1327.87       1306.17        14.57 o
  -4   4   1        213.37        206.13         3.15 o
  -3   4   1       3541.15       3619.70        29.81 o
  -2   4   1        375.68        397.11         3.44 o
  -1   4   1        788.48        710.02         5.46 o
   0   4   1         66.07         66.09         1.10 o
   1   4   1      17240.90      16817.46       136.34 o
   2   4   1       5183.25       5218.05        44.93 o
   3   4   1       2096.68       2275.25        23.48 o
   4   4   1       3543.82       3647.56        40.78 o
   5   4   1        114.63        102.47         3.76 o
   6   4   1        316.10        309.31         6.29 o
   7   4   1         77.80         98.33         7.07 o
   8   4   1        239.11        221.63         6.82 o
   9   4   1          0.88          1.04         2.72 o
  -9   5   1        146.13        152.45         6.15 o
  -8   5   1         44.04         44.81         3.20 o
  -7   5   1         58.94         55.19         2.90 o
  -6   5   1         79.44         78.04         2.94 o
  -5   5   1       2249.00       2188.08        25.43 o
  -4   5   1        198.76        138.49         2.35 o
  -3   5   1       2125.40       2085.97        17.54 o
  -2   5   1        943.47        966.31         7.53 o
  -1   5   1      25346.57      24558.35       198.44 o
   0   5   1      18282.33      18010.72       195.59 o
   1   5   1       9511.96       9176.31        74.50 o
   2   5   1       3055.92       2964.02        25.85 o
   3   5   1         20.55         12.56         1.35 o
   4   5   1        171.65        178.37         3.45 o
   5   5   1         67.01         53.80         4.57 o
   6   5   1        726.59        706.82        11.29 o
   7   5   1        148.80        166.73         4.77 o
   8   5   1        503.06        536.05        11.63 o
   9   5   1          0.34          4.04         2.87 o
  -9   6   1         68.38         64.56         8.86 o
  -8   6   1         60.61         68.65         4.27 o
  -7   6   1        365.53        343.72         6.34 o
  -6   6   1       1010.42       1031.55        17.13 o
  -5   6   1        583.69        556.71         7.86 o
  -4   6   1       1688.87       1716.06        21.51 o
  -3   6   1       5015.53       5097.81        44.13 o
  -2   6   1       1001.81       1000.76         7.48 o
  -1   6   1        789.55        725.44         5.91 o
   0   6   1         75.61         68.08         1.30 o
   1   6   1       1953.41       2028.70        17.15 o
   2   6   1      12400.88      12124.45       111.60 o
   3   6   1        103.77         92.07         2.08 o
   4   6   1       2691.03       2578.56        29.34 o
   5   6   1          0.27          0.58         1.23 o
   6   6   1        102.18         96.52         6.82 o
   7   6   1        693.30        678.45        11.42 o
   8   6   1        104.97         97.60         5.07 o
   9   6   1         10.18         14.88         3.27 o
  -9   7   1         75.97         57.00         6.43 o
  -8   7   1         42.35         43.25         3.74 o
  -7   7   1         32.02         33.68         2.45 o
  -6   7   1        384.78        390.06         6.49 o
  -5   7   1         85.04        116.53         3.10 o
  -4   7   1         53.38         34.31         1.41 o
  -3   7   1        804.32        816.34         8.42 o
  -2   7   1        195.46        233.11         2.26 o
  -1   7   1        468.80        485.28         4.39 o
   0   7   1       1716.81       1684.13        14.67 o
   1   7   1       1374.41       1315.10        11.66 o
   2   7   1       3826.49       3984.51        36.95 o
   3   7   1       2894.38       3025.57        30.81 o
   4   7   1        215.83        209.38         3.88 o
   5   7   1        337.94        386.18        10.42 o
   6   7   1         79.51         86.87         3.39 o
   7   7   1         98.51         81.49         5.61 o
   8   7   1         21.11         29.06         3.27 o
   9   7   1          1.65          0.37         4.87 o
  -9   8   1          8.81          8.32         5.56 o
  -8   8   1         54.74         51.62         3.92 o
  -7   8   1         87.04         72.80         3.19 o
  -6   8   1          7.89          6.44         1.93 o
  -5   8   1       1422.12       1408.24        17.13 o
  -4   8   1        599.86        643.76         9.61 o
  -3   8   1         76.75         82.39         1.76 o
  -2   8   1       2680.98       2554.45        19.99 o
  -1   8   1        278.14        285.82         3.15 o
   0   8   1        914.26        857.29         7.69 o
   1   8   1       1232.15       1214.94        10.81 o
   2   8   1        711.11        674.67         7.61 o
   3   8   1        598.43        556.18         7.46 o
   4   8   1        179.41        163.45         3.39 o
   5   8   1         47.41         69.44         3.50 o
   6   8   1         44.99         50.19         2.81 o
   7   8   1         64.56         71.96         4.08 o
   8   8   1          0.90          0.36         2.39 o
   9   8   1         64.71         59.29         5.90 o
  -9   9   1        455.82        481.73        14.25 o
  -8   9   1         95.72         81.82         5.77 o
  -7   9   1          4.66         11.41         2.11 o
  -6   9   1        626.99        579.14         8.60 o
  -5   9   1        697.02        669.61         8.36 o
  -4   9   1        222.55        220.64         3.26 o
  -3   9   1       2478.44       2563.02        24.30 o
  -2   9   1        718.52        729.95         6.18 o
  -1   9   1        378.17        367.87         3.96 o
   0   9   1       3087.12       3026.74        26.11 o
   1   9   1        122.11        145.17         1.85 o
   2   9   1       6233.94       6374.89        58.79 o
   3   9   1        513.14        478.55         5.50 o
   4   9   1       1312.66       1333.54        16.01 o
   5   9   1       1522.55       1509.89        18.37 o
   6   9   1        515.50        578.03         9.72 o
   7   9   1         20.44         26.95         4.30 o
   8   9   1        335.56        347.54        10.41 o
   9   9   1          0.12          1.79         3.80 o
  -9  10   1          3.95          8.07         3.76 o
  -8  10   1          5.53          3.18         6.08 o
  -7  10   1          1.57          3.30         1.93 o
  -6  10   1       1314.47       1265.80        16.03 o
  -5  10   1        111.99        105.94         2.68 o
  -4  10   1         17.71         18.79         1.18 o
  -3  10   1         29.59         25.44         1.11 o
  -2  10   1        826.06        813.01         7.11 o
  -1  10   1         56.24         52.79         1.21 o
   0  10   1        290.44        293.71         3.02 o
   1  10   1        554.61        641.27         6.03 o
   2  10   1       1800.88       1742.16        16.66 o
   3  10   1         94.52        114.92         2.78 o
   4  10   1        113.29        119.22         2.95 o
   5  10   1        189.64        175.82         3.91 o
   6  10   1         35.15         38.13         4.65 o
   7  10   1        115.14         82.73         4.41 o
   8  10   1        451.02        468.85        13.52 o
   9  10   1          0.02          1.20         5.56 o
  -9  11   1         10.02         23.47         4.54 o
  -8  11   1         62.97         73.03         5.65 o
  -7  11   1          5.21          4.03         2.45 o
  -6  11   1        512.01        489.45         7.60 o
  -5  11   1        302.09        304.52         4.81 o
  -4  11   1        317.77        336.20         4.95 o
  -3  11   1        438.18        385.91         4.56 o
  -2  11   1       1928.88       2011.53        16.75 o
  -1  11   1        627.07        575.32         5.91 o
   0  11   1       2659.32       2852.45        24.70 o
   1  11   1        414.02        387.47         4.19 o
   2  11   1       2623.43       2784.11        28.57 o
   3  11   1         18.32         12.31         1.01 o
   4  11   1       2910.10       2859.87        32.45 o
   5  11   1        282.39        259.24         4.81 o
   6  11   1          0.46          0.06         1.93 o
   7  11   1        538.28        552.88        11.43 o
   8  11   1        312.88        340.39        11.18 o
   9  11   1         31.93         27.97         4.79 o
  -9  12   1          0.47          0.54         3.56 o
  -8  12   1        116.69        104.47         6.62 o
  -7  12   1        964.58        950.39        17.12 o
  -6  12   1        471.05        436.09         8.73 o
  -5  12   1          5.79          6.62         1.31 o
  -4  12   1          1.79          1.45         0.87 o
  -3  12   1        618.36        584.96         7.82 o
  -2  12   1        808.97        880.34        11.92 o
  -1  12   1       7448.01       7718.27        75.09 o
   0  12   1        946.55       1069.63        10.64 o
   1  12   1         41.00         39.72         1.15 o
   2  12   1       3232.86       3236.70        30.25 o
   3  12   1        578.25        576.95         6.45 o
   4  12   1       2467.67       2469.08        32.63 o
   5  12   1        404.27        403.44         7.20 o
   6  12   1        316.22        336.54         7.89 o
   7  12   1        225.77        225.82        16.68 o
   8  12   1        155.80        150.30         7.49 o
   9  12   1          9.35         14.37         4.40 o
  -9  13   1         97.51        113.73         7.61 o
  -8  13   1         26.47         21.66         4.05 o
  -7  13   1          0.20         -2.15         2.25 o
  -6  13   1         65.40         61.57         3.66 o
  -5  13   1        878.84        876.47        11.46 o
  -4  13   1        831.99        844.61        10.33 o
  -3  13   1       1197.36       1254.08        13.36 o
  -2  13   1       1410.53       1274.10        13.19 o
  -1  13   1       4340.38       4638.50        67.05 o
   0  13   1        567.03        568.31         6.58 o
   1  13   1        633.03        647.45         7.21 o
   2  13   1       1197.08       1295.65        12.72 o
   3  13   1         82.39         76.99         2.00 o
   4  13   1         71.14         67.13         2.33 o
   5  13   1        437.15        382.29         7.89 o
   6  13   1         86.11         68.81         3.80 o
   7  13   1       1054.59       1026.11        22.61 o
   8  13   1        474.82        445.59        13.27 o
  -8  14   1         17.24         27.21         4.18 o
  -7  14   1          6.83          3.00         2.50 o
  -6  14   1         71.21         73.05         9.44 o
  -5  14   1        948.65        964.37        17.36 o
  -4  14   1        354.76        350.23         4.54 o
  -3  14   1         68.40         85.95         3.13 o
  -2  14   1       1171.90       1200.97        16.18 o
  -1  14   1        180.86        160.04         4.69 o
   0  14   1        206.69        181.18         3.11 o
   1  14   1       2583.64       2688.48        29.25 o
   2  14   1          0.40          1.41         0.72 o
   3  14   1        169.25        168.78         3.24 o
   4  14   1        201.35        207.15         4.00 o
   5  14   1        151.63        139.14         4.48 o
   6  14   1         43.98         40.64         4.87 o
   7  14   1        546.05        522.39        13.88 o
   8  14   1        281.57        235.13         9.34 o
  -8  15   1        133.16        133.34         7.30 o
  -7  15   1          2.48         -0.56         2.24 o
  -6  15   1        142.92        149.49         7.36 o
  -5  15   1         60.62         58.61         5.85 o
  -4  15   1        314.11        318.38         4.87 o
  -3  15   1        742.99        763.38         8.60 o
  -2  15   1         21.38         13.55         0.92 o
  -1  15   1       1402.91       1339.65        17.64 o
   0  15   1         85.64         87.97         1.71 o
   1  15   1         16.55         14.16         0.96 o
   2  15   1         78.35         89.32         2.51 o
   3  15   1        324.18        313.28         6.21 o
   4  15   1          6.44          8.84         1.55 o
   5  15   1          8.88          7.33         2.14 o
   6  15   1        638.68        615.70        14.75 o
   7  15   1        340.45        344.57        10.69 o
   8  15   1          3.25          0.10         3.31 o
  -8  16   1        156.08        165.12         7.61 o
  -7  16   1          5.00          6.86         2.81 o
  -6  16   1        853.07        825.18        24.60 o
  -5  16   1          6.42         11.72         2.19 o
  -4  16   1        163.46        158.10         4.47 o
  -3  16   1       1243.60       1252.67        17.63 o
  -2  16   1       1110.07       1059.21        16.63 o
  -1  16   1        474.82        485.15         6.09 o
   0  16   1        105.47        123.11         2.35 o
   1  16   1       4176.13       4270.02        64.01 o
   2  16   1        495.55        483.15         6.63 o
   3  16   1         29.75         36.41         1.43 o
   4  16   1        182.83        178.89         4.97 o
   5  16   1          3.76          4.17         2.46 o
   6  16   1          0.20          1.56         4.34 o
   7  16   1        357.18        337.49        10.57 o
   8  16   1        308.55        303.31        10.57 o
  -8  17   1         42.97         43.73         5.21 o
  -7  17   1          0.48         -1.35         2.24 o
  -6  17   1         21.91         25.72         2.91 o
  -5  17   1       1068.96       1034.29        17.38 o
  -4  17   1        171.47        155.56         4.64 o
  -3  17   1         30.52         38.09         1.65 o
  -2  17   1        274.52        291.79         5.51 o
  -1  17   1         95.21        102.01         1.86 o
   0  17   1          4.08          8.18         0.79 o
   1  17   1          0.77          3.88         0.98 o
   2  17   1       1333.85       1416.28        22.33 o
   3  17   1         24.12         28.87         2.11 o
   4  17   1         55.43         59.53         3.93 o
   5  17   1          4.79          6.60         2.46 o
   6  17   1       1219.30       1173.84        24.58 o
   7  17   1         29.71         27.88         4.18 o
   8  17   1        167.48        149.12         7.61 o
  -8  18   1        149.73        149.37         7.36 o
  -7  18   1         33.54         31.00         8.86 o
  -6  18   1         16.72         20.07         4.65 o
  -5  18   1       1267.28       1265.06        24.32 o
  -4  18   1         99.14        117.55         3.98 o
  -3  18   1         65.68         58.31         2.75 o
  -2  18   1        977.04        933.77        15.47 o
  -1  18   1          2.85          7.54         0.79 o
   0  18   1         26.09         14.37         0.90 o
   1  18   1        464.34        419.94         7.54 o
   2  18   1          6.19          9.83         1.06 o
   3  18   1       1227.45       1220.58        30.71 o
   4  18   1          1.33          0.00         1.97 o
   5  18   1        314.98        283.73         8.48 o
   6  18   1        223.12        221.75        16.34 o
   7  18   1         34.32         24.68         3.93 o
  -7  19   1          0.05          3.06         3.06 o
  -6  19   1         31.22         20.58         3.41 o
  -5  19   1        213.89        209.81         5.82 o
  -4  19   1       1089.47       1079.96        17.64 o
  -3  19   1        148.89        142.41         5.02 o
  -2  19   1        250.48        265.17         5.74 o
  -1  19   1        886.38        899.57        18.86 o
   0  19   1        174.40        193.14         3.01 o
   1  19   1        210.45        215.27         3.25 o
   2  19   1        270.46        254.62         5.53 o
   3  19   1         15.77         15.92         2.61 o
   4  19   1        841.89        775.92        16.47 o
   5  19   1        119.06        117.51         5.28 o
   6  19   1         70.54         75.28         9.38 o
   7  19   1         18.41          9.91         3.19 o
  -7  20   1          0.33          2.14         2.92 o
  -6  20   1         22.84         21.23         3.48 o
  -5  20   1         73.58         86.08         4.84 o
  -4  20   1        663.15        630.35        13.74 o
  -3  20   1         21.13         11.58         2.25 o
  -2  20   1          8.23         11.53         1.56 o
  -1  20   1        175.48        185.83         2.84 o
   0  20   1          7.79         12.68         1.14 o
   1  20   1         92.98         80.75         2.91 o
   2  20   1         66.41         53.79         3.17 o
   3  20   1        132.66        119.38         4.79 o
   4  20   1        204.19        181.94         7.12 o
   5  20   1          0.30          1.22         2.95 o
   6  20   1         39.32         26.71         3.80 o
   7  20   1         40.87         43.08         6.60 o
  -7  21   1        141.90        155.45         7.12 o
  -6  21   1        132.68        109.80        14.25 o
  -5  21   1        391.24        406.73        10.53 o
  -4  21   1          0.04         -1.57         4.00 o
  -3  21   1        260.47        239.34         6.67 o
  -2  21   1          2.00          1.30         1.12 o
  -1  21   1         46.76         54.24         2.03 o
   0  21   1         17.32         26.17         1.56 o
   1  21   1        167.67        164.20         4.12 o
   2  21   1         12.14          6.48         2.08 o
   3  21   1          1.18          1.91         1.97 o
   4  21   1         10.07          9.33         2.57 o
   5  21   1        354.82        335.12        14.42 o
   6  21   1         61.68         65.66         7.47 o
   7  21   1          1.89          1.74         3.19 o
  -7  22   1        145.43        144.47         6.83 o
  -6  22   1        124.04        135.82         6.23 o
  -5  22   1         77.41         79.74         4.75 o
  -4  22   1        702.91        630.19        13.84 o
  -3  22   1        822.24        770.16        15.82 o
  -2  22   1         35.39         35.21         1.79 o
  -1  22   1         75.65         65.96         2.18 o
   0  22   1        231.72        211.65         4.92 o
   1  22   1          0.59         -1.19         1.26 o
   2  22   1        260.44        279.19         6.01 o
   3  22   1        133.26        130.74         7.30 o
   4  22   1        257.91        258.00         7.74 o
   5  22   1        168.50        147.38         6.14 o
   6  22   1        206.63        224.38         7.98 o
  -6  23   1        558.92        594.48        14.94 o
  -5  23   1        786.02        808.00        18.07 o
  -4  23   1        372.99        352.93         9.15 o
  -3  23   1       1301.48       1209.13        23.45 o
  -2  23   1        132.76        113.83         2.96 o
  -1  23   1         93.21         71.47         2.26 o
   0  23   1        322.67        313.67         5.30 o
   1  23   1        260.98        221.47         4.98 o
   2  23   1          8.92          5.44         1.73 o
   3  23   1         28.97         26.78         3.13 o
   4  23   1        180.86        159.33         6.02 o
   5  23   1          0.36          0.70         2.46 o
   6  23   1         94.90         92.66         5.90 o
  -6  24   1         34.84         36.51         4.16 o
  -5  24   1        294.39        286.55         8.56 o
  -4  24   1         84.41         88.07         4.50 o
  -3  24   1         49.58         61.91         8.52 o
  -2  24   1        543.70        538.51         8.14 o
  -1  24   1        113.57        102.13         2.75 o
   0  24   1        495.73        480.20         7.39 o
   1  24   1        203.79        183.09         4.74 o
   2  24   1        391.39        402.57         7.81 o
   3  24   1          9.74          7.30         2.46 o
   4  24   1         32.98         36.55         3.56 o
   5  24   1          0.10          2.52         2.57 o
   6  24   1        137.41        152.14         6.87 o
  -5  25   1          1.98          7.60         2.75 o
  -4  25   1          3.02          3.42         2.33 o
  -3  25   1        736.79        748.34        12.40 o
  -2  25   1         35.02         38.41         2.00 o
  -1  25   1        164.70        172.91         3.65 o
   0  25   1        148.75        139.87         3.36 o
   1  25   1        264.26        283.16         5.99 o
   2  25   1         42.24         41.86         2.59 o
   3  25   1          2.33         -1.56         2.95 o
   4  25   1          9.48          9.89         4.87 o
   5  25   1         12.76          7.16         3.13 o
  -5  26   1         59.22         67.08         4.50 o
  -4  26   1        175.50        219.45         7.08 o
  -3  26   1         37.08         43.35         3.26 o
  -2  26   1        234.53        195.55         4.96 o
  -1  26   1        146.05        139.27         3.30 o
   0  26   1          0.16          0.82         1.23 o
   1  26   1         26.00         26.85         2.19 o
   2  26   1         42.01         44.54         2.72 o
   3  26   1        196.57        206.32         7.59 o
   4  26   1         79.22         85.19         4.90 o
   5  26   1          9.32         14.82         3.19 o
  -4  27   1         82.95         92.95         5.39 o
  -3  27   1        111.99        126.82         5.00 o
  -2  27   1        510.04        530.67        11.63 o
  -1  27   1         70.44         51.98         3.40 o
   0  27   1          0.15          1.68         1.30 o
   1  27   1        231.84        233.93         8.68 o
   2  27   1          2.58          4.87         1.97 o
   3  27   1        132.59        133.71         4.34 o
   4  27   1          4.24          7.59         2.82 o
  -4  28   1          0.56         -2.17         2.17 o
  -3  28   1         86.17         77.78         5.56 o
  -2  28   1         32.74         45.49         6.26 o
  -1  28   1         22.69         26.19         2.34 o
   0  28   1         47.96         43.76         4.00 o
   1  28   1        263.25        241.59         6.38 o
   2  28   1        117.06        129.80         6.02 o
   3  28   1         16.51         14.41         2.27 o
   4  28   1          0.12         -0.45         5.73 o
  -3  29   1          9.99          9.70         2.42 o
  -2  29   1        269.32        273.61         7.42 o
  -1  29   1        242.01        251.00         5.76 o
   0  29   1        124.96        143.64         5.39 o
   1  29   1         73.49         79.79         4.40 o
   2  29   1        474.58        508.72         9.49 o
   3  29   1          4.07          1.48         1.91 o
  -2  30   1         65.83         61.46         3.59 o
  -1  30   1         19.48         25.87         2.34 o
   0  30   1         35.45         46.92         3.66 o
   1  30   1         81.32         78.90         4.25 o
   2  30   1        114.36        114.93         5.00 o
   0  31   1         18.15         19.81         2.92 o
 -10   0   2        255.92        267.96        14.60 o
  -9   0   2         50.73         61.75         5.65 o
  -8   0   2       1299.62       1305.34        22.40 o
  -7   0   2        796.73        794.44        21.81 o
  -6   0   2       1580.06       1554.82        24.61 o
  -5   0   2        112.96        104.64         3.61 o
  -4   0   2       4707.05       4776.11        68.09 o
  -3   0   2       3734.44       3613.01        47.15 o
  -2   0   2      16338.90      16205.55       176.91 o
  -1   0   2       7480.56       7345.02        72.95 o
   0   0   2       1248.96       1143.39        16.65 o
   1   0   2      35684.10      33320.87      1169.36 o
   2   0   2        499.39        421.80         6.21 o
   3   0   2       2233.16       2280.32        33.44 o
   4   0   2        698.83        707.25        14.75 o
   5   0   2          1.75          7.30         2.21 o
   6   0   2       3815.03       3694.51        67.09 o
   7   0   2        214.87        204.86         7.85 o
   8   0   2         84.25         79.86         7.82 o
   9   0   2        186.95        181.77        11.47 o
 -10   1   2         57.28         60.05         4.99 o
  -9   1   2         10.09         12.47         3.41 o
  -8   1   2          8.97          9.70         2.03 o
  -7   1   2       1832.35       1804.72        20.27 o
  -6   1   2        811.57        807.24        10.03 o
  -5   1   2        412.29        408.48         5.70 o
  -4   1   2          3.85         10.88         1.16 o
  -3   1   2       3644.65       3728.61        30.70 o
  -2   1   2        532.15        560.22         4.46 o
  -1   1   2       2780.09       2692.00        19.90 o
   0   1   2       8140.24       7678.03        70.91 o
   1   1   2       2834.96       2868.71        26.69 o
   2   1   2        234.14        203.19         3.48 o
   3   1   2        894.62        847.10        10.51 o
   4   1   2          0.50          1.42         1.41 o
   5   1   2        167.04        183.90         4.34 o
   6   1   2        351.54        376.40         7.29 o
   7   1   2        415.32        384.62         8.28 o
   8   1   2        129.39        115.22         4.55 o
   9   1   2         94.04        117.45         7.49 o
  -9   2   2        643.25        639.96        11.85 o
  -8   2   2        144.41        142.12         4.40 o
  -7   2   2        483.80        484.81         7.23 o
  -6   2   2       1422.92       1347.88        15.35 o
  -5   2   2       1669.56       1616.64        17.59 o
  -4   2   2       1555.21       1478.44        15.91 o
  -3   2   2       1648.28       1591.75        13.63 o
  -2   2   2       2502.45       2521.89        18.02 o
  -1   2   2        646.20        672.16         5.17 o
   0   2   2       4010.20       4154.07        38.26 o
   1   2   2        734.54        749.78         8.04 o
   2   2   2       2373.79       2334.13        23.79 o
   3   2   2       3323.52       3418.33        49.23 o
   4   2   2         33.68         43.69         1.95 o
   5   2   2         28.42         24.82         2.04 o
   6   2   2         27.11         22.88         2.25 o
   7   2   2        576.80        584.17        10.33 o
   8   2   2        297.82        302.74        10.32 o
   9   2   2         51.69         50.63         5.28 o
  -9   3   2          5.14         11.59         3.01 o
  -8   3   2       1077.80       1072.96        14.89 o
  -7   3   2        229.26        221.22         4.57 o
  -6   3   2          0.57          2.07         1.40 o
  -5   3   2        238.30        218.98         3.80 o
  -4   3   2        160.54        174.44         2.86 o
  -3   3   2          9.44          7.17         0.77 o
  -2   3   2        274.01        295.97         2.65 o
  -1   3   2       2156.47       2039.26        15.18 o
   0   3   2        385.67        414.38         4.33 o
   1   3   2       7303.39       7246.06        66.52 o
   2   3   2        342.40        366.47         4.26 o
   3   3   2         63.84         66.38         2.08 o
   4   3   2        903.93        940.69        15.83 o
   5   3   2        285.37        284.41         5.69 o
   6   3   2         11.40         15.81         2.07 o
   7   3   2          1.25          1.86         2.26 o
   8   3   2         94.66         86.32         4.99 o
   9   3   2          4.27          2.67         3.56 o
  -9   4   2          0.02          2.97         2.87 o
  -8   4   2          2.66          5.25         1.98 o
  -7   4   2         13.89         11.68         1.85 o
  -6   4   2          0.33          0.82         1.29 o
  -5   4   2         85.70        111.07         2.67 o
  -4   4   2        231.15        244.80         3.45 o
  -3   4   2       3622.14       3673.07        30.26 o
  -2   4   2         26.92         29.15         0.89 o
  -1   4   2        453.99        445.79         3.71 o
   0   4   2          1.04         -0.58         0.58 o
   1   4   2       1075.50       1136.52        10.96 o
   2   4   2        312.12        353.18         4.15 o
   3   4   2        275.58        306.70         4.69 o
   4   4   2         68.40         80.70         2.48 o
   5   4   2        176.23        162.53         4.13 o
   6   4   2         59.05         58.32         4.57 o
   7   4   2          3.94          5.89         1.99 o
   8   4   2        451.01        447.02        10.54 o
   9   4   2         86.89         79.44         5.28 o
  -9   5   2         49.46         50.07         5.16 o
  -8   5   2        117.33        123.45         4.15 o
  -7   5   2        204.98        173.10         4.69 o
  -6   5   2        281.04        269.78         4.67 o
  -5   5   2       1568.05       1537.44        16.81 o
  -4   5   2         16.30         22.78         1.19 o
  -3   5   2         24.59         30.61         1.08 o
  -2   5   2       1018.30        973.87         7.64 o
  -1   5   2         28.31         26.82         0.71 o
   0   5   2      13181.44      12782.10       109.59 o
   1   5   2       3407.04       3582.65        33.14 o
   2   5   2        988.85       1027.54        11.09 o
   3   5   2         70.96         81.23         2.27 o
   4   5   2         81.17         62.69         3.21 o
   5   5   2          6.52          6.31         2.31 o
   6   5   2          0.00          0.43         1.56 o
   7   5   2         30.51         23.84         2.55 o
   8   5   2          2.60          6.19         3.54 o
   9   5   2          9.83         11.47         3.21 o
  -9   6   2        130.99        117.10         7.25 o
  -8   6   2        391.95        388.20         7.28 o
  -7   6   2         37.55         42.38         2.57 o
  -6   6   2        590.19        587.19         7.84 o
  -5   6   2          8.92         14.91         1.45 o
  -4   6   2        451.40        439.88         4.92 o
  -3   6   2         15.75          8.65         0.80 o
  -2   6   2       2306.06       2274.96        17.05 o
  -1   6   2         61.16         56.16         1.66 o
   0   6   2        742.56        703.56         6.96 o
   1   6   2        533.87        516.34         5.05 o
   2   6   2       5779.29       6356.42        59.74 o
   3   6   2        754.93        745.04         9.45 o
   4   6   2         53.07         60.80         2.68 o
   5   6   2         17.27         14.19         2.23 o
   6   6   2        465.09        476.58        13.82 o
   7   6   2         10.03         12.12         3.04 o
   8   6   2         18.15         18.86         3.20 o
   9   6   2         51.52         59.88         4.66 o
  -9   7   2         10.39         11.30         3.36 o
  -8   7   2        753.83        742.51        12.54 o
  -7   7   2         78.00         73.71         3.20 o
  -6   7   2        262.71        254.04         4.74 o
  -5   7   2        789.39        845.02        10.02 o
  -4   7   2        304.74        307.77         5.14 o
  -3   7   2        142.94        137.13         2.21 o
  -2   7   2       4388.00       4445.21        34.32 o
  -1   7   2        887.23        895.87         8.82 o
   0   7   2        436.54        399.76         4.63 o
   1   7   2       3626.02       3641.07        33.70 o
   2   7   2        859.69        923.55        11.11 o
   3   7   2       8230.86       8216.18        89.62 o
   4   7   2        176.65        180.54         3.67 o
   5   7   2        383.00        397.24         6.37 o
   6   7   2       1538.73       1525.61        21.37 o
   7   7   2         68.64         71.88         5.67 o
   8   7   2          2.53          0.38         2.47 o
   9   7   2        204.76        181.20        10.68 o
  -9   8   2         18.39         19.59         3.63 o
  -8   8   2         24.61         25.42         3.51 o
  -7   8   2        122.18        128.76         3.88 o
  -6   8   2        170.47        145.55         3.67 o
  -5   8   2        458.31        431.64         5.94 o
  -4   8   2         78.17         78.89         2.25 o
  -3   8   2        113.22         89.12         1.90 o
  -2   8   2          0.80          1.47         0.47 o
  -1   8   2       3120.92       3200.89        32.04 o
   0   8   2        301.42        299.56         3.98 o
   1   8   2        336.58        342.43         3.83 o
   2   8   2        200.74        212.75         3.56 o
   3   8   2       3562.19       3578.35        39.88 o
   4   8   2          7.09         17.00         1.49 o
   5   8   2        165.21        176.23         3.98 o
   6   8   2         28.56         30.16         3.11 o
   7   8   2        368.86        367.66         8.81 o
   8   8   2         48.03         51.40         4.92 o
   9   8   2          6.25          7.38         3.80 o
  -9   9   2          1.15          2.55         3.20 o
  -8   9   2        294.39        290.03         8.15 o
  -7   9   2        201.99        202.33         4.74 o
  -6   9   2        647.27        658.47         9.43 o
  -5   9   2         26.78         30.97         2.07 o
  -4   9   2        438.42        467.96         5.86 o
  -3   9   2        297.46        338.03         3.78 o
  -2   9   2        123.72        131.83         1.78 o
  -1   9   2        109.84        108.91         3.30 o
   0   9   2       1392.84       1430.91        14.77 o
   1   9   2         63.56         51.18         1.16 o
   2   9   2         61.56         50.72         1.47 o
   3   9   2       3010.51       3163.08        35.47 o
   4   9   2        636.01        651.57         8.83 o
   5   9   2       1186.37       1204.17        15.23 o
   6   9   2         25.57         23.10         2.67 o
   7   9   2        314.89        332.45        13.56 o
   8   9   2         30.99         32.08         3.68 o
   9   9   2         28.75         27.18         4.92 o
  -9  10   2        213.91        227.96         7.81 o
  -8  10   2         27.36         23.44         3.27 o
  -7  10   2          1.15          4.04         2.39 o
  -6  10   2         75.66         68.61         2.83 o
  -5  10   2         32.92         36.50         1.89 o
  -4  10   2        416.94        421.23         6.81 o
  -3  10   2        379.47        351.14         3.90 o
  -2  10   2        848.50        800.16         8.06 o
  -1  10   2         22.25         18.96         1.55 o
   0  10   2          1.76          0.88         0.53 o
   1  10   2        126.79        105.71         1.85 o
   2  10   2        127.64        141.59         2.55 o
   3  10   2       1712.17       1682.22        20.39 o
   4  10   2         76.80         86.79         2.64 o
   5  10   2        434.31        435.27         7.80 o
   6  10   2        646.87        615.17        11.96 o
   7  10   2         57.54         55.48         3.86 o
   8  10   2          4.95          1.70        11.47 o
   9  10   2        599.18        606.36        17.20 o
  -9  11   2         17.49         15.91         3.58 o
  -8  11   2         61.85         47.80         4.07 o
  -7  11   2         33.01         33.94         3.26 o
  -6  11   2          2.52          2.65         1.50 o
  -5  11   2       1271.07       1293.10        14.44 o
  -4  11   2          7.65          2.71         0.84 o
  -3  11   2          5.53          5.74         0.74 o
  -2  11   2        640.08        608.37         6.93 o
  -1  11   2        242.93        227.37         3.73 o
   0  11   2         53.05         79.06         1.49 o
   1  11   2        164.18        220.37         3.06 o
   2  11   2       1158.71       1250.46        13.89 o
   3  11   2        715.56        724.97        10.91 o
   4  11   2        140.61        143.45         3.95 o
   5  11   2         85.67         90.73         4.26 o
   6  11   2        242.85        261.72         6.82 o
   7  11   2         85.91         68.82         4.28 o
   8  11   2         14.39         18.01         4.05 o
  -9  12   2         96.84        106.94         6.07 o
  -8  12   2          1.39          1.17         2.60 o
  -7  12   2        122.51        142.24         6.17 o
  -6  12   2        152.20        148.06         5.07 o
  -5  12   2        459.08        460.57         6.86 o
  -4  12   2        871.70        854.20         9.77 o
  -3  12   2         17.23         16.32         0.99 o
  -2  12   2        214.82        221.96         3.10 o
  -1  12   2         69.24         49.55         2.77 o
   0  12   2       2251.93       2234.21        21.13 o
   1  12   2        332.83        340.42         4.40 o
   2  12   2        132.51        145.97         2.51 o
   3  12   2       1506.37       1538.56        20.21 o
   4  12   2       1178.23       1181.90        18.29 o
   5  12   2         12.65          7.68         2.07 o
   6  12   2        508.40        476.06        10.03 o
   7  12   2        160.62        169.61         7.45 o
   8  12   2         14.38         14.45         3.93 o
  -9  13   2        256.76        274.52         8.82 o
  -8  13   2         17.03         23.02         5.47 o
  -7  13   2        179.81        193.00         6.36 o
  -6  13   2         14.93         14.43         2.45 o
  -5  13   2        404.74        409.73         6.34 o
  -4  13   2        644.40        639.74         7.68 o
  -3  13   2         83.96         84.76         2.27 o
  -2  13   2         84.08         86.94         1.79 o
  -1  13   2         13.43         26.35         1.46 o
   0  13   2       1237.29       1263.63        12.80 o
   1  13   2        260.13        308.00         5.07 o
   2  13   2        150.64        148.37         2.69 o
   3  13   2        279.02        281.49         4.16 o
   4  13   2          0.01         -1.16         1.24 o
   5  13   2       1438.41       1539.10        24.41 o
   6  13   2         54.48         55.34         3.60 o
   7  13   2        441.91        409.44        12.03 o
   8  13   2        105.98        122.97         9.91 o
  -8  14   2          4.35          3.48         2.71 o
  -7  14   2         10.62         12.85         2.65 o
  -6  14   2        505.64        518.34        10.55 o
  -5  14   2        108.81        109.33         3.98 o
  -4  14   2         27.66         30.71         1.42 o
  -3  14   2       1867.91       1864.94        19.66 o
  -2  14   2        289.69        280.80         3.74 o
  -1  14   2        115.00        107.67         2.51 o
   0  14   2       1031.37       1065.40        10.81 o
   1  14   2        135.59        133.55         2.94 o
   2  14   2       1662.17       1712.13        21.64 o
   3  14   2        206.99        199.95         3.35 o
   4  14   2         23.69         25.51         2.03 o
   5  14   2        524.70        526.61        10.30 o
   6  14   2         56.08         69.90         5.16 o
   7  14   2        214.16        182.11         7.61 o
   8  14   2        123.75        144.89         7.49 o
  -8  15   2         67.07         71.91         4.78 o
  -7  15   2         48.40         51.87         3.82 o
  -6  15   2        185.20        192.99         5.80 o
  -5  15   2        152.67        143.91         4.58 o
  -4  15   2        250.49        247.41         4.97 o
  -3  15   2        284.20        265.01         3.94 o
  -2  15   2         26.62         33.95         1.22 o
  -1  15   2          1.31          1.14         0.97 o
   0  15   2          0.23         -0.46         0.89 o
   1  15   2        179.80        192.03         2.92 o
   2  15   2        116.70        129.23         2.52 o
   3  15   2        229.53        235.15         3.73 o
   4  15   2          8.14         10.06         2.01 o
   5  15   2        502.55        447.56         9.15 o
   6  15   2        365.15        343.17        15.47 o
   7  15   2         74.90         50.58         4.92 o
   8  15   2         40.82         30.71         4.65 o
  -8  16   2         25.88         30.85         4.20 o
  -7  16   2          0.20          0.35         2.44 o
  -6  16   2         48.49         42.43         3.37 o
  -5  16   2          1.67          2.54         2.97 o
  -4  16   2         42.91         31.81         2.40 o
  -3  16   2       1280.55       1199.68        13.17 o
  -2  16   2         29.92         24.16         1.06 o
  -1  16   2        816.31        824.42        18.81 o
   0  16   2         22.41         23.63         0.88 o
   1  16   2        724.83        772.81        12.77 o
   2  16   2        136.02        137.86         4.10 o
   3  16   2        361.02        353.49         6.57 o
   4  16   2         55.81         63.30         3.33 o
   5  16   2         18.88         20.99         3.06 o
   6  16   2        154.40        171.84         7.11 o
   7  16   2         44.76         36.25         4.54 o
   8  16   2         63.88         60.92         5.90 o
  -8  17   2          1.17          2.25         4.52 o
  -7  17   2         59.88         79.95         5.32 o
  -6  17   2         88.58        108.86         4.90 o
  -5  17   2        456.30        440.65        12.22 o
  -4  17   2         80.57         62.33         3.07 o
  -3  17   2          3.57          5.60         1.09 o
  -2  17   2        247.48        247.49         3.49 o
  -1  17   2       1095.81       1128.89        25.58 o
   0  17   2        329.40        331.83         5.29 o
   1  17   2         91.89         92.41         2.28 o
   2  17   2        134.70        136.79         4.38 o
   3  17   2        332.08        331.42         7.32 o
   4  17   2        321.71        315.18         8.59 o
   5  17   2         10.42          5.73         2.70 o
   6  17   2        852.03        850.15        19.29 o
   7  17   2         78.45         68.72         6.08 o
   8  17   2          8.12         -0.84         3.31 o
  -8  18   2        368.95        405.87        12.26 o
  -7  18   2         40.18         47.96         3.72 o
  -6  18   2        558.93        574.90        12.05 o
  -5  18   2        667.22        661.86        12.14 o
  -4  18   2        898.64        872.99        14.61 o
  -3  18   2        856.89        835.05        12.07 o
  -2  18   2        404.32        392.38         5.43 o
  -1  18   2        103.42        103.60         2.16 o
   0  18   2         63.43         72.99         2.85 o
   1  18   2        121.82        122.45         2.20 o
   2  18   2         31.77         37.22         2.51 o
   3  18   2         62.33         63.60         4.51 o
   4  18   2         24.41         21.06         2.95 o
   5  18   2        108.61         95.32         5.28 o
   6  18   2         59.49         59.85         4.79 o
   7  18   2        206.01        169.44         7.62 o
  -7  19   2        114.88        100.27         5.93 o
  -6  19   2         17.72         19.07         3.17 o
  -5  19   2         74.38         80.11         3.78 o
  -4  19   2        322.66        308.65         6.80 o
  -3  19   2        581.25        606.02         9.31 o
  -2  19   2        724.87        741.94         8.27 o
  -1  19   2         12.39         18.19         1.31 o
   0  19   2        286.59        287.21         5.54 o
   1  19   2         64.24         84.93         3.29 o
   2  19   2         99.79         98.07         4.21 o
   3  19   2         75.35         59.84         5.83 o
   4  19   2        142.65        134.47         5.64 o
   5  19   2          0.75          2.38         4.69 o
   6  19   2         10.24         11.47         5.56 o
   7  19   2         32.60         42.94         4.67 o
  -7  20   2        116.15        102.11         6.26 o
  -6  20   2         73.91         74.62         4.93 o
  -5  20   2        429.71        404.55        16.51 o
  -4  20   2        231.28        221.48         9.60 o
  -3  20   2       2623.61       2605.01        33.43 o
  -2  20   2       1245.63       1235.67        16.64 o
  -1  20   2          0.00         -0.27         1.25 o
   0  20   2        433.74        435.29         5.90 o
   1  20   2         63.20         49.03         3.06 o
   2  20   2        430.08        394.03         7.72 o
   3  20   2        103.94         97.01         4.50 o
   4  20   2         11.93         21.34         3.06 o
   5  20   2          1.27          0.51         2.57 o
   6  20   2         40.38         37.71         5.56 o
   7  20   2          0.18          0.32         4.87 o
  -7  21   2         26.60         32.97         4.25 o
  -6  21   2        658.46        648.68        15.29 o
  -5  21   2        385.56        400.86        10.24 o
  -4  21   2         10.34         12.64         2.50 o
  -3  21   2          8.05         11.47         2.43 o
  -2  21   2         63.10         65.38         3.10 o
  -1  21   2          0.13         -0.02         1.30 o
   0  21   2          0.30          1.86         1.16 o
   1  21   2          9.61         18.06         2.62 o
   2  21   2        176.08        153.99         4.22 o
   3  21   2        389.44        367.42         9.44 o
   4  21   2          1.65          4.48         2.42 o
   5  21   2        194.93        211.61         7.49 o
   6  21   2         28.50         22.79         4.69 o
  -7  22   2         81.32         76.64         5.43 o
  -6  22   2         15.80         22.59         3.51 o
  -5  22   2         18.75         18.69         3.01 o
  -4  22   2        913.06        879.10        18.11 o
  -3  22   2        140.62        128.21         4.09 o
  -2  22   2        128.25        129.37         3.67 o
  -1  22   2          8.30          8.69         1.41 o
   0  22   2        527.07        493.27         8.74 o
   1  22   2        642.91        603.61        13.74 o
   2  22   2         16.43         14.94         1.89 o
   3  22   2        417.04        403.23        11.64 o
   4  22   2         52.23         54.45         5.21 o
   5  22   2        268.15        252.88        11.82 o
   6  22   2         33.21         32.67         4.16 o
  -6  23   2          0.17          1.33         2.67 o
  -5  23   2         87.21         88.39         4.93 o
  -4  23   2         14.83         13.45         2.78 o
  -3  23   2          2.93          0.47         1.83 o
  -2  23   2         71.81         66.45         2.69 o
  -1  23   2          8.45          5.05         1.37 o
   0  23   2        623.86        561.51         9.72 o
   1  23   2        124.52        131.29         6.53 o
   2  23   2        248.61        233.82         5.59 o
   3  23   2          1.29          2.63         2.17 o
   4  23   2        206.68        179.46         9.38 o
   5  23   2        129.10        127.23         5.90 o
   6  23   2         11.22         10.43         3.44 o
  -6  24   2          0.05         -0.35         2.75 o
  -5  24   2        379.67        336.70         9.25 o
  -4  24   2          0.28          1.70         2.17 o
  -3  24   2         50.82         51.52         2.81 o
  -2  24   2          0.10          2.12         1.41 o
  -1  24   2         88.36         74.01         2.86 o
   0  24   2         70.00         82.74         2.89 o
   1  24   2        316.38        323.41         6.63 o
   2  24   2        386.39        399.43         7.98 o
   3  24   2        148.25        142.25         8.86 o
   4  24   2          0.40         -0.91         2.33 o
   5  24   2        210.16        229.50         7.98 o
  -5  25   2         22.31         25.83         3.15 o
  -4  25   2         93.17        119.82         4.93 o
  -3  25   2         70.66         71.77         3.53 o
  -2  25   2        322.83        286.55        11.76 o
  -1  25   2        111.18        126.50         5.08 o
   0  25   2         20.24         22.79         2.26 o
   1  25   2        222.05        216.33         5.11 o
   2  25   2         95.42         99.50         4.07 o
   3  25   2          2.78          2.99         2.42 o
   4  25   2          0.73         -0.03         3.82 o
   5  25   2          8.39         11.54         3.19 o
  -5  26   2         10.85         15.85         3.30 o
  -4  26   2          7.04          6.81         2.31 o
  -3  26   2         22.29         20.06         2.37 o
  -2  26   2          1.17          3.54         1.74 o
  -1  26   2        154.24        153.89         5.88 o
   0  26   2         57.78         45.29         4.00 o
   1  26   2         87.67        100.69         3.57 o
   2  26   2         32.74         33.51         2.50 o
   3  26   2         37.60         36.28         3.39 o
   4  26   2         92.80         84.71         4.90 o
   5  26   2          6.94         10.64         3.06 o
  -4  27   2         63.96         54.11         3.82 o
  -3  27   2          3.73          3.17         2.05 o
  -2  27   2        123.61        127.98         3.75 o
  -1  27   2        149.63        151.39         5.88 o
   0  27   2         64.27         71.94         4.40 o
   1  27   2          1.26          3.05         1.55 o
   2  27   2          2.42          2.00         1.83 o
   3  27   2        178.13        177.86         5.19 o
   4  27   2         30.60         32.37         3.66 o
  -4  28   2          1.25          6.95         2.31 o
  -3  28   2        360.07        338.95         8.26 o
  -2  28   2         58.34         58.86         4.40 o
  -1  28   2        107.84        120.86         5.53 o
   0  28   2          3.27         -1.02         2.33 o
   1  28   2         56.12         65.03         4.30 o
   2  28   2         90.02         94.70         3.70 o
   3  28   2          1.37          2.26         2.03 o
  -3  29   2         21.98         25.37         5.21 o
  -2  29   2          1.52          8.57         2.92 o
  -1  29   2        266.15        277.33         8.34 o
   0  29   2          6.15          2.80         2.33 o
   1  29   2          5.58          2.91         2.57 o
   2  29   2         92.45         92.05         4.90 o
   3  29   2         73.25         81.82         3.92 o
  -2  30   2        103.06        104.45         5.39 o
  -1  30   2          8.39          8.66         2.82 o
   0  30   2         16.14         14.89         2.92 o
   1  30   2          1.18         -0.31         2.33 o
  -9   1   3          0.00         -1.26         2.02 o
  -8   1   3         71.64         80.87         3.50 o
  -7   1   3         38.86         33.30         2.41 o
  -6   1   3         13.74         13.19         1.44 o
  -5   1   3       1372.87       1317.86        12.79 o
  -4   1   3       1421.25       1408.83        13.27 o
  -3   1   3        281.85        303.88         3.48 o
  -2   1   3         16.21         20.89         0.84 o
  -1   1   3        359.99        322.40         3.01 o
   0   1   3         31.38         31.19         1.10 o
   1   1   3        953.22        941.43        10.19 o
   2   1   3          2.88          5.60         0.94 o
   3   1   3        570.46        564.72         6.95 o
   4   1   3        111.94         98.92         3.07 o
   5   1   3          0.62          0.71         1.47 o
   6   1   3         18.17         19.04         2.28 o
   7   1   3         27.81         30.97         3.31 o
   8   1   3         18.08         20.68         3.93 o
   9   1   3         44.64         49.53         5.41 o
  -9   2   3        426.52        421.23         8.25 o
  -8   2   3        894.39        940.37        12.27 o
  -7   2   3        323.86        324.49         5.60 o
  -6   2   3          0.10          1.38         1.13 o
  -5   2   3        392.78        417.84         5.08 o
  -4   2   3        764.38        731.11         7.51 o
  -3   2   3       1711.67       1719.04        14.70 o
  -2   2   3       3002.13       3130.18        24.48 o
  -1   2   3       1991.27       1934.36        14.60 o
   0   2   3        608.19        583.11         5.70 o
   1   2   3          1.55         -0.06         0.73 o
   2   2   3        807.03        870.32         9.72 o
   3   2   3       1085.14       1105.28        13.46 o
   4   2   3         90.15         85.48         2.64 o
   5   2   3          0.01         -0.39         1.47 o
   6   2   3         34.75         31.49         2.55 o
   7   2   3        286.98        299.01         6.85 o
   8   2   3         47.61         37.82         3.74 o
   9   2   3         48.83         59.95         6.02 o
  -9   3   3        121.12        121.86         4.61 o
  -8   3   3       1367.41       1383.65        16.62 o
  -7   3   3        826.97        837.38        10.76 o
  -6   3   3        668.93        665.36         8.65 o
  -5   3   3         16.74         14.61         1.34 o
  -4   3   3        257.75        186.17         2.82 o
  -3   3   3       1096.46       1115.59         9.41 o
  -2   3   3        541.21        636.25         6.26 o
  -1   3   3        297.40        331.67         3.03 o
   0   3   3        135.24        159.93         2.27 o
   1   3   3         39.28         36.99         1.19 o
   2   3   3        814.36        826.33         9.29 o
   3   3   3       1026.59       1020.82        12.56 o
   4   3   3        582.59        643.39         8.80 o
   5   3   3        109.78        104.49         3.52 o
   6   3   3        149.35        157.44         4.60 o
   7   3   3         51.22         49.05         3.74 o
   8   3   3        190.78        205.77         7.01 o
   9   3   3         45.86         46.89         5.41 o
  -9   4   3        471.58        475.32        11.48 o
  -8   4   3       2672.74       2693.88        29.53 o
  -7   4   3        545.54        560.46         8.03 o
  -6   4   3         16.07         19.88         1.70 o
  -5   4   3        191.13        192.42         3.54 o
  -4   4   3        300.56        309.91         4.87 o
  -3   4   3         50.62         39.09         1.19 o
  -2   4   3        781.81        752.44         7.26 o
  -1   4   3       3625.02       3647.84        26.98 o
   0   4   3         54.06         43.47         1.36 o
   1   4   3        327.47        406.07         4.61 o
   2   4   3       2356.12       2411.90        30.41 o
   3   4   3       3329.85       3456.27        46.73 o
   4   4   3       1494.77       1431.88        17.38 o
   5   4   3        503.78        505.71         8.64 o
   6   4   3        130.59        127.34         4.25 o
   7   4   3        125.92        125.30         5.27 o
   8   4   3          2.65          0.16         3.32 o
   9   4   3          4.03         -3.48         3.48 o
  -9   5   3        867.25        891.63        17.52 o
  -8   5   3        190.66        214.07         7.02 o
  -7   5   3        404.94        410.46         6.45 o
  -6   5   3         85.98         81.55         2.71 o
  -5   5   3         66.14         77.00         2.33 o
  -4   5   3        796.12        888.07         9.40 o
  -3   5   3        388.29        370.68         3.74 o
  -2   5   3         13.35         18.70         0.90 o
  -1   5   3        510.60        565.69         4.69 o
   0   5   3         31.03         40.58         1.47 o
   1   5   3        121.50        125.27         2.10 o
   2   5   3        283.52        258.77         4.13 o
   3   5   3       1056.52       1120.81        13.68 o
   4   5   3        253.86        227.79         4.28 o
   5   5   3        398.75        374.05         6.99 o
   6   5   3        272.99        275.17         6.21 o
   7   5   3         25.67         25.11         3.20 o
   8   5   3         66.77         69.26         4.75 o
   9   5   3         37.63         46.46        11.64 o
  -9   6   3        212.66        194.85         7.44 o
  -8   6   3        201.80        209.66         4.88 o
  -7   6   3        381.40        380.34         6.92 o
  -6   6   3       1389.26       1383.59        15.74 o
  -5   6   3       1252.92       1295.08        14.51 o
  -4   6   3        483.00        479.37         5.64 o
  -3   6   3       1724.59       1785.83        15.24 o
  -2   6   3       1265.72       1301.22        11.89 o
  -1   6   3       2658.09       2634.47        21.68 o
   0   6   3        118.87        119.97         1.79 o
   1   6   3        671.63        726.75         9.52 o
   2   6   3        114.46        150.93         2.97 o
   3   6   3       1553.89       1513.62        17.87 o
   4   6   3        893.72        912.14        13.71 o
   5   6   3          1.64          1.22         1.35 o
   6   6   3        348.57        356.98         9.13 o
   7   6   3        405.79        392.00         9.43 o
   8   6   3          2.33          1.07         2.67 o
   9   6   3         37.95         40.13         4.34 o
  -9   7   3        105.28        122.37         7.61 o
  -8   7   3         14.84         14.78         3.18 o
  -7   7   3        160.75        152.05         3.81 o
  -6   7   3         31.29         39.41         2.09 o
  -5   7   3         41.78         41.08         1.86 o
  -4   7   3       1006.66        996.38        13.33 o
  -3   7   3        568.53        580.74         5.96 o
  -2   7   3       1609.63       1598.94        14.29 o
  -1   7   3         40.35         52.12         1.61 o
   0   7   3       2235.11       2295.57        21.53 o
   1   7   3       2111.71       2057.22        23.15 o
   2   7   3        455.88        486.87         7.88 o
   3   7   3         15.91         16.12         1.35 o
   4   7   3       2606.32       2616.47        30.12 o
   5   7   3        351.04        360.09         6.12 o
   6   7   3          3.70          3.52         2.12 o
   7   7   3         48.31         47.51         3.73 o
   8   7   3         94.81         95.97         5.34 o
   9   7   3         21.98         28.25         3.80 o
  -9   8   3        137.98        121.82         6.33 o
  -8   8   3         11.96         16.00         3.07 o
  -7   8   3         63.81         63.76         2.75 o
  -6   8   3         29.64         34.08         2.04 o
  -5   8   3          7.32          7.38         1.27 o
  -4   8   3       1019.02        979.29        11.38 o
  -3   8   3       1696.43       1871.48        16.92 o
  -2   8   3       5002.95       5239.70        42.62 o
  -1   8   3        114.33        104.02         2.07 o
   0   8   3        957.82       1096.77        10.66 o
   1   8   3        196.96        179.23         3.17 o
   2   8   3         20.90         15.48         1.23 o
   3   8   3          0.50          0.18         0.96 o
   4   8   3        940.21        945.64        12.54 o
   5   8   3         12.74         15.17         1.86 o
   6   8   3         16.73         11.80         3.11 o
   7   8   3        520.23        507.91        11.15 o
   8   8   3         20.69         31.32         3.81 o
   9   8   3         18.51         19.16         5.04 o
  -9   9   3        207.23        208.94        11.46 o
  -8   9   3         80.22         92.88         5.21 o
  -7   9   3          1.65          3.17         2.03 o
  -6   9   3        979.61       1005.68        12.04 o
  -5   9   3        869.00        813.39         8.97 o
  -4   9   3        952.29        872.07         9.18 o
  -3   9   3        197.85        187.99         2.56 o
  -2   9   3        120.80        145.54         1.97 o
  -1   9   3       2190.30       2402.21        26.81 o
   0   9   3       2640.50       2778.28        26.02 o
   1   9   3         14.66         15.43         1.04 o
   2   9   3        443.89        411.52         5.77 o
   3   9   3        273.65        246.30         4.25 o
   4   9   3         21.91         22.77         1.93 o
   5   9   3        193.46        194.55         4.77 o
   6   9   3         96.26         77.17         4.26 o
   7   9   3          9.33         16.72         2.87 o
   8   9   3        181.75        194.62         6.95 o
  -9  10   3         10.77         21.44         4.64 o
  -8  10   3        212.00        205.85         7.27 o
  -7  10   3         64.23         49.68         3.60 o
  -6  10   3        196.52        208.14         4.05 o
  -5  10   3        389.50        366.85         4.90 o
  -4  10   3         95.01        104.88         2.17 o
  -3  10   3        126.54        100.47         1.76 o
  -2  10   3         76.05         62.59         1.31 o
  -1  10   3       1109.71       1113.44        12.99 o
   0  10   3       6818.76       7068.71        70.28 o
   1  10   3         95.40        116.97         2.31 o
   2  10   3        102.99        119.17         2.98 o
   3  10   3         90.08         68.42         2.27 o
   4  10   3        228.27        249.74         6.03 o
   5  10   3          6.69          8.21         2.03 o
   6  10   3        161.11        124.35         5.96 o
   7  10   3         10.10         17.85         2.94 o
   8  10   3        777.56        794.58        15.91 o
  -9  11   3         56.15         61.75         4.90 o
  -8  11   3        500.18        502.36        17.07 o
  -7  11   3         33.15         34.57         3.34 o
  -6  11   3       1695.71       1596.67        22.24 o
  -5  11   3         33.14         33.64         1.74 o
  -4  11   3        435.19        381.76         4.69 o
  -3  11   3        187.87        194.22         2.54 o
  -2  11   3        629.06        636.82         6.70 o
  -1  11   3         30.80         23.57         1.05 o
   0  11   3         28.61         42.54         1.45 o
   1  11   3       2202.62       2329.82        29.32 o
   2  11   3       1474.13       1504.74        15.98 o
   3  11   3        444.52        502.12         7.08 o
   4  11   3         52.36         54.64         2.38 o
   5  11   3        423.51        420.71         8.89 o
   6  11   3          4.09          5.71         2.27 o
   7  11   3        385.68        362.68         9.03 o
   8  11   3        200.71        208.42         8.72 o
  -9  12   3         28.19         33.87         4.22 o
  -8  12   3         99.64         94.58         7.94 o
  -7  12   3        139.88        129.37         5.16 o
  -6  12   3         58.88         55.99         3.53 o
  -5  12   3        253.92        242.31         4.18 o
  -4  12   3         35.63         39.10         1.45 o
  -3  12   3       1098.65       1140.64        11.55 o
  -2  12   3        778.71        854.37         8.68 o
  -1  12   3        521.22        467.32         8.56 o
   0  12   3        846.07        902.83        10.78 o
   1  12   3         20.96         21.41         1.22 o
   2  12   3          8.42          6.68         0.92 o
   3  12   3       1288.43       1328.04        17.51 o
   4  12   3        248.41        246.17         4.63 o
   5  12   3        358.49        336.35         7.75 o
   6  12   3         28.21         32.34         3.07 o
   7  12   3        418.71        424.31         9.95 o
   8  12   3        114.03        126.96        14.77 o
  -9  13   3          1.41         -3.17         3.78 o
  -8  13   3         82.61         97.66         8.27 o
  -7  13   3          3.20          1.95         2.19 o
  -6  13   3          0.14          1.10         1.93 o
  -5  13   3        184.54        187.43         4.52 o
  -4  13   3         10.76         12.10         0.99 o
  -3  13   3       1188.14       1152.50        11.65 o
  -2  13   3       4337.94       4343.96        40.39 o
  -1  13   3        153.69        131.17         6.68 o
   0  13   3         71.65         76.48         2.15 o
   1  13   3        621.21        605.06         7.95 o
   2  13   3         17.85         20.58         1.36 o
   3  13   3          9.40         16.26         1.31 o
   4  13   3         89.38         86.63         3.25 o
   5  13   3         51.39         51.96         3.47 o
   6  13   3          0.31         -0.35         2.21 o
   7  13   3        178.33        200.34        11.30 o
   8  13   3         34.83         36.63         5.21 o
  -8  14   3        378.54        391.94        18.90 o
  -7  14   3        546.12        575.27        11.88 o
  -6  14   3        179.40        194.39         7.73 o
  -5  14   3         44.88         40.63         3.35 o
  -4  14   3        882.12        898.35        11.43 o
  -3  14   3        474.43        462.01         5.87 o
  -2  14   3          8.78         10.24         1.11 o
  -1  14   3         84.67         79.40         3.14 o
   0  14   3        210.48        220.38         2.99 o
   1  14   3        725.97        676.38         8.45 o
   2  14   3          0.83          1.07         1.01 o
   3  14   3        163.77        146.21         3.06 o
   4  14   3        665.37        685.60        12.30 o
   5  14   3         15.35         10.22         2.32 o
   6  14   3         23.83         23.75         2.94 o
   7  14   3         19.61         22.38         3.93 o
   8  14   3         74.67         75.46         6.51 o
  -8  15   3        164.97        186.18         7.48 o
  -7  15   3        482.83        456.71        15.72 o
  -6  15   3          7.38          2.74         2.71 o
  -5  15   3         73.35         61.33         3.26 o
  -4  15   3        180.83        159.19         3.92 o
  -3  15   3       1769.60       1689.87        18.04 o
  -2  15   3        339.25        332.96         5.99 o
  -1  15   3         39.09         26.56         2.06 o
   0  15   3        655.87        632.37         7.14 o
   1  15   3        538.14        488.55         6.42 o
   2  15   3        689.67        689.64        11.41 o
   3  15   3        574.79        596.31         9.24 o
   4  15   3          0.48          1.27         1.87 o
   5  15   3         46.28         52.48         5.57 o
   6  15   3        113.15        101.65         5.99 o
   7  15   3        126.16         95.17         6.23 o
   8  15   3         41.48         28.68         4.79 o
  -8  16   3         99.62         98.36         8.85 o
  -7  16   3         41.73         52.06         5.80 o
  -6  16   3         54.47         49.25         5.47 o
  -5  16   3         37.14         41.10         4.57 o
  -4  16   3        485.71        485.88        10.08 o
  -3  16   3       1048.34       1031.28        11.53 o
  -2  16   3       3961.15       3810.72        47.87 o
  -1  16   3        203.47        196.51         4.20 o
   0  16   3          1.48          1.13         0.65 o
   1  16   3         50.48         73.08         1.94 o
   2  16   3       1138.16       1147.53        13.85 o
   3  16   3        534.64        519.38         8.37 o
   4  16   3          4.98          7.50         2.13 o
   5  16   3        131.70        125.61         5.88 o
   6  16   3         62.58         52.91         4.65 o
   7  16   3        613.26        608.22        24.50 o
  -8  17   3         54.72         72.04         4.81 o
  -7  17   3        382.64        370.41         9.06 o
  -6  17   3          0.53          0.52         2.99 o
  -5  17   3        252.05        272.43         7.93 o
  -4  17   3       3038.81       3074.98        45.20 o
  -3  17   3        378.72        369.06         5.48 o
  -2  17   3       1036.05       1042.65        14.68 o
  -1  17   3        771.80        774.17        11.29 o
   0  17   3        216.55        206.80         2.94 o
   1  17   3         17.48         23.91         1.25 o
   2  17   3         57.30         63.23         3.06 o
   3  17   3        106.02        113.62         3.38 o
   4  17   3         12.07         10.68         2.24 o
   5  17   3         30.89         37.10         3.91 o
   6  17   3         18.18         26.50         3.93 o
   7  17   3         15.23         17.69         4.00 o
  -8  18   3         15.03         20.16         4.09 o
  -7  18   3        114.51         98.18         4.90 o
  -6  18   3         37.01         37.74         3.22 o
  -5  18   3        235.59        225.03         5.93 o
  -4  18   3         81.07         97.16         4.87 o
  -3  18   3        181.99        188.41         4.12 o
  -2  18   3        638.29        605.59        11.03 o
  -1  18   3        475.33        462.58         8.89 o
   0  18   3        127.91        138.52         2.25 o
   1  18   3         84.81         89.20         2.38 o
   2  18   3         51.01         44.83         2.51 o
   3  18   3       1173.08       1173.82        16.36 o
   4  18   3        414.10        394.02        18.94 o
   5  18   3        162.01        192.44         7.22 o
   6  18   3         20.16         18.91         3.66 o
   7  18   3         23.71         24.09         4.30 o
  -7  19   3         49.13         58.60         4.84 o
  -6  19   3         87.28         89.20         4.24 o
  -5  19   3        241.86        231.67         7.75 o
  -4  19   3        232.04        238.66         5.72 o
  -3  19   3       1239.90       1209.33        16.69 o
  -2  19   3        282.38        278.10         6.55 o
  -1  19   3         32.33         22.91         3.45 o
   0  19   3       1030.45       1037.89        12.47 o
   1  19   3       1407.81       1326.16        15.76 o
   2  19   3         57.51         57.99         2.53 o
   3  19   3       1707.82       1623.20        30.94 o
   4  19   3         36.15         37.58         4.69 o
   5  19   3        456.57        487.98        12.64 o
   6  19   3         27.65         34.68         4.25 o
   7  19   3         31.63         36.69         5.21 o
  -7  20   3         46.19         52.36         4.59 o
  -6  20   3         11.23          9.75         2.75 o
  -5  20   3         43.59         52.89         3.25 o
  -4  20   3       1292.84       1277.77        20.35 o
  -3  20   3          2.64          4.11         1.47 o
  -2  20   3          4.16          3.38         1.94 o
  -1  20   3         87.66         86.55         3.60 o
   0  20   3        922.49        887.74        10.83 o
   1  20   3         33.98         38.43         1.95 o
   2  20   3         24.54         17.90         3.24 o
   3  20   3        220.22        240.35         7.32 o
   4  20   3         54.08         46.36         4.00 o
   5  20   3         27.93         26.56         3.66 o
   6  20   3         52.41         54.09         4.90 o
  -7  21   3          1.20         -2.40         2.67 o
  -6  21   3        107.99        100.92         5.56 o
  -5  21   3         34.94         30.40         3.15 o
  -4  21   3        276.16        259.78         7.18 o
  -3  21   3          1.80          2.57         1.69 o
  -2  21   3         15.05         14.25         3.06 o
  -1  21   3          1.30          4.52         2.42 o
   0  21   3          7.15         12.54         2.61 o
   1  21   3       2045.19       1979.09        25.55 o
   2  21   3        136.02        143.12         4.19 o
   3  21   3          7.61          7.32         2.42 o
   4  21   3         64.44         68.20         4.65 o
   5  21   3         12.59         20.08         3.56 o
   6  21   3         89.36         89.34         5.99 o
  -6  22   3          3.18          2.81         2.75 o
  -5  22   3        119.43        121.30         5.08 o
  -4  22   3         36.10         37.39         2.95 o
  -3  22   3         42.32         45.44         4.04 o
  -2  22   3         56.18         58.47         4.30 o
  -1  22   3          0.02          0.07         2.25 o
   0  22   3         37.29         44.99         3.66 o
   1  22   3        188.57        191.84         4.04 o
   2  22   3         78.49         56.90         2.93 o
   3  22   3         44.70         53.63         5.21 o
   4  22   3        142.30        146.68         6.09 o
   5  22   3         45.90         42.18         7.82 o
   6  22   3         13.76          8.47         3.31 o
  -6  23   3        103.87         99.40        10.43 o
  -5  23   3        685.90        683.40        15.24 o
  -4  23   3          9.79         11.87         2.31 o
  -3  23   3        497.77        479.79        14.77 o
  -2  23   3        217.41        216.72         7.36 o
  -1  23   3         22.19         18.10         3.13 o
   0  23   3        115.78        125.48         5.49 o
   1  23   3        875.79        839.30        14.02 o
   2  23   3          0.02         -1.57         1.64 o
   3  23   3         27.42         27.61         3.26 o
   4  23   3          1.02          2.22         2.57 o
   5  23   3          5.86          4.84         2.92 o
   6  23   3         34.52         37.29         7.30 o
  -6  24   3        133.84        127.13         6.26 o
  -5  24   3         32.39         45.60         4.00 o
  -4  24   3          3.70          2.60         2.10 o
  -3  24   3        529.82        544.53        26.94 o
  -2  24   3         12.83         11.03         2.92 o
  -1  24   3        486.73        483.15        12.15 o
   0  24   3          4.57          4.93         3.13 o
   1  24   3         41.88         42.51         2.57 o
   2  24   3        196.47        183.21         5.05 o
   3  24   3         63.88         50.18         3.84 o
   4  24   3          0.12          1.54         3.13 o
   5  24   3         22.44         31.20         7.65 o
  -5  25   3         73.38         64.48         4.05 o
  -4  25   3          8.12          9.96         3.30 o
  -3  25   3         82.84         81.93         5.28 o
  -2  25   3        263.56        256.12         8.34 o
  -1  25   3        894.90        869.42        18.94 o
   0  25   3        113.74        113.78         5.53 o
   1  25   3         43.69         38.60         2.52 o
   2  25   3          1.03          0.18         2.50 o
   3  25   3        281.44        286.69         8.41 o
   4  25   3          1.39          9.09         3.82 o
   5  25   3        133.04        152.32         7.82 o
  -5  26   3          2.97          6.11         2.57 o
  -4  26   3         43.31         48.98         3.26 o
  -3  26   3         48.09         49.03        12.34 o
  -2  26   3        225.95        216.22         7.61 o
  -1  26   3        648.40        684.27        15.71 o
   0  26   3         33.82         39.03         3.80 o
   1  26   3        252.79        240.76         9.38 o
   2  26   3         76.81         72.13         3.41 o
   3  26   3         19.89         15.48         3.40 o
   4  26   3         82.42         88.78         5.25 o
  -4  27   3        126.29        138.76         4.78 o
  -3  27   3        209.32        230.78         8.34 o
  -2  27   3         14.88         27.42         4.69 o
  -1  27   3         32.57         45.37         4.16 o
   0  27   3         10.49         12.13         4.69 o
   1  27   3          4.44          8.54         3.82 o
   2  27   3         24.53         22.45         2.44 o
   3  27   3         31.98         41.63         3.05 o
   4  27   3         12.61         18.44         5.21 o
  -3  28   3        318.69        328.33        10.18 o
  -2  28   3         65.47         74.78         7.65 o
  -1  28   3          0.03          0.48         2.57 o
   0  28   3          1.52          0.95         2.67 o
   1  28   3          0.13          1.69         2.61 o
   2  28   3         28.54         28.96         3.56 o
   3  28   3          8.12          7.94         2.30 o
  -3  29   3        289.11        282.06        10.08 o
  -2  29   3          0.29         -1.56         5.04 o
  -1  29   3         43.28         42.85         4.34 o
   0  29   3         65.88         77.45         5.00 o
   1  29   3         67.62         72.55         4.90 o
   2  29   3          0.02          2.34         2.67 o
  -1  30   3         37.88         33.15         5.21 o
   0  30   3         45.03         36.88         3.91 o
  -9   0   4        524.72        587.84        12.97 o
  -8   0   4         89.80         89.93         4.99 o
  -7   0   4        767.46        751.05        14.11 o
  -6   0   4       2194.39       2187.35        33.51 o
  -5   0   4          8.70         16.02         2.01 o
  -4   0   4         52.46         52.58         3.99 o
  -3   0   4          0.37          0.09         1.02 o
  -2   0   4        793.26        846.54        10.41 o
  -1   0   4        520.07        609.33         8.77 o
   0   0   4         53.81         53.37         2.47 o
   1   0   4        762.71        835.34        13.38 o
   2   0   4       1052.16       1127.66        18.23 o
   3   0   4         68.58         87.83         5.43 o
   4   0   4        770.24        775.18        16.59 o
   5   0   4       1545.85       1587.73        31.09 o
   6   0   4          2.48          5.44         2.82 o
   7   0   4        821.27        848.61        19.77 o
   8   0   4        308.79        294.03        14.60 o
   9   0   4        147.90        184.20        12.16 o
  -9   1   4        102.73        125.23         5.65 o
  -8   1   4        254.30        256.84         5.37 o
  -7   1   4        199.04        182.91         5.98 o
  -6   1   4        230.87        221.43         4.22 o
  -5   1   4        279.66        264.54         3.79 o
  -4   1   4         24.85         32.24         1.39 o
  -3   1   4       1738.38       1761.72        15.33 o
  -2   1   4        364.88        419.70         4.32 o
  -1   1   4        126.54        149.27         2.27 o
   0   1   4        702.15        744.29         8.44 o
   1   1   4        535.31        520.98         6.99 o
   2   1   4          6.73          9.47         1.13 o
   3   1   4        412.71        413.82         6.25 o
   4   1   4        102.64        107.35         5.17 o
   5   1   4        120.41        117.89         5.29 o
   6   1   4        153.32        153.11         8.63 o
   7   1   4         64.18         62.76         4.34 o
   8   1   4         42.59         42.31         4.92 o
   9   1   4         66.14         74.86         6.64 o
  -9   2   4        298.11        298.04         6.16 o
  -8   2   4       1024.92       1040.81        13.31 o
  -7   2   4          9.92          9.17         1.69 o
  -6   2   4        852.92        828.12        10.36 o
  -5   2   4        184.70        174.63         3.00 o
  -4   2   4        515.35        525.18         5.83 o
  -3   2   4        281.93        333.49         3.59 o
  -2   2   4          2.34          3.19         0.74 o
  -1   2   4        134.08        129.43         2.10 o
   0   2   4       1552.82       1480.85        19.16 o
   1   2   4          4.93         10.36         1.10 o
   2   2   4       1488.95       1502.94        16.20 o
   3   2   4         24.69         33.23         2.77 o
   4   2   4        228.25        222.11         4.35 o
   5   2   4       1174.73       1113.64        16.20 o
   6   2   4        323.29        312.27         7.37 o
   7   2   4         60.57         56.93         4.13 o
   8   2   4         32.80         28.64         6.08 o
   9   2   4        240.73        224.04         9.58 o
  -9   3   4         25.30         31.02         3.04 o
  -8   3   4        664.35        719.06        10.11 o
  -7   3   4        347.61        336.49         6.32 o
  -6   3   4        404.76        409.95         6.16 o
  -5   3   4        503.75        547.68         6.70 o
  -4   3   4       4883.04       4897.96        42.99 o
  -3   3   4         21.41         19.84         0.99 o
  -2   3   4       3282.51       3501.32        30.69 o
  -1   3   4        464.20        466.32         4.94 o
   0   3   4        772.49        810.55         9.08 o
   1   3   4        202.54        243.04         3.63 o
   2   3   4       2599.77       2774.36        28.64 o
   3   3   4        121.18        111.83         2.89 o
   4   3   4         54.28         50.91         2.27 o
   5   3   4        189.73        180.59         4.77 o
   6   3   4        240.41        253.18         6.03 o
   7   3   4         30.11         39.22         3.60 o
   8   3   4         59.84         50.49         8.52 o
   9   3   4         81.22         81.78         6.75 o
  -9   4   4          4.37          6.99         2.82 o
  -8   4   4       1024.39       1041.35        13.31 o
  -7   4   4         47.39         46.61         2.52 o
  -6   4   4         25.76         36.16         2.05 o
  -5   4   4        272.09        262.54         4.02 o
  -4   4   4        101.85        104.65         2.35 o
  -3   4   4         27.77         22.56         1.00 o
  -2   4   4       6716.16       7139.00        58.03 o
  -1   4   4       1738.05       1809.05        16.31 o
   0   4   4       8549.03       9189.80        99.82 o
   1   4   4        301.30        407.61         5.27 o
   2   4   4          0.02          1.98         1.05 o
   3   4   4        663.27        669.72         9.01 o
   4   4   4         76.68         77.41         2.64 o
   5   4   4         93.07         77.91         3.39 o
   6   4   4        530.03        533.23         9.60 o
   7   4   4        181.75        174.21         7.11 o
   8   4   4         30.63         27.22         4.40 o
  -9   5   4        252.20        266.79         7.44 o
  -8   5   4        240.09        250.72         5.84 o
  -7   5   4        280.50        284.55         5.27 o
  -6   5   4        526.20        521.20         7.27 o
  -5   5   4       1017.16       1037.97        11.18 o
  -4   5   4         84.80         61.43         1.76 o
  -3   5   4       1779.48       1735.92        14.27 o
  -2   5   4         51.04         47.17         1.40 o
  -1   5   4       8409.39       8481.49        72.93 o
   0   5   4       1070.54       1164.49        12.55 o
   1   5   4        642.00        684.17         8.70 o
   2   5   4       2786.47       2792.85        31.85 o
   3   5   4        560.37        552.61         9.84 o
   4   5   4         37.33         40.95         2.14 o
   5   5   4        995.53        981.17        14.64 o
   6   5   4        374.38        396.94        10.33 o
   7   5   4        712.28        699.24        14.04 o
   8   5   4         53.50         58.94         7.24 o
  -9   6   4         69.41         61.03         4.08 o
  -8   6   4         52.54         62.75         3.43 o
  -7   6   4       1757.08       1765.60        20.00 o
  -6   6   4        158.26        163.33         4.04 o
  -5   6   4         66.61         62.55         2.08 o
  -4   6   4         43.84         45.06         1.52 o
  -3   6   4        708.42        763.75         7.18 o
  -2   6   4       1113.36       1294.87        12.79 o
  -1   6   4         47.92         63.97         1.92 o
   0   6   4          2.27         11.87         1.12 o
   1   6   4         54.54         37.60         1.63 o
   2   6   4       1032.63       1141.80        13.83 o
   3   6   4        425.57        426.28         6.37 o
   4   6   4        271.03        289.21         6.40 o
   5   6   4       1358.88       1288.96        18.37 o
   6   6   4         28.70         34.79         3.27 o
   7   6   4          9.17         18.14         3.21 o
   8   6   4          2.58         10.68         3.63 o
  -9   7   4         17.82         19.02         3.57 o
  -8   7   4          0.74          2.73         2.25 o
  -7   7   4          0.11          4.29         1.62 o
  -6   7   4        384.56        386.11         5.92 o
  -5   7   4        846.94        826.14         9.24 o
  -4   7   4       1060.55       1103.22        10.13 o
  -3   7   4          2.00         12.78         0.86 o
  -2   7   4       2729.06       2701.98        25.53 o
  -1   7   4       6779.05       7470.92        68.68 o
   0   7   4         29.72         38.94         1.61 o
   1   7   4         58.79         69.00         2.07 o
   2   7   4       1248.85       1315.60        15.69 o
   3   7   4          8.93         12.47         1.45 o
   4   7   4        556.10        564.63         8.86 o
   5   7   4        631.87        630.52        12.78 o
   6   7   4         14.23         20.16         2.87 o
   7   7   4        107.60        102.21         5.39 o
   8   7   4        127.94        133.41         5.87 o
  -9   8   4          5.57          2.56         3.06 o
  -8   8   4         13.19         16.48         2.65 o
  -7   8   4        300.44        293.03         6.70 o
  -6   8   4        145.90        150.89         4.12 o
  -5   8   4        358.80        344.47         5.37 o
  -4   8   4       1546.51       1554.87        13.74 o
  -3   8   4        559.82        527.30         7.53 o
  -2   8   4        953.65        980.43         9.90 o
  -1   8   4        444.22        455.82         5.51 o
   0   8   4       5835.89       6163.20        61.34 o
   1   8   4          0.56          2.06         1.01 o
   2   8   4         40.98         49.91         1.96 o
   3   8   4       1452.77       1584.11        20.92 o
   4   8   4         50.64         61.25         2.51 o
   5   8   4        525.18        529.97        12.63 o
   6   8   4        270.67        272.86         7.33 o
   7   8   4        261.54        291.03         8.21 o
   8   8   4          0.34          2.78         2.91 o
  -9   9   4         12.26         10.16         3.32 o
  -8   9   4        577.46        584.58        10.77 o
  -7   9   4        111.24        111.51         5.00 o
  -6   9   4        353.89        367.51         5.76 o
  -5   9   4        911.83        897.49         9.87 o
  -4   9   4         22.79         27.98         1.22 o
  -3   9   4        219.56        188.67         3.35 o
  -2   9   4          0.00          0.22         0.63 o
  -1   9   4       1441.28       1530.99        14.74 o
   0   9   4        840.87        895.86         9.90 o
   1   9   4          1.60          1.30         0.92 o
   2   9   4        307.57        309.17         5.44 o
   3   9   4        642.70        624.69        12.21 o
   4   9   4        479.91        439.69         6.86 o
   5   9   4          7.73         10.52         2.34 o
   6   9   4          0.12          3.79         2.30 o
   7   9   4         64.70         60.64         4.34 o
   8   9   4         25.47         25.30         3.58 o
  -9  10   4          8.65         15.24         5.42 o
  -8  10   4        138.77        121.88         5.57 o
  -7  10   4        120.15        115.10         4.19 o
  -6  10   4       1458.06       1470.76        18.45 o
  -5  10   4       1879.03       1833.27        18.36 o
  -4  10   4        246.12        227.57         3.01 o
  -3  10   4         80.81         66.71         1.49 o
  -2  10   4        290.83        328.20         4.35 o
  -1  10   4          7.11         10.16         1.57 o
   0  10   4       3201.61       3347.85        33.92 o
   1  10   4        569.25        591.63         9.51 o
   2  10   4        488.84        525.92         7.19 o
   3  10   4         53.06         51.48         2.16 o
   4  10   4        364.48        378.77         6.28 o
   5  10   4          5.88          8.03         2.24 o
   6  10   4        123.78        113.12         5.03 o
   7  10   4         69.31         59.44         4.34 o
   8  10   4          0.79         -1.61         2.67 o
  -9  11   4         33.70         33.76         4.66 o
  -8  11   4          8.52         15.40         3.30 o
  -7  11   4        541.06        531.45         9.62 o
  -6  11   4       1093.09       1030.07        13.69 o
  -5  11   4        112.32        121.12         2.87 o
  -4  11   4       1761.21       1666.69        14.63 o
  -3  11   4        287.48        291.73         3.27 o
  -2  11   4        593.74        588.72         8.63 o
  -1  11   4        242.55        237.57         3.76 o
   0  11   4       1072.43       1169.69        13.90 o
   1  11   4       1239.12       1226.91        16.36 o
   2  11   4        719.75        746.81         9.61 o
   3  11   4        756.79        740.90        11.93 o
   4  11   4        988.80        975.51        14.33 o
   5  11   4        862.74        799.64        14.64 o
   6  11   4        386.24        376.77         9.10 o
   7  11   4         25.05         29.53         3.54 o
   8  11   4          1.04         -0.45         4.34 o
  -9  12   4         18.76         28.25         3.97 o
  -8  12   4        186.05        172.79        10.39 o
  -7  12   4        135.50        140.54         5.45 o
  -6  12   4        226.91        249.59         5.65 o
  -5  12   4        660.74        691.29         9.64 o
  -4  12   4        650.79        606.74         6.09 o
  -3  12   4       1462.24       1468.44        13.66 o
  -2  12   4       1389.41       1332.84        14.22 o
  -1  12   4        505.88        586.97        10.12 o
   0  12   4        725.05        718.27         9.09 o
   1  12   4       1941.18       1787.74        23.09 o
   2  12   4        181.55        171.53         4.68 o
   3  12   4        173.85        179.98         3.80 o
   4  12   4        490.66        442.66         9.21 o
   5  12   4        514.78        548.71        11.09 o
   6  12   4        439.42        413.81         9.55 o
   7  12   4          2.12          4.50         3.36 o
   8  12   4        309.85        347.94        12.01 o
  -8  13   4          2.08          4.41         3.41 o
  -7  13   4         49.85         35.14         3.37 o
  -6  13   4         66.85         68.41         3.27 o
  -5  13   4         33.60         35.23         2.08 o
  -4  13   4        935.32        884.94         9.68 o
  -3  13   4        965.29        939.79         9.15 o
  -2  13   4        166.44        193.11         3.32 o
  -1  13   4         49.90         60.91         1.81 o
   0  13   4          2.02          1.41         0.89 o
   1  13   4        595.61        611.74         8.94 o
   2  13   4        240.11        217.06         3.94 o
   3  13   4       1372.08       1395.14        16.93 o
   4  13   4        289.56        282.01         6.94 o
   5  13   4         13.32         10.80         2.47 o
   6  13   4         15.42         15.55         2.87 o
   7  13   4          6.82         10.38         3.56 o
   8  13   4        129.40        141.93         8.01 o
  -8  14   4        158.90        164.23         6.17 o
  -7  14   4        349.77        371.01         8.97 o
  -6  14   4         10.69         14.37         2.56 o
  -5  14   4        746.29        751.46        11.46 o
  -4  14   4        724.30        699.47         7.96 o
  -3  14   4         27.44         38.98         1.33 o
  -2  14   4        152.18        151.63         2.63 o
  -1  14   4         26.76         17.60         1.06 o
   0  14   4         32.50         38.90         1.60 o
   1  14   4        186.15        201.16         5.05 o
   2  14   4       1075.90       1029.74        12.98 o
   3  14   4         14.96         18.71         1.92 o
   4  14   4        439.44        424.90         8.94 o
   5  14   4         88.00         78.31         4.27 o
   6  14   4         47.53         40.92         3.53 o
   7  14   4         53.47         48.66         5.03 o
  -8  15   4          0.12          0.98         2.96 o
  -7  15   4         26.91         28.67         3.27 o
  -6  15   4        339.92        338.28        12.23 o
  -5  15   4        592.10        583.50        11.17 o
  -4  15   4       1483.86       1493.24        16.39 o
  -3  15   4       1057.59       1033.93         9.94 o
  -2  15   4         63.67         54.15         1.32 o
  -1  15   4       1465.68       1467.78        19.45 o
   0  15   4        353.99        346.10         4.50 o
   1  15   4          6.22          7.10         1.07 o
   2  15   4        280.75        276.14         6.32 o
   3  15   4        406.12        400.01         9.53 o
   4  15   4       2165.01       2103.14        32.50 o
   5  15   4          6.57          3.46         2.39 o
   6  15   4         23.29         25.23         3.91 o
   7  15   4          2.48          3.01         3.26 o
  -8  16   4          3.59          6.70         2.91 o
  -7  16   4         59.93         58.67         5.39 o
  -6  16   4          6.69         10.53         2.40 o
  -5  16   4        439.39        431.31         8.99 o
  -4  16   4         93.49         94.09         4.49 o
  -3  16   4         46.45         47.10         1.60 o
  -2  16   4         16.86         13.44         1.76 o
  -1  16   4        151.90        137.52         5.79 o
   0  16   4        367.81        340.38         4.46 o
   1  16   4          9.88          8.19         1.62 o
   2  16   4        388.16        356.47         6.27 o
   3  16   4        227.83        223.78         6.22 o
   4  16   4        178.45        200.86         9.10 o
   5  16   4        158.83        143.26         6.58 o
   6  16   4          0.00          2.43         3.06 o
   7  16   4        141.75        168.23         8.10 o
  -8  17   4         15.58         14.03         3.15 o
  -7  17   4          5.28          2.17         2.50 o
  -6  17   4          2.87          1.00         2.24 o
  -5  17   4          1.97          3.67         1.93 o
  -4  17   4         20.23         21.35         1.96 o
  -3  17   4          0.13          1.62         1.03 o
  -2  17   4          0.69          0.89         1.87 o
  -1  17   4       2106.75       2054.32        39.88 o
   0  17   4         27.17         32.79         1.24 o
   1  17   4        231.00        233.48         4.48 o
   2  17   4       1847.16       1789.69        23.57 o
   3  17   4         27.53         30.09         2.65 o
   4  17   4          9.70          8.29         2.32 o
   5  17   4        168.84        153.39        12.86 o
   6  17   4        160.11        166.81         7.32 o
   7  17   4         14.59         10.73         4.00 o
  -7  18   4          0.55         -1.89         2.66 o
  -6  18   4        342.45        363.90        12.61 o
  -5  18   4        132.23        129.17         6.85 o
  -4  18   4         17.98         15.30         1.52 o
  -3  18   4        101.35         92.38         4.11 o
  -2  18   4         57.82         62.38         3.50 o
  -1  18   4        126.86        146.46         4.95 o
   0  18   4         36.49         45.35         1.46 o
   1  18   4       1580.15       1572.64        18.64 o
   2  18   4        342.78        339.28         6.13 o
   3  18   4        129.49        127.49         4.39 o
   4  18   4        209.81        193.98         7.08 o
   5  18   4         42.93         43.56         4.25 o
   6  18   4         68.25         69.49         5.53 o
   7  18   4          1.97          6.30         3.76 o
  -7  19   4        388.12        462.10        12.57 o
  -6  19   4         75.25         66.29         3.99 o
  -5  19   4        135.50        135.99         6.20 o
  -4  19   4          6.99          6.18         1.45 o
  -3  19   4        503.79        486.95         6.83 o
  -2  19   4          3.84          1.44         2.61 o
  -1  19   4          6.88          7.12         2.09 o
   0  19   4        101.97        113.48         2.50 o
   1  19   4        258.38        259.75         4.41 o
   2  19   4       1098.14       1058.70        14.86 o
   3  19   4        289.09        310.38         8.76 o
   4  19   4         76.51         92.04         5.18 o
   5  19   4         12.78         15.22         3.41 o
   6  19   4        211.01        244.85        15.47 o
  -7  20   4         20.91         25.03         3.76 o
  -6  20   4        757.62        753.83        17.07 o
  -5  20   4         63.05         64.53         3.50 o
  -4  20   4        168.53        158.86         3.51 o
  -3  20   4         35.66         45.19         2.46 o
  -2  20   4       4666.99       4578.62        66.88 o
  -1  20   4        678.66        670.37        12.36 o
   0  20   4       3265.44       3231.13        40.94 o
   1  20   4        121.62        128.78         3.04 o
   2  20   4        519.90        454.59         8.59 o
   3  20   4         18.97         30.79         3.65 o
   4  20   4        397.13        401.71        10.88 o
   5  20   4         44.56         29.42         9.56 o
   6  20   4        130.63        133.74         6.87 o
  -7  21   4         99.27        114.99        10.08 o
  -6  21   4          5.76          6.56         5.04 o
  -5  21   4        274.37        304.90         8.59 o
  -4  21   4        195.68        185.41         4.15 o
  -3  21   4          0.38          0.89         2.13 o
  -2  21   4          0.80          5.49         2.19 o
  -1  21   4       1359.41       1296.42        26.17 o
   0  21   4       1192.51       1220.92        19.35 o
   1  21   4        524.37        492.71         7.79 o
   2  21   4         56.98         48.56         2.75 o
   3  21   4         67.71         66.52         4.87 o
   4  21   4        174.33        168.17        10.60 o
   5  21   4        115.33        116.43         5.99 o
   6  21   4         40.56         40.83         4.65 o
  -6  22   4          7.17          4.95         2.68 o
  -5  22   4          9.20          7.74         3.48 o
  -4  22   4        321.87        340.07         6.07 o
  -3  22   4        606.42        582.87        14.61 o
  -2  22   4         88.48         83.46         5.39 o
  -1  22   4        485.90        523.84        13.13 o
   0  22   4         53.26         60.44         4.35 o
   1  22   4          3.55          0.22         1.35 o
   2  22   4         98.09        104.93         3.87 o
   3  22   4         17.59         27.63         3.34 o
   4  22   4         56.27         63.30         4.84 o
   5  22   4        159.94        181.38        17.03 o
  -6  23   4         75.71         81.77         4.89 o
  -5  23   4          1.23          3.89         2.14 o
  -4  23   4         85.58         89.28         2.82 o
  -3  23   4         31.44         27.11         4.87 o
  -2  23   4         22.75         31.66         4.87 o
  -1  23   4         76.20         84.52         5.39 o
   0  23   4         25.14         31.32         3.66 o
   1  23   4         77.57         84.54         2.78 o
   2  23   4         67.82         59.88         3.25 o
   3  23   4         92.45        109.27         6.78 o
   4  23   4         77.04         91.22         9.04 o
   5  23   4         29.01         32.22         4.17 o
  -5  24   4          1.80          5.81         2.37 o
  -4  24   4          3.09          5.85         2.46 o
  -3  24   4        103.30         93.55        11.64 o
  -2  24   4         93.37         87.88         5.64 o
  -1  24   4        296.50        291.57         9.19 o
   0  24   4         88.12         98.75         5.49 o
   1  24   4        493.61        500.14         7.93 o
   2  24   4         17.97         14.79         2.26 o
   3  24   4          3.24          6.10         2.78 o
   4  24   4          8.22         18.06         3.26 o
   5  24   4        142.74        162.50         7.22 o
  -5  25   4        269.27        254.70         7.46 o
  -4  25   4          3.88          0.56         3.17 o
  -3  25   4        571.29        597.22        15.21 o
  -2  25   4        327.49        337.25        15.81 o
  -1  25   4         74.89         84.62         5.39 o
   0  25   4         10.06         15.63         3.82 o
   1  25   4         95.56         94.10         5.49 o
   2  25   4          0.00          2.70         1.87 o
   3  25   4          0.31          3.87         2.78 o
   4  25   4         58.93         75.02         5.25 o
  -4  26   4          1.63          5.91         4.52 o
  -3  26   4          3.41          4.60         3.06 o
  -2  26   4        103.38        102.96         5.84 o
  -1  26   4          0.18          3.26         3.13 o
   0  26   4        197.16        210.35         7.85 o
   1  26   4         22.40         28.44         3.66 o
   2  26   4          4.41          5.42         2.18 o
   3  26   4         77.69         77.40         4.04 o
   4  26   4         53.50         42.13         4.25 o
  -4  27   4         44.33         35.80         6.26 o
  -3  27   4         39.12         57.14        10.60 o
  -2  27   4        181.96        202.32         7.96 o
  -1  27   4        213.38        215.03        10.43 o
   0  27   4         82.11         83.02         5.39 o
   1  27   4          0.10         -2.57         2.57 o
   2  27   4         82.77        100.66         5.88 o
   3  27   4        122.71        157.28         5.26 o
  -3  28   4         66.97         74.55         5.73 o
  -2  28   4         83.71        100.98         6.60 o
  -1  28   4          2.05          3.35         2.82 o
   0  28   4         19.70         23.19         3.66 o
   1  28   4         70.70         87.48         5.74 o
   2  28   4         37.01         40.99         5.21 o
  -2  29   4         25.40         29.29         4.16 o
  -1  29   4         88.11         80.97         5.64 o
   0  29   4        127.50        148.64         6.73 o
   1  29   4        103.49        103.32         6.09 o
  -9   1   5        117.72        122.91         5.40 o
  -8   1   5        598.22        617.03         9.08 o
  -7   1   5        696.36        698.63         9.48 o
  -6   1   5        286.42        264.90         4.75 o
  -5   1   5          4.55         10.90         1.23 o
  -4   1   5        100.81         92.40         2.13 o
  -3   1   5        395.63        405.47         5.14 o
  -2   1   5        259.26        305.57         3.81 o
  -1   1   5        484.63        469.88         5.19 o
   0   1   5       1261.81       1376.74        14.94 o
   1   1   5        160.02        149.48         4.24 o
   2   1   5         41.97         45.53         1.91 o
   3   1   5        734.52        766.35        11.51 o
   4   1   5       1518.16       1460.16        20.24 o
   5   1   5        919.72        963.89        14.73 o
   6   1   5         35.50         31.40         2.91 o
   7   1   5          6.20          2.75         7.12 o
   8   1   5        235.59        217.14        11.12 o
  -9   2   5        154.37        158.59         5.10 o
  -8   2   5        302.98        310.78         6.67 o
  -7   2   5        417.19        410.48         6.57 o
  -6   2   5          8.80          6.02         1.48 o
  -5   2   5        962.24        934.83         9.72 o
  -4   2   5        338.10        372.24         4.68 o
  -3   2   5        162.52        185.82         2.90 o
  -2   2   5        110.41         97.48         1.93 o
  -1   2   5         55.31         75.18         1.79 o
   0   2   5         80.49         94.36         2.22 o
   1   2   5        999.19       1057.19        13.02 o
   2   2   5       1420.56       1371.94        15.96 o
   3   2   5       2515.88       2711.86        31.27 o
   4   2   5         75.23         73.50         3.86 o
   5   2   5        280.05        315.02         6.69 o
   6   2   5        196.03        214.24         6.62 o
   7   2   5         13.34         16.91         3.93 o
   8   2   5          0.54          8.34         3.69 o
  -9   3   5         24.30         28.61         4.29 o
  -8   3   5         45.43         46.84         2.81 o
  -7   3   5        452.50        456.67         8.26 o
  -6   3   5        301.62        293.71         5.18 o
  -5   3   5        174.40        168.52         3.22 o
  -4   3   5         59.21         54.03         1.63 o
  -3   3   5          4.87         -0.05         0.92 o
  -2   3   5       1121.37       1198.64        11.02 o
  -1   3   5         11.85         29.23         1.48 o
   0   3   5        516.01        582.23         7.80 o
   1   3   5        901.90        928.90        10.64 o
   2   3   5       1314.61       1430.25        17.19 o
   3   3   5       1316.38       1328.12        16.38 o
   4   3   5       1041.76       1040.48        13.61 o
   5   3   5          5.28          6.29         1.99 o
   6   3   5        861.35        892.99        16.52 o
   7   3   5        152.46        140.81         6.88 o
   8   3   5         60.15         73.82         8.52 o
  -9   4   5         31.12         38.57         3.54 o
  -8   4   5         34.31         30.99         2.82 o
  -7   4   5        339.21        337.21         5.83 o
  -6   4   5          8.35          9.34         1.56 o
  -5   4   5        358.96        338.06         4.85 o
  -4   4   5          0.06          0.21         0.88 o
  -3   4   5          0.68         -0.81         0.81 o
  -2   4   5       1266.72       1324.15        11.75 o
  -1   4   5       1416.28       1636.37        15.08 o
   0   4   5        114.80        133.95         2.71 o
   1   4   5       1161.97       1247.31        15.07 o
   2   4   5       2338.15       2482.50        40.48 o
   3   4   5         30.37         42.51         2.18 o
   4   4   5         17.89         24.82         2.01 o
   5   4   5        269.76        262.72         5.99 o
   6   4   5        527.90        548.43        11.63 o
   7   4   5        327.78        301.32         8.47 o
   8   4   5         90.43         89.12         7.30 o
  -9   5   5          0.06         -1.32         2.53 o
  -8   5   5         64.07         62.59         3.42 o
  -7   5   5        107.64        107.68         3.38 o
  -6   5   5         26.91         27.60         1.97 o
  -5   5   5         32.15         27.39         1.62 o
  -4   5   5          5.11          8.50         1.05 o
  -3   5   5        714.74        643.48         7.23 o
  -2   5   5       2086.13       2324.67        19.73 o
  -1   5   5         95.17         94.19         1.99 o
   0   5   5        455.59        475.07         7.58 o
   1   5   5       1150.71       1206.69        17.27 o
   2   5   5        353.97        348.09         5.86 o
   3   5   5        260.98        254.58         6.14 o
   4   5   5          8.79          6.91         1.51 o
   5   5   5         49.72         49.91         3.54 o
   6   5   5        218.65        212.55         6.84 o
   7   5   5         70.19         64.17         6.52 o
   8   5   5        166.17        163.31         8.10 o
  -9   6   5         91.34        109.23         8.13 o
  -8   6   5        262.81        280.88         6.24 o
  -7   6   5         82.09         81.85         3.48 o
  -6   6   5        177.14        178.71         3.82 o
  -5   6   5         12.03         11.22         1.43 o
  -4   6   5       2201.52       2183.23        18.92 o
  -3   6   5        447.47        480.46         5.70 o
  -2   6   5       3223.02       3521.84        35.26 o
  -1   6   5         14.78          6.38         0.94 o
   0   6   5       1045.57       1142.17        13.60 o
   1   6   5       1291.26       1261.65        15.19 o
   2   6   5         84.48         94.75         2.71 o
   3   6   5        457.14        462.59         7.58 o
   4   6   5         54.40         51.09         2.54 o
   5   6   5         39.48         47.03         3.45 o
   6   6   5          5.88          7.53         2.67 o
   7   6   5        562.12        520.30        11.82 o
   8   6   5        295.54        319.26        14.77 o
  -9   7   5          0.00          1.74         2.43 o
  -8   7   5         11.96         10.52         3.51 o
  -7   7   5         35.76         39.02         2.67 o
  -6   7   5        213.12        213.85         4.26 o
  -5   7   5        394.33        365.06         5.10 o
  -4   7   5         13.63          7.76         1.06 o
  -3   7   5        603.00        563.40         6.47 o
  -2   7   5        217.46        238.41         3.36 o
  -1   7   5       1588.08       1618.67        17.08 o
   0   7   5        939.26        941.04        13.39 o
   1   7   5       1026.78       1006.86        14.67 o
   2   7   5        132.75        139.83         3.18 o
   3   7   5         53.71         45.01         2.16 o
   4   7   5        340.28        323.93         6.47 o
   5   7   5        590.59        563.23        11.43 o
   6   7   5        503.84        517.80        11.23 o
   7   7   5        199.77        196.27         6.92 o
   8   7   5         60.89         63.10         6.95 o
  -9   8   5        374.55        416.10         9.29 o
  -8   8   5          0.63          4.02         2.34 o
  -7   8   5        109.67        109.67         4.85 o
  -6   8   5          0.07          0.46         1.58 o
  -5   8   5         83.58         85.71         2.43 o
  -4   8   5        488.01        495.77         5.37 o
  -3   8   5        305.39        246.31         3.49 o
  -2   8   5        293.26        333.97         4.22 o
  -1   8   5        950.41        986.01        10.97 o
   0   8   5        181.22        205.80         3.12 o
   1   8   5       3108.42       3306.19        40.65 o
   2   8   5        370.57        347.68         6.58 o
   3   8   5          2.06          3.68         1.26 o
   4   8   5        868.27        808.07        14.51 o
   5   8   5         40.55         32.89         3.01 o
   6   8   5         10.47          8.65         2.67 o
   7   8   5          1.54          3.11         2.72 o
   8   8   5         51.09         51.53         8.17 o
  -9   9   5          0.26          1.49         2.67 o
  -8   9   5         16.42         23.86         2.93 o
  -7   9   5        121.18        124.49         6.40 o
  -6   9   5         17.17         22.15         2.10 o
  -5   9   5        610.73        575.94         7.01 o
  -4   9   5         94.11        118.59         2.21 o
  -3   9   5          2.67          5.46         0.87 o
  -2   9   5       3504.50       3716.34        36.92 o
  -1   9   5       2364.09       2404.77        24.91 o
   0   9   5       2272.59       2388.55        24.79 o
   1   9   5         18.48         21.07         1.47 o
   2   9   5        206.70        204.91         4.79 o
   3   9   5         26.47         33.56         2.03 o
   4   9   5        835.83        851.69        15.10 o
   5   9   5         74.17         60.92         5.35 o
   6   9   5       1477.04       1503.31        25.28 o
   7   9   5        200.15        176.74         6.60 o
   8   9   5        116.17        145.74         6.86 o
  -9  10   5        249.00        253.14         9.80 o
  -8  10   5          0.06          1.62         2.30 o
  -7  10   5        303.24        301.96         6.84 o
  -6  10   5        526.16        483.39         7.81 o
  -5  10   5        681.83        740.47         9.34 o
  -4  10   5        139.22        151.80         2.48 o
  -3  10   5          1.61          1.42         0.76 o
  -2  10   5        427.10        386.46         5.03 o
  -1  10   5       2026.33       1976.30        20.69 o
   0  10   5        102.27        111.13         3.06 o
   1  10   5         29.90         27.70         1.79 o
   2  10   5          5.57          5.81         1.24 o
   3  10   5         20.71         19.22         1.82 o
   4  10   5        176.85        177.10         5.53 o
   5  10   5          2.38          0.93         2.25 o
   6  10   5       2388.98       2350.59        37.18 o
   7  10   5          5.91          8.74         3.18 o
   8  10   5       1018.43       1017.63        19.78 o
  -8  11   5         11.56          4.59         2.98 o
  -7  11   5        615.48        652.27        11.28 o
  -6  11   5         89.38         73.41         3.08 o
  -5  11   5        337.28        321.68         5.17 o
  -4  11   5          0.30          0.27         1.13 o
  -3  11   5         57.34         63.46         1.50 o
  -2  11   5        616.54        636.37         8.49 o
  -1  11   5          0.65          4.09         1.04 o
   0  11   5        357.82        375.16         5.13 o
   1  11   5        112.05        136.17         3.39 o
   2  11   5        819.09        827.19        10.67 o
   3  11   5          4.39          6.70         1.68 o
   4  11   5        997.80        976.36        16.91 o
   5  11   5        137.63        136.52         5.20 o
   6  11   5        122.61        130.57         5.50 o
   7  11   5        444.35        423.77        10.55 o
  -8  12   5        187.50        174.97         6.02 o
  -7  12   5         87.89         83.19         3.91 o
  -6  12   5          0.88          5.74         1.95 o
  -5  12   5        200.21        202.75         3.94 o
  -4  12   5        137.81        130.37         2.76 o
  -3  12   5         16.04         13.68         1.00 o
  -2  12   5          1.50          0.32         1.01 o
  -1  12   5          4.36          1.72         0.99 o
   0  12   5        384.69        404.51         5.19 o
   1  12   5         29.42         34.03         2.25 o
   2  12   5          5.38          3.82         1.44 o
   3  12   5         28.94         23.72         2.11 o
   4  12   5        913.00        871.14        15.57 o
   5  12   5        452.04        442.70         9.86 o
   6  12   5        534.03        527.30        12.85 o
   7  12   5         11.98         17.22         3.27 o
  -8  13   5         39.07         55.08         4.33 o
  -7  13   5        347.25        323.69         7.14 o
  -6  13   5        309.88        293.03         6.37 o
  -5  13   5         35.25         44.17         2.27 o
  -4  13   5        177.38        181.18         3.28 o
  -3  13   5       1116.81       1122.22        10.89 o
  -2  13   5        376.70        370.87         5.57 o
  -1  13   5        750.83        790.34        11.54 o
   0  13   5       2450.06       2479.30        29.24 o
   1  13   5        286.10        289.02         5.37 o
   2  13   5       1274.56       1302.43        17.87 o
   3  13   5        774.86        760.22        11.85 o
   4  13   5        282.31        301.39         7.40 o
   5  13   5        164.52        171.07         6.90 o
   6  13   5         43.75         46.58         3.86 o
   7  13   5        113.58        149.04        19.81 o
  -8  14   5         93.75         92.21         5.42 o
  -7  14   5        198.42        190.26         7.22 o
  -6  14   5        195.55        218.89         5.40 o
  -5  14   5       1407.54       1336.45        18.64 o
  -4  14   5         92.26         95.72         2.93 o
  -3  14   5         16.37         21.13         1.23 o
  -2  14   5        426.48        411.21        10.04 o
  -1  14   5        267.77        263.88         4.38 o
   0  14   5        219.17        238.77         4.19 o
   1  14   5        112.81        120.67         3.73 o
   2  14   5       2635.29       2683.78        34.61 o
   3  14   5         13.44         17.42         4.11 o
   4  14   5        501.79        511.56        10.54 o
   5  14   5        243.52        242.91         9.91 o
   6  14   5         12.26          4.26         2.65 o
   7  14   5         91.63        108.69         7.22 o
  -8  15   5         51.80         64.47         4.64 o
  -7  15   5         32.78         31.78         3.81 o
  -6  15   5         39.58         36.33         2.65 o
  -5  15   5        850.01        820.09        12.40 o
  -4  15   5        137.89        110.25         3.15 o
  -3  15   5        221.24        222.17         3.36 o
  -2  15   5       1874.36       1803.85        21.13 o
  -1  15   5        103.02         92.15         2.42 o
   0  15   5       1503.24       1405.62        16.90 o
   1  15   5        496.17        467.71         7.60 o
   2  15   5        549.29        517.57         8.46 o
   3  15   5        131.74        134.24         5.75 o
   4  15   5        106.31         94.80         4.43 o
   5  15   5         44.79         40.85         4.14 o
   6  15   5         37.36         29.11         4.34 o
   7  15   5         75.63         76.04        13.21 o
  -8  16   5         66.89         65.18         4.71 o
  -7  16   5         13.42         23.10         3.89 o
  -6  16   5         82.84         82.65         4.34 o
  -5  16   5        650.40        650.54        10.30 o
  -4  16   5          4.02          5.35         1.55 o
  -3  16   5         73.63         72.99         2.36 o
  -2  16   5        137.43        142.32         5.23 o
  -1  16   5        413.61        445.38         6.36 o
   0  16   5          0.07          1.36         1.04 o
   1  16   5        665.85        649.65         9.78 o
   2  16   5       1314.10       1300.40        17.94 o
   3  16   5         22.68         20.56         2.55 o
   4  16   5       2207.51       2168.63        33.75 o
   5  16   5         57.32         62.89         4.12 o
   6  16   5         13.07         15.49         3.80 o
   7  16   5        127.04        129.96        11.82 o
  -7  17   5          2.31         -0.26         3.66 o
  -6  17   5         29.67         37.32         4.88 o
  -5  17   5         17.64         15.89         2.93 o
  -4  17   5         33.06         37.36         2.05 o
  -3  17   5       1373.70       1413.92        15.44 o
  -2  17   5        235.87        225.94         4.66 o
  -1  17   5        102.96        102.04         3.20 o
   0  17   5        491.98        502.64         7.11 o
   1  17   5        663.74        684.96         9.30 o
   2  17   5         47.08         45.64         2.49 o
   3  17   5         13.19         19.53         2.56 o
   4  17   5        267.30        276.33         7.24 o
   5  17   5         44.48         43.25         4.50 o
   6  17   5          5.51          4.33         3.31 o
  -7  18   5          0.37          1.56         2.50 o
  -6  18   5         51.38         42.87         4.12 o
  -5  18   5        132.28        128.81         4.59 o
  -4  18   5        248.30        240.46         4.51 o
  -3  18   5       1414.94       1403.13        17.05 o
  -2  18   5        167.22        157.73         6.46 o
  -1  18   5        168.82        169.78         3.88 o
   0  18   5         10.59         21.52         1.44 o
   1  18   5        285.49        267.86         6.38 o
   2  18   5        293.64        306.00         5.96 o
   3  18   5         76.16         90.98         4.17 o
   4  18   5        191.55        186.12         7.17 o
   5  18   5         39.16         32.87         5.39 o
   6  18   5        279.59        281.36        10.04 o
  -7  19   5         97.96        119.35         5.48 o
  -6  19   5         39.47         39.68         4.08 o
  -5  19   5         96.45         86.36         3.94 o
  -4  19   5          7.47          6.87         2.56 o
  -3  19   5       1216.81       1150.64        14.31 o
  -2  19   5        925.66        928.72        16.51 o
  -1  19   5         74.46         69.42         3.93 o
   0  19   5        228.70        224.59         3.97 o
   1  19   5        102.04        114.50         3.03 o
   2  19   5         12.96          9.69         2.78 o
   3  19   5        215.29        186.52         6.85 o
   4  19   5          0.53          3.84         2.82 o
   5  19   5        157.18        168.22         7.32 o
   6  19   5         76.52         75.69         9.04 o
  -7  20   5          7.28          5.37         3.15 o
  -6  20   5        159.39        173.01         6.75 o
  -5  20   5         29.96         32.38         3.13 o
  -4  20   5         32.00         36.32         2.21 o
  -3  20   5         14.91         17.66         3.51 o
  -2  20   5         35.31         35.41         3.33 o
  -1  20   5        754.07        739.52        13.84 o
   0  20   5        128.48        129.17         2.89 o
   1  20   5        460.07        445.50         6.77 o
   2  20   5        457.05        433.25        10.61 o
   3  20   5         29.10         25.18         3.41 o
   4  20   5          7.93         11.86         3.08 o
   5  20   5         21.19         24.32         3.84 o
   6  20   5         84.76         94.74         6.58 o
  -6  21   5         40.67         44.34         4.05 o
  -5  21   5         77.72         73.50         4.31 o
  -4  21   5         30.15         34.87         1.99 o
  -3  21   5        254.31        257.79         9.56 o
  -2  21   5        207.24        222.52         7.80 o
  -1  21   5        170.10        180.69        11.23 o
   0  21   5        400.30        403.20         8.00 o
   1  21   5        569.93        568.87         8.88 o
   2  21   5         71.14         92.16         4.68 o
   3  21   5        407.53        408.86        10.95 o
   4  21   5         86.02         96.15         5.76 o
   5  21   5         35.00         37.52         9.21 o
  -6  22   5         87.94        100.91         6.08 o
  -5  22   5          5.60          6.06         2.37 o
  -4  22   5         19.94         17.25         1.56 o
  -3  22   5         64.22         72.27        14.60 o
  -2  22   5         40.13         43.78         4.34 o
  -1  22   5        547.05        573.85        14.36 o
   0  22   5          8.84          7.35         1.52 o
   1  22   5        367.58        359.96         6.34 o
   2  22   5          0.02          1.26         2.26 o
   3  22   5        235.74        208.49        11.64 o
   4  22   5         18.74         24.81         4.34 o
   5  22   5          0.01          0.51         3.01 o
  -5  23   5         17.59         24.48         2.95 o
  -4  23   5         50.32         61.26         2.94 o
  -3  23   5         34.92         36.41         4.40 o
  -2  23   5         40.97         38.67         4.16 o
  -1  23   5          9.31          5.48         3.06 o
   0  23   5        227.01        272.03        11.08 o
   1  23   5         37.24         26.96         1.82 o
   2  23   5        445.82        392.15         9.48 o
   3  23   5         22.68         24.54         5.73 o
   4  23   5         28.40         29.38         5.04 o
  -5  24   5         83.45         84.11         4.25 o
  -4  24   5        247.81        270.53         9.93 o
  -3  24   5        124.30        141.57         9.56 o
  -2  24   5         39.81         46.51         4.65 o
  -1  24   5         73.51         67.39         5.25 o
   0  24   5         61.58         82.96         8.17 o
   1  24   5       1083.13       1135.96        18.86 o
   2  24   5         22.09         26.77         2.78 o
   3  24   5          2.11          5.21         2.75 o
   4  24   5          1.38          5.60         3.01 o
  -4  25   5          1.05          3.13         6.26 o
  -3  25   5         33.81         29.27         4.30 o
  -2  25   5         61.12         47.09         4.79 o
  -1  25   5        216.03        198.61        22.94 o
   0  25   5         74.23         66.81         5.14 o
   1  25   5          3.26          5.10         3.06 o
   2  25   5         16.25         21.48         2.55 o
   3  25   5          5.72          3.48         2.63 o
   4  25   5          0.29          0.41         5.91 o
  -4  26   5         75.80         78.44         6.33 o
  -3  26   5         20.28         25.66         5.39 o
  -2  26   5          6.21          3.32         3.26 o
  -1  26   5          3.77          3.61         3.17 o
   0  26   5        232.15        215.09         8.21 o
   1  26   5        513.73        516.13        13.62 o
   2  26   5         60.79         52.07         4.90 o
   3  26   5          1.11          2.04         3.10 o
  -3  27   5          6.52          5.73         3.51 o
  -2  27   5          0.00          0.61         2.92 o
  -1  27   5         29.74         50.60         4.84 o
   0  27   5         45.92         64.26         5.39 o
   1  27   5         51.81         58.15         5.14 o
   2  27   5        179.61        196.78         7.96 o
  -2  28   5        149.79        150.93         7.22 o
  -1  28   5        107.83        131.87         6.62 o
   0  28   5         26.54         19.34         3.93 o
   1  28   5         40.27         46.13         4.75 o
  -9   0   6         47.92         52.80         7.82 o
  -8   0   6         15.21          9.90         2.93 o
  -7   0   6          9.76          8.34         2.74 o
  -6   0   6         36.20         35.84         3.14 o
  -5   0   6       2541.56       2511.63        38.06 o
  -4   0   6       2572.46       2479.15        44.36 o
  -3   0   6          8.91         28.25         2.51 o
  -2   0   6         37.23         28.28         1.90 o
  -1   0   6         32.60         23.64         2.06 o
   0   0   6       1622.19       1800.72        28.42 o
   1   0   6        450.63        494.96         9.50 o
   2   0   6        629.64        700.44        17.58 o
   3   0   6        204.33        175.71         7.47 o
   4   0   6         69.90         66.91         4.65 o
   5   0   6         50.77         50.43         8.34 o
   6   0   6        126.84        149.80        10.08 o
   7   0   6         46.69         43.44         6.95 o
   8   0   6        996.29       1023.89        34.41 o
  -9   1   6         60.04         63.64         4.29 o
  -8   1   6         44.53         54.41         3.01 o
  -7   1   6        262.56        264.97         5.22 o
  -6   1   6         69.17         63.62         2.71 o
  -5   1   6         25.35         29.59         1.93 o
  -4   1   6         25.15         30.08         1.43 o
  -3   1   6         24.23         18.50         1.25 o
  -2   1   6          2.75          4.11         0.94 o
  -1   1   6         85.79        103.60         2.33 o
   0   1   6        978.27       1074.92        12.25 o
   1   1   6       3789.74       4199.89        43.04 o
   2   1   6          6.52         11.92         1.37 o
   3   1   6         81.33         99.77         3.07 o
   4   1   6        470.35        446.19         8.21 o
   5   1   6        685.14        665.58        11.34 o
   6   1   6        263.88        244.57        20.51 o
   7   1   6          1.43          2.09         3.44 o
   8   1   6         19.74         15.47         4.67 o
  -9   2   6        250.23        263.92         6.49 o
  -8   2   6          0.20         -0.90         1.92 o
  -7   2   6        156.92        146.85         3.99 o
  -6   2   6        555.03        541.77         7.68 o
  -5   2   6        963.34        893.21        10.97 o
  -4   2   6        191.48        190.46         3.36 o
  -3   2   6         51.67         55.74         2.72 o
  -2   2   6       2873.68       3059.29        27.45 o
  -1   2   6       1702.41       1842.51        17.06 o
   0   2   6        887.35        998.35        13.42 o
   1   2   6        268.55        270.57         4.42 o
   2   2   6        331.07        312.66         6.41 o
   3   2   6       2147.09       2176.31        25.80 o
   4   2   6        313.35        325.11         6.73 o
   5   2   6        159.16        184.13         9.40 o
   6   2   6         40.85         44.92         4.54 o
   7   2   6         12.05         12.51         3.93 o
   8   2   6         32.09         37.34         5.28 o
  -9   3   6         27.38         29.77         3.03 o
  -8   3   6         52.74         49.87         3.26 o
  -7   3   6        421.41        422.42         6.88 o
  -6   3   6        246.38        232.20         4.55 o
  -5   3   6         14.28         16.26         1.61 o
  -4   3   6        775.83        762.28         8.09 o
  -3   3   6          0.41         -0.03         0.89 o
  -2   3   6        862.26        892.52        12.51 o
  -1   3   6        258.39        297.33         3.91 o
   0   3   6        535.10        609.85         7.09 o
   1   3   6        253.13        253.35         6.36 o
   2   3   6         76.42         79.47         2.75 o
   3   3   6        451.50        525.59        11.32 o
   4   3   6       1029.56       1042.75        15.59 o
   5   3   6       2169.14       2022.05        32.12 o
   6   3   6        511.89        526.59        11.63 o
   7   3   6         85.42        112.98         7.13 o
   8   3   6        503.95        560.05        16.10 o
  -9   4   6         24.17         24.85         3.24 o
  -8   4   6        133.43        134.14         4.56 o
  -7   4   6         84.97         91.33         3.32 o
  -6   4   6         44.96         46.45         2.35 o
  -5   4   6        298.44        311.55         5.10 o
  -4   4   6         89.20         75.69         2.11 o
  -3   4   6         36.28         37.25         1.83 o
  -2   4   6        236.99        251.15         3.51 o
  -1   4   6        222.79        261.81         3.59 o
   0   4   6        781.60        797.38        10.05 o
   1   4   6        196.01        219.83         4.19 o
   2   4   6        506.21        525.58        10.26 o
   3   4   6        644.82        628.22         9.07 o
   4   4   6        151.53        159.33         4.60 o
   5   4   6        110.79        130.76         5.25 o
   6   4   6        186.41        202.45         6.82 o
   7   4   6        617.68        643.82        16.83 o
   8   4   6         55.04         56.73         5.88 o
  -9   5   6         56.68         54.11         4.12 o
  -8   5   6          6.89          8.90         2.27 o
  -7   5   6         36.67         29.70         2.59 o
  -6   5   6          3.71          2.96         1.44 o
  -5   5   6        659.53        610.74         8.12 o
  -4   5   6         94.57         90.63         2.24 o
  -3   5   6        215.65        194.57         3.94 o
  -2   5   6        152.36        162.86         2.89 o
  -1   5   6        442.58        470.70         6.03 o
   0   5   6       1186.95       1229.00        12.64 o
   1   5   6        567.75        607.92         8.48 o
   2   5   6         95.91        113.92         3.57 o
   3   5   6        142.53        131.55         3.53 o
   4   5   6        218.17        209.56         6.14 o
   5   5   6         48.01         50.54         3.68 o
   6   5   6        193.06        205.46         6.75 o
   7   5   6         49.27         53.45         5.73 o
   8   5   6        811.27        846.95        42.40 o
  -9   6   6        181.50        183.51         6.20 o
  -8   6   6         13.61         16.39         2.41 o
  -7   6   6         24.64         27.45         2.45 o
  -6   6   6          0.41         -1.36         1.36 o
  -5   6   6          0.25          1.02         1.27 o
  -4   6   6         64.73         67.11         2.04 o
  -3   6   6         16.71         17.40         1.30 o
  -2   6   6        145.38        143.01         3.48 o
  -1   6   6        202.99        181.47         3.79 o
   0   6   6        758.54        840.72         9.20 o
   1   6   6         34.70         42.73         2.04 o
   2   6   6          0.02         -0.35         1.14 o
   3   6   6         24.94         30.99         2.08 o
   4   6   6          1.19          2.47         2.07 o
   5   6   6         49.29         48.92         3.77 o
   6   6   6        815.20        771.98        17.13 o
   7   6   6         30.19         43.55         6.95 o
   8   6   6         75.22         71.24         6.51 o
  -9   7   6         23.83         28.42         3.43 o
  -8   7   6         18.25         21.28         2.88 o
  -7   7   6         34.57         43.97         2.84 o
  -6   7   6         62.73         68.67         3.12 o
  -5   7   6         20.65         19.24         2.04 o
  -4   7   6        136.17        150.54         2.80 o
  -3   7   6         69.95         61.22         2.84 o
  -2   7   6        241.49        253.85         4.81 o
  -1   7   6        229.61        256.18         4.06 o
   0   7   6        182.92        150.92         2.77 o
   1   7   6        739.60        753.09         9.96 o
   2   7   6        624.98        640.58         9.03 o
   3   7   6        156.98        141.06         3.65 o
   4   7   6        650.59        647.39        15.46 o
   5   7   6       2649.16       2512.12        39.06 o
   6   7   6         54.90         55.37         4.18 o
   7   7   6         38.85         44.02         5.28 o
  -8   8   6         42.88         48.38         4.48 o
  -7   8   6         85.11         78.62         3.53 o
  -6   8   6         48.33         51.93         2.78 o
  -5   8   6          0.33          2.60         1.30 o
  -4   8   6         32.92         29.30         1.54 o
  -3   8   6          1.27          2.76         1.01 o
  -2   8   6        129.24        138.27         2.83 o
  -1   8   6        366.87        368.07         8.03 o
   0   8   6          0.15          1.58         0.89 o
   1   8   6        222.32        235.21         4.70 o
   2   8   6          7.94          6.14         1.51 o
   3   8   6        140.37        140.50         4.81 o
   4   8   6       1478.72       1484.50        24.34 o
   5   8   6        739.09        745.67        14.37 o
   6   8   6       1215.86       1242.81        22.06 o
   7   8   6         17.35         11.48         3.27 o
  -8   9   6          9.89          5.64         2.51 o
  -7   9   6        246.16        263.73         6.40 o
  -6   9   6        265.82        243.92         5.20 o
  -5   9   6          2.91          2.67         1.45 o
  -4   9   6          8.13          4.59         1.09 o
  -3   9   6        268.72        264.12         3.88 o
  -2   9   6        569.11        614.64         7.64 o
  -1   9   6        251.39        271.79         4.14 o
   0   9   6        630.99        659.44        11.31 o
   1   9   6        606.29        596.25        10.59 o
   2   9   6        587.78        581.42         9.35 o
   3   9   6        274.09        252.29         6.54 o
   4   9   6         77.47         78.52         5.56 o
   5   9   6        559.83        545.04        11.68 o
   6   9   6        592.17        546.55        12.02 o
   7   9   6          7.55         -0.33         2.87 o
  -8  10   6        183.15        184.81         5.80 o
  -7  10   6        138.72        153.30         6.42 o
  -6  10   6        151.61        142.23         4.09 o
  -5  10   6       1441.76       1439.64        18.47 o
  -4  10   6         53.99         41.62         1.85 o
  -3  10   6        808.53        803.81         8.79 o
  -2  10   6        121.91        112.82         2.46 o
  -1  10   6         21.33         30.40         1.46 o
   0  10   6        176.04        205.18         3.76 o
   1  10   6         30.48         38.80         2.30 o
   2  10   6         17.73         25.75         2.82 o
   3  10   6          2.24          3.32         2.13 o
   4  10   6          1.67          3.17         3.10 o
   5  10   6         74.46         81.18         4.68 o
   6  10   6        153.67        167.71         6.34 o
   7  10   6        137.69        122.36         7.61 o
  -8  11   6         16.47         20.36         2.86 o
  -7  11   6         13.75         11.69         2.45 o
  -6  11   6         99.24         86.88         3.70 o
  -5  11   6        191.71        185.40         3.95 o
  -4  11   6        114.18        125.67         2.85 o
  -3  11   6        155.07        149.65         3.50 o
  -2  11   6        393.66        418.80         5.62 o
  -1  11   6         10.66          8.05         1.05 o
   0  11   6         22.75         12.81         1.32 o
   1  11   6         32.85         38.77         2.30 o
   2  11   6        999.53        990.94        14.49 o
   3  11   6        603.08        608.25        11.81 o
   4  11   6        267.87        249.75         9.88 o
   5  11   6         27.14         22.11         3.66 o
   6  11   6          4.13          9.57         2.91 o
   7  11   6        308.68        306.20         9.20 o
  -8  12   6          4.97         13.50         2.70 o
  -7  12   6        121.72        117.31         4.51 o
  -6  12   6        137.57        136.63         5.37 o
  -5  12   6          8.51          4.98         1.52 o
  -4  12   6        110.80        106.86         4.71 o
  -3  12   6          9.19          8.68         1.49 o
  -2  12   6          0.00          2.23         1.17 o
  -1  12   6        143.24        148.19         3.13 o
   0  12   6       2608.60       2711.36        28.21 o
   1  12   6        598.98        560.74         9.02 o
   2  12   6        113.57        118.07         3.71 o
   3  12   6       1791.84       1770.62        28.07 o
   4  12   6         10.37         15.29         2.76 o
   5  12   6        572.84        537.63        21.05 o
   6  12   6        126.38        129.05         5.74 o
   7  12   6        132.88        120.93         6.19 o
  -8  13   6         10.55         11.14         2.70 o
  -7  13   6          2.02          1.06         2.08 o
  -6  13   6        247.78        207.49         5.28 o
  -5  13   6        112.93        114.66         3.47 o
  -4  13   6          2.56          1.05         1.18 o
  -3  13   6        256.61        271.06         4.50 o
  -2  13   6          9.46          8.41         1.45 o
  -1  13   6        257.73        251.82         5.61 o
   0  13   6        190.08        166.17         3.04 o
   1  13   6        247.37        225.08         4.92 o
   2  13   6        121.28        124.02         3.80 o
   3  13   6       1262.84       1261.23        21.04 o
   4  13   6         18.11         11.04         2.80 o
   5  13   6        191.79        190.59         6.37 o
   6  13   6        305.65        322.36        11.26 o
   7  13   6        448.49        474.89        17.90 o
  -8  14   6         12.47         11.62         2.69 o
  -7  14   6         79.79         88.76         4.15 o
  -6  14   6        468.11        457.74         8.55 o
  -5  14   6        442.16        431.95         7.13 o
  -4  14   6        130.60        126.31         2.97 o
  -3  14   6          8.66          8.30         1.17 o
  -2  14   6         18.29         19.01         2.06 o
  -1  14   6       1360.19       1351.67        16.48 o
   0  14   6       1033.46       1012.45        13.87 o
   1  14   6         15.13         17.11         1.88 o
   2  14   6        104.68         88.79         3.36 o
   3  14   6        216.63        212.92         6.02 o
   4  14   6        211.16        206.32         6.43 o
   5  14   6        131.24        122.77         5.46 o
   6  14   6        284.04        296.64        13.07 o
   7  14   6        110.02         97.55        15.64 o
  -7  15   6         36.71         52.63         4.36 o
  -6  15   6          8.42         15.56         2.30 o
  -5  15   6         19.50         20.34         2.03 o
  -4  15   6         17.51         10.92         1.43 o
  -3  15   6         26.70         24.42         1.49 o
  -2  15   6         24.92         32.19         1.78 o
  -1  15   6        366.70        370.86         5.81 o
   0  15   6        305.78        313.41         6.12 o
   1  15   6         10.87         10.34         1.73 o
   2  15   6          7.36          6.40         2.13 o
   3  15   6         12.33         10.38         2.34 o
   4  15   6          9.41          6.64         2.61 o
   5  15   6        266.08        264.37         7.59 o
   6  15   6        127.59        143.56         7.32 o
  -7  16   6        120.27        126.73         5.12 o
  -6  16   6         35.82         38.84         2.74 o
  -5  16   6       1082.44       1081.03        14.36 o
  -4  16   6          8.22          4.24         1.30 o
  -3  16   6          0.14          0.35         1.07 o
  -2  16   6         21.59         33.21         2.52 o
  -1  16   6        110.00        103.74         2.80 o
   0  16   6        182.70        173.55         3.73 o
   1  16   6         17.05         13.57         1.62 o
   2  16   6        963.36        945.10        16.32 o
   3  16   6         10.53         15.94         2.71 o
   4  16   6        104.79        107.19         4.88 o
   5  16   6        254.14        254.33        16.16 o
   6  16   6         33.25         51.36         5.43 o
  -7  17   6        178.30        201.17         6.70 o
  -6  17   6        230.21        231.29         5.60 o
  -5  17   6         40.99         40.01         2.40 o
  -4  17   6        137.05        108.27         2.78 o
  -3  17   6        701.19        664.57         8.24 o
  -2  17   6        164.25        162.15         3.41 o
  -1  17   6          0.39         -0.77         1.14 o
   0  17   6        456.05        448.93         6.81 o
   1  17   6        336.31        345.72         5.82 o
   2  17   6        169.54        156.39         5.21 o
   3  17   6         64.14         73.41         7.06 o
   4  17   6          0.99          1.90         2.34 o
   5  17   6         80.42         85.35        14.77 o
   6  17   6          9.56         11.33         3.76 o
  -7  18   6         20.97         20.66         3.20 o
  -6  18   6        274.54        283.20         7.47 o
  -5  18   6          4.41          7.33         1.69 o
  -4  18   6        127.29        120.81         2.95 o
  -3  18   6        682.51        664.64         8.19 o
  -2  18   6          8.18         11.24         1.18 o
  -1  18   6          2.40          6.61         1.26 o
   0  18   6         85.46         92.39         2.83 o
   1  18   6        144.05        130.97         3.42 o
   2  18   6         22.86         21.84         2.70 o
   3  18   6          0.44          2.02         2.06 o
   4  18   6         17.69         17.72         4.34 o
   5  18   6         62.59         55.37         6.43 o
   6  18   6        214.99        236.01         9.50 o
  -6  19   6          1.75          1.91         2.24 o
  -5  19   6         46.91         50.77         3.09 o
  -4  19   6         27.72         29.27         1.64 o
  -3  19   6        129.47        122.57         3.01 o
  -2  19   6         22.32         22.42         1.96 o
  -1  19   6       1464.20       1414.32        19.67 o
   0  19   6          3.11          5.18         1.71 o
   1  19   6        533.69        522.45         7.81 o
   2  19   6         33.76         34.20         5.28 o
   3  19   6         30.31         35.96         3.84 o
   4  19   6        140.46        147.06         6.76 o
   5  19   6          2.30          0.70         3.26 o
  -6  20   6         62.37         62.05         3.87 o
  -5  20   6          0.29          0.63         1.83 o
  -4  20   6         75.82         77.86         2.74 o
  -3  20   6        512.45        493.85         7.30 o
  -2  20   6        458.47        466.25         7.98 o
  -1  20   6        900.43        909.22        13.75 o
   0  20   6        135.08        143.66         3.31 o
   1  20   6       1142.18       1117.76        14.31 o
   2  20   6         15.81         17.43         2.95 o
   3  20   6        120.94         99.41         5.40 o
   4  20   6        142.52        166.49         7.30 o
   5  20   6        420.42        381.66        11.67 o
  -6  21   6          3.35         -3.75         6.60 o
  -5  21   6         34.02         38.72         3.18 o
  -4  21   6         30.21         33.84         1.88 o
  -3  21   6         41.91         34.59         2.21 o
  -2  21   6         52.15         61.64         4.20 o
  -1  21   6         66.63         78.38         4.53 o
   0  21   6        274.57        241.97         5.92 o
   1  21   6        238.65        229.98         5.94 o
   2  21   6         35.21         37.79         3.10 o
   3  21   6        139.96        146.64        13.03 o
   4  21   6         63.95         67.33         5.18 o
   5  21   6         12.77         14.40         3.84 o
  -5  22   6        102.40        128.82         4.88 o
  -4  22   6          2.14          2.21         1.66 o
  -3  22   6        410.54        418.59        22.24 o
  -2  22   6         10.24          5.43         3.31 o
  -1  22   6        110.18         96.87         6.23 o
   0  22   6         15.35         19.52         2.28 o
   1  22   6         46.52         57.62         3.38 o
   2  22   6        812.01        797.79        25.77 o
   3  22   6         57.87         56.86         4.56 o
   4  22   6         11.54         19.99         4.69 o
  -5  23   6          8.20          8.69         3.11 o
  -4  23   6        107.48        129.75        10.08 o
  -3  23   6        167.81        153.66         7.22 o
  -2  23   6        118.50        116.40         6.67 o
  -1  23   6        127.46        140.13         6.83 o
   0  23   6          0.04          1.75         1.71 o
   1  23   6        126.37        142.36         6.98 o
   2  23   6        115.15        137.24         4.92 o
   3  23   6          8.91         11.95         5.21 o
   4  23   6          0.63          2.70         5.73 o
  -4  24   6        224.48        264.29        11.82 o
  -3  24   6        354.34        374.92        15.47 o
  -2  24   6          0.41          3.13         3.26 o
  -1  24   6         37.91         43.73         4.90 o
   0  24   6        217.14        236.70         5.80 o
   1  24   6         70.53         78.01         7.30 o
   2  24   6        185.51        180.63         5.68 o
   3  24   6        125.95        122.56         6.24 o
  -4  25   6         11.77         18.59        10.25 o
  -3  25   6         21.90         33.78         4.79 o
  -2  25   6        173.69        164.92         7.72 o
  -1  25   6        393.76        427.61        12.61 o
   0  25   6         36.47         37.57         2.58 o
   1  25   6        292.72        305.67        15.81 o
   2  25   6          4.02          3.14         3.41 o
   3  25   6        389.77        444.71        13.31 o
  -3  26   6         83.48         95.10         7.99 o
  -2  26   6         16.22         16.53         4.87 o
  -1  26   6          0.39         -0.99         3.17 o
   0  26   6        182.50        210.49         8.59 o
   1  26   6          5.70          7.01         3.51 o
   2  26   6        138.99        155.06        10.77 o
  -2  27   6          5.14          8.20         3.66 o
  -1  27   6          0.66          3.90         3.41 o
   0  27   6        109.50        135.31         7.22 o
   1  27   6        499.69        513.74        14.44 o
  -8   1   7          9.77         12.84         2.42 o
  -7   1   7        110.87        102.53         3.54 o
  -6   1   7         86.64         92.26         3.25 o
  -5   1   7        131.12        122.15         3.25 o
  -4   1   7          0.01          0.06         1.28 o
  -3   1   7       2138.35       2149.54        26.52 o
  -2   1   7       1021.09       1010.81        11.86 o
  -1   1   7        122.90        105.67         2.55 o
   0   1   7        245.86        270.81         4.44 o
   1   1   7        525.36        579.31         9.69 o
   2   1   7        428.37        433.12         7.93 o
   3   1   7         59.44         66.26         3.29 o
   4   1   7          7.25          8.30         2.47 o
   5   1   7         64.45         76.12         5.65 o
   6   1   7          0.45          6.12         4.34 o
   7   1   7        236.19        224.80        10.43 o
  -8   2   7          0.16          2.14         2.04 o
  -7   2   7          0.84          1.65         1.67 o
  -6   2   7        362.08        339.38         5.81 o
  -5   2   7        152.67        149.62         3.81 o
  -4   2   7         19.17         20.44         2.46 o
  -3   2   7         20.50         17.27         1.34 o
  -2   2   7         22.79         20.93         1.37 o
  -1   2   7         32.93         27.25         1.45 o
   0   2   7         43.34         53.01         1.87 o
   1   2   7        131.26        126.84         3.38 o
   2   2   7          1.66          1.00         1.34 o
   3   2   7          9.86          7.49         1.90 o
   4   2   7         13.64          7.41         2.47 o
   5   2   7        284.60        286.85         9.58 o
   6   2   7         31.06         25.39         4.30 o
   7   2   7        461.26        439.45        13.64 o
  -8   3   7         92.70         95.90         4.76 o
  -7   3   7        115.02        122.03         4.19 o
  -6   3   7        803.56        759.59        10.04 o
  -5   3   7        261.29        258.22         4.72 o
  -4   3   7        416.13        386.28         6.48 o
  -3   3   7          1.71          0.92         1.03 o
  -2   3   7        444.98        434.06         5.32 o
  -1   3   7       1818.47       1864.19        17.48 o
   0   3   7        577.31        618.33         7.46 o
   1   3   7          2.62          3.86         1.34 o
   2   3   7         47.14         45.44         2.89 o
   3   3   7          8.63          5.93         3.04 o
   4   3   7        398.74        399.36         9.16 o
   5   3   7         39.94         45.19         6.95 o
   6   3   7        157.88        133.72         7.32 o
   7   3   7        175.64        170.84         8.23 o
  -8   4   7          7.74         14.28         2.47 o
  -7   4   7         49.15         50.73         3.10 o
  -6   4   7        262.11        254.66         4.88 o
  -5   4   7        460.98        465.84         6.85 o
  -4   4   7         21.36         18.20         1.86 o
  -3   4   7        791.80        825.44         9.35 o
  -2   4   7        109.69         89.00         2.74 o
  -1   4   7       2587.11       2680.25        26.06 o
   0   4   7        182.96        162.02         3.11 o
   1   4   7         88.19         97.21         3.08 o
   2   4   7        190.30        156.83         3.95 o
   3   4   7         36.35         38.98         3.26 o
   4   4   7          0.06          1.27         2.21 o
   5   4   7         47.66         57.96         4.28 o
   6   4   7        117.25        134.96        18.94 o
   7   4   7          8.61         12.69         4.18 o
  -8   5   7        449.88        474.74         8.72 o
  -7   5   7         39.60         42.46         2.93 o
  -6   5   7        150.18        150.51         4.24 o
  -5   5   7        407.05        387.74         6.02 o
  -4   5   7        595.44        605.87         8.89 o
  -3   5   7        553.20        567.00         7.02 o
  -2   5   7        588.37        613.98         7.25 o
  -1   5   7       1168.49       1168.44        12.34 o
   0   5   7         32.64         31.53         1.64 o
   1   5   7          9.79          8.52         1.44 o
   2   5   7         96.48         96.41         3.16 o
   3   5   7        204.83        180.07         5.81 o
   4   5   7        200.00        191.84         6.47 o
   5   5   7          6.06          7.49         3.23 o
   6   5   7         43.19         38.75         4.92 o
   7   5   7         75.52         72.65         6.26 o
  -8   6   7        708.15        782.66        13.50 o
  -7   6   7        116.05        120.21         4.22 o
  -6   6   7         11.32         14.51         2.07 o
  -5   6   7          1.80          0.74         1.27 o
  -4   6   7       1152.18       1155.31        13.60 o
  -3   6   7        113.31        103.23         2.84 o
  -2   6   7        296.01        328.18         4.61 o
  -1   6   7        238.97        241.77         3.80 o
   0   6   7         19.84         26.32         1.53 o
   1   6   7          0.75         -0.55         1.51 o
   2   6   7          0.56          6.52         2.06 o
   3   6   7        206.38        187.45         5.94 o
   4   6   7         55.19         42.61         3.57 o
   5   6   7         19.75         21.60         3.18 o
   6   6   7          2.19          5.12         3.56 o
   7   6   7        127.59        123.62        19.81 o
  -8   7   7          1.13          3.13         2.42 o
  -7   7   7         15.18         13.69         2.29 o
  -6   7   7        128.00        111.23         3.78 o
  -5   7   7        124.46        109.25         3.30 o
  -4   7   7        166.09        132.91         3.28 o
  -3   7   7        295.62        276.63         4.62 o
  -2   7   7        449.53        505.63         6.25 o
  -1   7   7         75.78         87.26         2.67 o
   0   7   7         51.39         56.21         3.20 o
   1   7   7          2.57          1.27         1.38 o
   2   7   7        169.26        154.98         5.10 o
   3   7   7        311.19        315.16         7.75 o
   4   7   7        152.32        144.78         5.47 o
   5   7   7         42.19         52.51         4.06 o
   6   7   7         13.74          5.51         5.21 o
   7   7   7          0.02          0.17         3.44 o
  -8   8   7          8.94         18.54         2.92 o
  -7   8   7        106.63        124.22         4.24 o
  -6   8   7          2.64          4.28         1.83 o
  -5   8   7         11.16         13.10         1.79 o
  -4   8   7          3.51          0.77         1.32 o
  -3   8   7        432.05        424.92         6.09 o
  -2   8   7        340.28        332.95         5.10 o
  -1   8   7          1.19         -0.74         1.10 o
   0   8   7        920.87        894.35        12.09 o
   1   8   7          8.24          8.77         1.82 o
   2   8   7        190.87        187.92         5.57 o
   3   8   7        340.27        328.08         7.99 o
   4   8   7         28.35         27.21         3.17 o
   5   8   7        725.21        726.32        20.17 o
   6   8   7         12.22         12.51         3.93 o
   7   8   7        221.92        215.01         9.34 o
  -8   9   7        111.98        118.18         5.12 o
  -7   9   7         17.13         16.65         2.55 o
  -6   9   7        227.68        230.17         5.21 o
  -5   9   7         41.86         33.99         2.20 o
  -4   9   7        202.62        222.47         4.30 o
  -3   9   7        691.24        680.35         8.81 o
  -2   9   7        150.86        122.67         2.85 o
  -1   9   7       1602.26       1638.48        18.00 o
   0   9   7         15.93         23.71         1.61 o
   1   9   7        227.33        255.72         8.15 o
   2   9   7        332.57        307.26         7.47 o
   3   9   7        773.34        753.00        14.16 o
   4   9   7          0.44          1.35         2.34 o
   5   9   7         20.22         18.90         3.26 o
   6   9   7        469.73        451.97        10.95 o
   7   9   7         59.03         76.18         6.60 o
  -8  10   7         24.03         30.52         3.18 o
  -7  10   7        132.07        151.37         5.00 o
  -6  10   7         31.47         42.29         2.95 o
  -5  10   7        447.27        383.08         6.67 o
  -4  10   7         57.70         58.01         2.98 o
  -3  10   7          0.16          0.94         1.42 o
  -2  10   7        259.87        239.40         4.04 o
  -1  10   7         24.98         34.85         1.77 o
   0  10   7        386.01        368.16         5.47 o
   1  10   7        180.30        184.77         4.63 o
   2  10   7        299.63        293.91         7.24 o
   3  10   7         35.36         49.92         3.58 o
   4  10   7        796.28        777.97        21.66 o
   5  10   7         18.46         24.85         3.22 o
   6  10   7        262.83        261.58         8.18 o
   7  10   7        428.23        426.48        13.39 o
  -8  11   7          1.57          2.67         2.53 o
  -7  11   7        216.05        211.09         5.75 o
  -6  11   7         33.88         26.98         2.68 o
  -5  11   7        561.87        593.23         8.44 o
  -4  11   7         36.65         43.04         2.23 o
  -3  11   7         31.14         28.87         2.05 o
  -2  11   7         11.67         13.13         1.66 o
  -1  11   7        539.18        566.47         8.31 o
   0  11   7       1156.75       1146.37        13.17 o
   1  11   7          0.40         -0.27         1.54 o
   2  11   7         83.62         72.42         5.03 o
   3  11   7       2670.49       2583.66        39.78 o
   4  11   7          0.33          3.40         2.59 o
   5  11   7          2.32         -1.30         2.31 o
   6  11   7         26.96         16.46         3.40 o
  -8  12   7         46.70         68.34         4.18 o
  -7  12   7         11.52         17.86         2.67 o
  -6  12   7         67.64         55.22         3.30 o
  -5  12   7          0.52          2.75         1.73 o
  -4  12   7       1877.00       1744.80        19.62 o
  -3  12   7          0.09          0.64         1.46 o
  -2  12   7        106.20         98.64         3.16 o
  -1  12   7          0.03          1.85         1.40 o
   0  12   7        656.89        583.91        10.39 o
   1  12   7         37.51         34.28         2.47 o
   2  12   7        801.47        738.44        13.78 o
   3  12   7          0.03          6.67         2.50 o
   4  12   7        688.06        651.99        13.20 o
   5  12   7          0.21          0.06         2.50 o
   6  12   7         22.61         29.37         3.72 o
  -7  13   7        178.23        196.01         5.63 o
  -6  13   7        243.85        247.78         5.93 o
  -5  13   7        907.80        884.95        12.39 o
  -4  13   7        474.25        436.87         7.13 o
  -3  13   7        110.10        113.83         3.39 o
  -2  13   7        152.87        165.04         3.82 o
  -1  13   7       1126.19       1117.93        14.37 o
   0  13   7        213.79        219.59         6.31 o
   1  13   7        654.48        610.69        10.04 o
   2  13   7        817.15        840.45        15.19 o
   3  13   7        184.76        170.47         5.71 o
   4  13   7        164.35        152.93         5.82 o
   5  13   7        156.31        149.76         5.96 o
   6  13   7        479.58        531.93        14.95 o
  -7  14   7        315.63        295.31         7.05 o
  -6  14   7        360.86        370.03         8.93 o
  -5  14   7        304.57        284.76         5.68 o
  -4  14   7          0.49         -1.45         1.45 o
  -3  14   7         31.03         30.30         2.08 o
  -2  14   7         42.64         40.40         2.82 o
  -1  14   7        523.23        525.98         7.89 o
   0  14   7       1719.02       1656.15        20.22 o
   1  14   7        257.10        303.75         5.67 o
   2  14   7         40.34         44.84         4.51 o
   3  14   7        334.40        347.83         8.45 o
   4  14   7         20.03         23.36         4.08 o
   5  14   7         38.42         49.00         4.14 o
   6  14   7          0.44         -0.03         2.79 o
  -7  15   7        239.63        228.04         6.82 o
  -6  15   7         15.73         32.67         2.83 o
  -5  15   7        594.01        607.83         9.37 o
  -4  15   7         56.97         49.71         2.53 o
  -3  15   7          0.12          1.88         1.47 o
  -2  15   7        845.06        810.73        11.05 o
  -1  15   7        347.05        369.42         6.14 o
   0  15   7          3.23          5.71         1.53 o
   1  15   7       2750.16       2607.79        34.46 o
   2  15   7          0.70          1.67         2.15 o
   3  15   7         72.47         76.78         9.09 o
   4  15   7          0.03         -1.58         2.41 o
   5  15   7        228.30        229.43         7.35 o
   6  15   7          2.40          4.50         3.66 o
  -7  16   7        344.32        336.26         7.56 o
  -6  16   7         79.23         88.17         4.82 o
  -5  16   7         46.81         58.77         2.86 o
  -4  16   7         81.27         71.45         2.89 o
  -3  16   7         43.55         39.68         2.22 o
  -2  16   7         22.15         23.70         1.87 o
  -1  16   7         28.71         31.60         1.99 o
   0  16   7        291.00        287.83         5.34 o
   1  16   7        587.74        638.54        12.74 o
   2  16   7         32.29         34.74         3.60 o
   3  16   7         21.95         23.05         3.07 o
   4  16   7         10.84         13.79         2.84 o
   5  16   7        299.27        322.06        10.84 o
  -6  17   7         19.82         18.95         2.37 o
  -5  17   7         17.59         17.06         2.23 o
  -4  17   7        127.21        108.96         4.12 o
  -3  17   7         38.16         38.00         1.83 o
  -2  17   7         41.01         49.44         2.34 o
  -1  17   7         48.71         57.39         2.98 o
   0  17   7         45.49         40.49         2.38 o
   1  17   7        157.17        143.89         4.48 o
   2  17   7       1148.72       1140.27        21.53 o
   3  17   7         19.91         18.29         2.97 o
   4  17   7        191.00        196.27         6.63 o
   5  17   7         66.84         65.28         5.68 o
  -6  18   7         56.97         52.78         3.86 o
  -5  18   7          2.43          2.55         1.76 o
  -4  18   7         36.16         37.97         2.22 o
  -3  18   7         58.29         60.47         2.16 o
  -2  18   7        190.59        178.45         4.15 o
  -1  18   7        146.92        121.62         3.24 o
   0  18   7          4.08          2.39         1.85 o
   1  18   7         15.90          9.64         1.96 o
   2  18   7        350.28        339.23         8.23 o
   3  18   7        162.32        174.89         6.03 o
   4  18   7         13.07          7.37         4.52 o
   5  18   7        170.49        177.97        11.82 o
  -6  19   7         20.48         23.36         3.07 o
  -5  19   7          5.10          9.74         2.31 o
  -4  19   7        326.98        348.85         7.25 o
  -3  19   7        841.75        898.82        12.08 o
  -2  19   7        138.17        129.90         4.03 o
  -1  19   7          7.48          3.81         1.60 o
   0  19   7        124.68        141.69         3.59 o
   1  19   7        239.46        248.32         6.92 o
   2  19   7        103.37         99.24         4.51 o
   3  19   7        151.33        157.29         9.91 o
   4  19   7         25.98         40.71         4.68 o
   5  19   7         41.63         47.69         5.26 o
  -5  20   7         18.00         15.83         3.11 o
  -4  20   7          4.44          4.06         1.89 o
  -3  20   7          1.08          2.02         1.38 o
  -2  20   7         57.37         57.09         2.91 o
  -1  20   7          2.01          4.57         1.66 o
   0  20   7        167.24        162.83         3.85 o
   1  20   7         71.05         72.64         3.52 o
   2  20   7         61.35         76.30         4.47 o
   3  20   7         48.71         48.52         4.56 o
   4  20   7          9.74         14.71         3.73 o
  -5  21   7          3.52          3.34         3.57 o
  -4  21   7          5.90         10.67         1.92 o
  -3  21   7         89.53         88.47         3.95 o
  -2  21   7         63.68         52.26         3.35 o
  -1  21   7         62.21         59.94         4.87 o
   0  21   7        176.20        181.88         5.39 o
   1  21   7        339.32        372.56         8.47 o
   2  21   7         75.31         73.30         4.17 o
   3  21   7         89.45         94.42         5.91 o
   4  21   7          1.15          3.63         4.52 o
  -5  22   7        106.84        127.78         7.07 o
  -4  22   7         44.39         45.62         2.88 o
  -3  22   7         94.48         83.37         6.38 o
  -2  22   7          1.17          0.01         5.04 o
  -1  22   7         97.40        101.08         7.03 o
   0  22   7         15.03          8.69         5.21 o
   1  22   7        337.30        368.79         8.36 o
   2  22   7         19.24         15.74         3.46 o
   3  22   7          0.63          5.09         3.82 o
  -4  23   7        108.53        120.62         4.13 o
  -3  23   7         31.41         35.79         4.90 o
  -2  23   7          5.67          1.66         6.78 o
  -1  23   7          1.08         -1.40         4.34 o
   0  23   7         50.30         52.47         6.95 o
   1  23   7        222.89        251.49         9.55 o
   2  23   7        141.29        160.32         6.45 o
   3  23   7          0.07         -2.98         4.00 o
  -3  24   7          0.23          0.49         3.66 o
  -2  24   7        143.29        128.65         7.42 o
  -1  24   7         41.47         36.87         4.75 o
   0  24   7         31.84         61.12         5.64 o
   1  24   7        165.88        187.32         8.34 o
   2  24   7         40.38         33.95         6.26 o
  -2  25   7          1.77         -2.63         3.41 o
  -1  25   7        134.10        146.59         7.72 o
   0  25   7        341.64        317.35        17.03 o
   1  25   7         35.53         33.17         6.26 o
  -1  26   7         10.33         15.17         4.52 o
  -8   0   8         23.90         17.92         4.18 o
  -7   0   8        210.56        221.13         7.08 o
  -6   0   8       1288.16       1253.31        21.53 o
  -5   0   8       1391.14       1326.01        22.13 o
  -4   0   8       1008.28        986.92        20.89 o
  -3   0   8       1865.07       1800.25        34.40 o
  -2   0   8       7133.68       7026.00       100.60 o
  -1   0   8         69.09         65.86         3.46 o
   0   0   8       1646.17       1720.76        30.80 o
   1   0   8       1705.18       1788.34        34.65 o
   2   0   8        847.05        779.99        34.93 o
   3   0   8        337.23        318.71        13.90 o
   4   0   8         33.35         31.97         5.91 o
   5   0   8        978.42        988.10        31.97 o
   6   0   8        255.30        267.27        14.60 o
   7   0   8        282.75        322.18        16.68 o
  -8   1   8         70.47         66.36         4.24 o
  -7   1   8       1206.99       1172.67        16.16 o
  -6   1   8          4.46          6.89         1.93 o
  -5   1   8         40.89         35.23         2.22 o
  -4   1   8          6.39          8.39         1.83 o
  -3   1   8        291.56        306.61         6.24 o
  -2   1   8        428.39        413.27         6.24 o
  -1   1   8          5.18          6.98         1.29 o
   0   1   8       1950.09       1925.56        19.61 o
   1   1   8         55.10         54.54         3.04 o
   2   1   8        785.63        733.13        13.71 o
   3   1   8         72.22         76.83         6.43 o
   4   1   8        299.12        282.21         9.58 o
   5   1   8          0.27          4.05         3.31 o
   6   1   8          1.15          7.12         3.93 o
   7   1   8         96.22         92.69        15.12 o
  -8   2   8         48.10         54.01         3.94 o
  -7   2   8         92.46         88.52         4.26 o
  -6   2   8        160.38        160.44         4.05 o
  -5   2   8        814.77        768.15        10.12 o
  -4   2   8         48.24         51.13         2.98 o
  -3   2   8        477.56        473.97         7.57 o
  -2   2   8        236.43        243.50         5.40 o
  -1   2   8        306.99        282.52         4.27 o
   0   2   8        421.60        402.21         6.12 o
   1   2   8        651.05        632.41        12.17 o
   2   2   8        137.78        119.05         4.88 o
   3   2   8       1512.88       1373.47        28.14 o
   4   2   8        386.26        378.86        11.82 o
   5   2   8        333.50        312.99        12.16 o
   6   2   8        125.95        124.52         7.62 o
  -8   3   8         31.43         36.01         3.11 o
  -7   3   8        101.70        107.73         4.21 o
  -6   3   8         30.29         31.89         2.61 o
  -5   3   8         54.56         55.69         2.63 o
  -4   3   8        368.93        334.89         6.75 o
  -3   3   8        165.52        166.60         4.03 o
  -2   3   8       1235.70       1246.14        15.85 o
  -1   3   8        160.78        156.92         3.54 o
   0   3   8       1446.40       1339.40        16.81 o
   1   3   8         36.78         52.71         3.54 o
   2   3   8        372.35        373.00         8.75 o
   3   3   8        116.59        101.52         8.36 o
   4   3   8        111.26        115.03         6.26 o
   5   3   8        189.98        222.79         8.84 o
   6   3   8        115.94        108.65         8.52 o
  -8   4   8         22.90         29.21         2.91 o
  -7   4   8        162.58        183.96         5.62 o
  -6   4   8        401.06        394.26         7.30 o
  -5   4   8         31.73         39.34         2.85 o
  -4   4   8         13.04         11.69         2.01 o
  -3   4   8       1629.78       1583.64        19.54 o
  -2   4   8        180.16        185.63         4.21 o
  -1   4   8         85.40         86.44         3.89 o
   0   4   8        273.27        279.21         5.32 o
   1   4   8        509.46        471.82         9.96 o
   2   4   8        486.90        446.56         9.76 o
   3   4   8        305.31        281.21         7.48 o
   4   4   8          8.89          9.65         3.82 o
   5   4   8        286.48        287.39        15.47 o
   6   4   8          0.15         -2.18         3.56 o
  -8   5   8         64.45         70.74         3.90 o
  -7   5   8         46.80         47.34         3.12 o
  -6   5   8         20.85         18.66         2.25 o
  -5   5   8        552.84        506.33         9.13 o
  -4   5   8        112.44        109.61         3.76 o
  -3   5   8        174.45        184.71         4.23 o
  -2   5   8       1550.08       1502.32        18.60 o
  -1   5   8        846.37        826.34        10.30 o
   0   5   8        284.31        264.70         5.20 o
   1   5   8        480.18        475.17        11.48 o
   2   5   8        630.55        652.51        12.77 o
   3   5   8         28.38         28.58         3.79 o
   4   5   8        653.85        650.15        16.21 o
   5   5   8          5.76          5.66         3.31 o
   6   5   8        421.82        447.96        13.64 o
  -8   6   8         59.78         66.77         4.20 o
  -7   6   8         68.98         78.40         3.75 o
  -6   6   8         19.52         14.18         2.14 o
  -5   6   8       1154.41       1083.35        14.69 o
  -4   6   8        700.26        703.44        13.30 o
  -3   6   8         28.28         23.00         2.02 o
  -2   6   8       2262.07       2195.20        26.10 o
  -1   6   8         39.45         46.82         2.26 o
   0   6   8         45.39         52.54         2.56 o
   1   6   8        154.90        119.62         4.79 o
   2   6   8          8.35          4.89         3.60 o
   3   6   8        540.63        493.82        13.78 o
   4   6   8         15.61         19.98         3.20 o
   5   6   8        103.03         91.50         6.38 o
   6   6   8          0.03          2.87         3.66 o
  -8   7   8          9.34         14.83         4.33 o
  -7   7   8          0.19          0.89         1.96 o
  -6   7   8          6.01          4.00         1.91 o
  -5   7   8         27.47         32.99         3.17 o
  -4   7   8       1317.96       1252.48        18.35 o
  -3   7   8        509.78        490.59         7.70 o
  -2   7   8        327.82        352.32         6.13 o
  -1   7   8        228.34        215.52         4.16 o
   0   7   8         44.88         66.29         2.80 o
   1   7   8        974.19        924.40        16.50 o
   2   7   8        372.91        355.35         8.53 o
   3   7   8        876.44        834.29        15.69 o
   4   7   8         34.32         29.79         3.42 o
   5   7   8         25.82         35.25         4.54 o
   6   7   8        330.16        320.48        11.18 o
  -8   8   8         81.75         90.31         4.77 o
  -7   8   8         20.00         26.54         2.93 o
  -6   8   8         25.90         18.00         2.30 o
  -5   8   8        120.09        116.88         3.87 o
  -4   8   8        680.31        645.15        10.99 o
  -3   8   8          3.25          2.89         1.90 o
  -2   8   8        285.10        297.59         6.48 o
  -1   8   8        961.34        888.92        10.92 o
   0   8   8        103.19         99.73         3.26 o
   1   8   8        895.59        913.84        19.44 o
   2   8   8         12.32         13.55         2.67 o
   3   8   8        158.32        131.81         5.33 o
   4   8   8        105.83        103.90         5.45 o
   5   8   8          1.03         -0.03         4.00 o
   6   8   8         26.25         29.41         4.90 o
  -7   9   8         16.56         16.61         2.80 o
  -6   9   8         47.12         47.12         2.94 o
  -5   9   8         14.69         20.55         2.38 o
  -4   9   8        143.23        172.66         4.97 o
  -3   9   8         29.30         27.86         3.18 o
  -2   9   8       1025.91        983.41        14.91 o
  -1   9   8        364.18        359.86         7.18 o
   0   9   8         38.24         43.54         2.39 o
   1   9   8        288.38        248.39         6.89 o
   2   9   8         97.07         80.41         5.93 o
   3   9   8        296.69        296.82         9.01 o
   4   9   8        115.51        105.12         5.35 o
   5   9   8         73.04         76.39         5.88 o
   6   9   8          0.02          2.60         3.76 o
  -7  10   8          1.56          2.78         2.45 o
  -6  10   8        878.73        941.30        19.01 o
  -5  10   8        561.78        543.43        10.65 o
  -4  10   8         12.62          9.48         1.99 o
  -3  10   8          9.55          8.93         3.06 o
  -2  10   8        108.80         97.11         3.84 o
  -1  10   8        129.95        112.28         6.37 o
   0  10   8         89.57         98.71         4.96 o
   1  10   8       1605.63       1535.94        25.11 o
   2  10   8        100.65        105.46         5.93 o
   3  10   8        705.04        692.06        16.20 o
   4  10   8         54.78         59.37         4.29 o
   5  10   8          6.55          5.94         4.69 o
   6  10   8         21.58         15.89         4.40 o
  -7  11   8         49.10         38.60         3.23 o
  -6  11   8        591.04        591.56        12.04 o
  -5  11   8        300.77        321.82         6.93 o
  -4  11   8        282.92        274.64         5.09 o
  -3  11   8         29.76         19.07         2.37 o
  -2  11   8         53.84         48.54         4.41 o
  -1  11   8          8.70         14.95         2.16 o
   0  11   8        358.79        324.61         7.88 o
   1  11   8         29.64         37.24         3.36 o
   2  11   8        157.59        169.04         6.34 o
   3  11   8          2.56          5.11         2.50 o
   4  11   8          3.87          4.76         2.89 o
   5  11   8          0.12          0.03         2.86 o
   6  11   8          9.69         14.46         4.25 o
  -7  12   8        135.03        141.59         5.07 o
  -6  12   8         35.80         45.57         3.25 o
  -5  12   8          6.30          8.67         2.14 o
  -4  12   8        296.46        284.26         5.70 o
  -3  12   8        519.56        489.81         9.00 o
  -2  12   8         12.66         19.65         2.33 o
  -1  12   8         66.74         60.81         3.28 o
   0  12   8        539.95        500.46         9.10 o
   1  12   8        799.67        831.70        13.34 o
   2  12   8        183.29        168.11         5.82 o
   3  12   8         83.32         87.20         4.75 o
   4  12   8        271.94        268.16         7.98 o
   5  12   8         17.18         13.16         3.26 o
   6  12   8         17.64         20.76         4.50 o
  -7  13   8          0.84          0.58         2.29 o
  -6  13   8          4.46         16.93         2.44 o
  -5  13   8        283.85        263.93         6.81 o
  -4  13   8        589.58        542.15         8.57 o
  -3  13   8        427.92        387.29         7.78 o
  -2  13   8         63.47         63.81         3.31 o
  -1  13   8        835.30        749.85        12.13 o
   0  13   8        290.54        257.90         6.08 o
   1  13   8       1078.90       1004.21        15.42 o
   2  13   8         55.47         42.35         3.53 o
   3  13   8          8.40         13.62         2.96 o
   4  13   8         68.71         88.04         5.05 o
   5  13   8         22.52         31.17         3.80 o
  -7  14   8        122.11        127.71         6.52 o
  -6  14   8         11.20         12.35         2.61 o
  -5  14   8        108.65         93.67         3.88 o
  -4  14   8         32.82         31.33         2.35 o
  -3  14   8        228.79        224.24         5.68 o
  -2  14   8        439.46        435.87         8.35 o
  -1  14   8        124.16        104.50         4.05 o
   0  14   8        941.24        968.89        14.97 o
   1  14   8         84.21         72.23         3.66 o
   2  14   8         40.94         55.28         3.94 o
   3  14   8        212.11        214.30         6.74 o
   4  14   8          1.53          4.09         3.30 o
   5  14   8         49.87         46.22         4.31 o
  -6  15   8        213.93        277.03         6.52 o
  -5  15   8         40.57         44.00         3.21 o
  -4  15   8         13.49         14.56         1.99 o
  -3  15   8        575.01        622.94        13.85 o
  -2  15   8        226.30        243.28         7.88 o
  -1  15   8        529.55        504.89         9.68 o
   0  15   8         37.93         52.88         3.15 o
   1  15   8        170.70        175.12         5.92 o
   2  15   8        179.03        194.85         6.44 o
   3  15   8          2.75          1.44         2.40 o
   4  15   8         74.50         83.20         5.05 o
   5  15   8         75.92         74.35         5.10 o
  -6  16   8         27.17         29.50         2.84 o
  -5  16   8         16.59         16.32         2.27 o
  -4  16   8          1.47          1.11         1.58 o
  -3  16   8        122.62         99.92         4.01 o
  -2  16   8          0.59          0.43         1.85 o
  -1  16   8          3.27          0.87         1.93 o
   0  16   8        394.03        430.87        10.33 o
   1  16   8          0.24         -0.80         1.93 o
   2  16   8        191.02        205.55         7.99 o
   3  16   8         32.83         39.25         3.73 o
   4  16   8        162.98        162.87         7.16 o
   5  16   8         48.01         53.47         5.68 o
  -6  17   8          0.45         -0.03         2.04 o
  -5  17   8        752.92        785.04        15.85 o
  -4  17   8          8.44         21.17         2.13 o
  -3  17   8          1.77         -1.24         1.79 o
  -2  17   8        103.45         91.87         3.80 o
  -1  17   8         72.24         57.76         3.17 o
   0  17   8         86.25         92.37         7.12 o
   1  17   8          8.94          8.20         2.25 o
   2  17   8        243.14        241.14        10.80 o
   3  17   8         15.07         18.66         3.38 o
   4  17   8          0.49         -0.70         6.78 o
  -5  18   8         11.66         17.48         2.17 o
  -4  18   8        292.36        283.72         5.56 o
  -3  18   8         27.29         35.34         3.93 o
  -2  18   8         72.72         83.75         7.07 o
  -1  18   8        156.89        139.21         8.78 o
   0  18   8        613.94        645.62        11.10 o
   1  18   8         22.38         27.46         2.65 o
   2  18   8         72.92         80.64         7.07 o
   3  18   8          5.39          5.48         2.65 o
   4  18   8         80.26         93.20         6.78 o
  -5  19   8         34.57         49.42         3.37 o
  -4  19   8        107.70        131.48         4.65 o
  -3  19   8        105.70         93.72         3.80 o
  -2  19   8         93.12         80.44         5.12 o
  -1  19   8          0.16          0.37         1.82 o
   0  19   8         10.28          5.14         2.01 o
   1  19   8          1.91          1.66         2.06 o
   2  19   8         13.93         25.13         3.20 o
   3  19   8         19.20         23.24         5.91 o
   4  19   8         77.43        100.35         6.67 o
  -5  20   8        348.80        325.86         7.45 o
  -4  20   8          7.23         10.66         2.44 o
  -3  20   8         93.37         90.21         3.81 o
  -2  20   8         11.48         10.98         3.11 o
  -1  20   8          2.21          4.52         2.81 o
   0  20   8         13.11         13.66         2.16 o
   1  20   8         29.55         37.96         3.67 o
   2  20   8          2.66          3.13         2.43 o
   3  20   8          0.94         -1.44         2.95 o
  -4  21   8        109.51        100.84         5.34 o
  -3  21   8          0.96         -1.67         2.08 o
  -2  21   8          0.66         -0.44         3.66 o
  -1  21   8          5.40          0.00         3.51 o
   0  21   8          2.72          5.56         4.17 o
   1  21   8         18.70         18.49         2.89 o
   2  21   8         79.66         93.77         4.83 o
   3  21   8         62.92         71.37         5.40 o
  -4  22   8         15.82          8.31         2.28 o
  -3  22   8          1.19          1.72         1.82 o
  -2  22   8          2.83          7.77         4.00 o
  -1  22   8          4.46          2.18         6.26 o
   0  22   8          4.98          1.60         3.31 o
   1  22   8          7.90          9.75         4.17 o
   2  22   8        111.34        144.23         5.57 o
  -3  23   8          7.75          2.35         3.91 o
  -2  23   8         99.47        116.68         7.82 o
  -1  23   8          4.45          0.17         5.21 o
   0  23   8         62.65         76.87         6.48 o
   1  23   8          5.20          7.51         3.80 o
  -1  24   8        155.86        166.48         8.56 o
   0  24   8         16.86         27.82         4.59 o
  -7   1   9         77.49         71.11         4.21 o
  -6   1   9        108.13        115.50         4.67 o
  -5   1   9        217.01        211.38         4.63 o
  -4   1   9          2.03          4.68         2.03 o
  -3   1   9          3.23          5.67         1.99 o
  -2   1   9        940.43        879.23        13.60 o
  -1   1   9       1937.26       1933.58        26.24 o
   0   1   9         15.77         12.83         2.15 o
   1   1   9        105.57        101.14         5.77 o
   2   1   9        205.96        227.85        10.08 o
   3   1   9        642.45        627.65        15.85 o
   4   1   9         24.51         25.89         4.42 o
   5   1   9        192.53        190.77         8.72 o
   6   1   9         19.04         33.45         5.03 o
  -7   2   9        281.18        257.10         6.94 o
  -6   2   9          0.13         -0.53         1.88 o
  -5   2   9         31.83         36.09         2.70 o
  -4   2   9        304.57        293.60         6.55 o
  -3   2   9       1202.88       1200.53        17.55 o
  -2   2   9         23.47         27.30         2.53 o
  -1   2   9        126.25        138.66         4.40 o
   0   2   9       2774.80       2668.56        35.14 o
   1   2   9         12.61         14.37         3.31 o
   2   2   9         27.28         29.36         4.05 o
   3   2   9        401.71        409.39        11.92 o
   4   2   9        121.44        135.83         7.08 o
   5   2   9         96.65        127.45         7.99 o
   6   2   9         11.57         10.04         4.05 o
  -7   3   9          5.76          7.33         2.27 o
  -6   3   9          6.94          8.88         2.13 o
  -5   3   9        594.44        557.85         9.10 o
  -4   3   9        112.27        118.05         4.62 o
  -3   3   9       1978.11       1898.33        25.88 o
  -2   3   9        288.65        315.81         6.63 o
  -1   3   9         24.57         24.83         2.43 o
   0   3   9        234.11        222.43         5.40 o
   1   3   9         26.52         35.68         4.52 o
   2   3   9        216.79        226.96         9.21 o
   3   3   9          3.51          7.65         3.44 o
   4   3   9         31.94         36.42         8.34 o
   5   3   9        442.56        439.62        13.51 o
   6   3   9          1.04         -0.70         3.44 o
  -7   4   9         84.35         83.52         4.42 o
  -6   4   9         65.23         60.57         3.37 o
  -5   4   9        148.60        129.01         4.12 o
  -4   4   9        462.34        441.27         9.89 o
  -3   4   9        107.60        121.18         4.10 o
  -2   4   9       1068.03       1067.18        15.84 o
  -1   4   9       1857.82       1777.85        24.40 o
   0   4   9        157.17        147.50         5.67 o
   1   4   9       2342.58       2181.45        41.90 o
   2   4   9        880.06        876.24        19.90 o
   3   4   9        455.33        398.67        11.79 o
   4   4   9        136.78        138.90         7.13 o
   5   4   9          9.13         23.27         4.54 o
   6   4   9          3.08          2.09         3.93 o
  -7   5   9         92.51         98.69         4.45 o
  -6   5   9          0.12         -1.84         1.84 o
  -5   5   9        193.31        185.33         4.86 o
  -4   5   9        435.88        435.17         9.76 o
  -3   5   9         67.69         77.25         4.28 o
  -2   5   9       1435.18       1461.69        20.62 o
  -1   5   9          5.72         10.51         2.11 o
   0   5   9         28.59         28.97         2.35 o
   1   5   9         38.79         29.26         5.56 o
   2   5   9        156.78        157.50         6.87 o
   3   5   9        101.14        124.43         6.98 o
   4   5   9         92.33         93.11         8.17 o
   5   5   9        256.44        245.81         9.69 o
   6   5   9        120.49        142.42         8.70 o
  -7   6   9        323.26        345.07         8.41 o
  -6   6   9         16.85          9.06         2.23 o
  -5   6   9        787.54        800.73        11.86 o
  -4   6   9        470.95        459.31        12.33 o
  -3   6   9        228.27        208.61        10.80 o
  -2   6   9       1416.04       1400.24        23.26 o
  -1   6   9        122.53        115.52         3.70 o
   0   6   9         58.97         58.73         2.92 o
   1   6   9          2.83          1.33         2.12 o
   2   6   9       2244.30       2107.32        41.03 o
   3   6   9        404.68        421.56        19.46 o
   4   6   9         34.24         31.19         4.40 o
   5   6   9          9.05          3.85         4.17 o
  -7   7   9         31.01         32.85         3.33 o
  -6   7   9        133.26        109.44         4.13 o
  -5   7   9        271.32        280.32         6.02 o
  -4   7   9         67.21         68.72         4.26 o
  -3   7   9       1906.32       1738.16        28.07 o
  -2   7   9        154.58        162.86         5.71 o
  -1   7   9        248.05        214.54         6.02 o
   0   7   9        794.84        780.82        12.75 o
   1   7   9        602.24        558.51        11.74 o
   2   7   9          2.04         13.00         5.91 o
   3   7   9       1213.63       1120.64        43.79 o
   4   7   9          8.70         11.23         3.80 o
   5   7   9         29.15         27.34         4.67 o
  -7   8   9        196.51        225.47         8.03 o
  -6   8   9        284.83        285.80         6.26 o
  -5   8   9          0.52          2.49         2.20 o
  -4   8   9        724.73        725.15        26.33 o
  -3   8   9         64.74         51.46         3.72 o
  -2   8   9        706.20        693.70        11.70 o
  -1   8   9        122.12        118.09         4.69 o
   0   8   9        224.14        194.67         5.34 o
   1   8   9        520.48        525.87         9.71 o
   2   8   9        272.42        250.23         7.94 o
   3   8   9        153.64        184.78         7.85 o
   4   8   9         45.94         41.60         4.90 o
   5   8   9          0.04          3.66         3.66 o
  -7   9   9         55.88         55.03         4.21 o
  -6   9   9         35.94         39.31         3.21 o
  -5   9   9         39.86         40.11         2.82 o
  -4   9   9         16.14         21.39         3.90 o
  -3   9   9         51.40         46.27         3.72 o
  -2   9   9          4.70          1.58         2.02 o
  -1   9   9        202.94        189.49         5.25 o
   0   9   9        142.68        141.73         4.61 o
   1   9   9        255.44        263.85         7.52 o
   2   9   9         86.20         99.55         5.22 o
   3   9   9        576.42        523.80        14.09 o
   4   9   9        328.36        323.21        11.64 o
   5   9   9         87.09        104.76         7.25 o
  -7  10   9         69.19         73.29         4.24 o
  -6  10   9         28.21         25.76         2.92 o
  -5  10   9        218.11        194.78         5.47 o
  -4  10   9        127.66        169.50         5.87 o
  -3  10   9        165.23        149.36         5.36 o
  -2  10   9        112.04        119.84         4.40 o
  -1  10   9        148.43        147.99         5.75 o
   0  10   9          6.31         12.08         2.39 o
   1  10   9        537.69        545.12        10.13 o
   2  10   9        221.43        215.94         8.54 o
   3  10   9         32.35         35.07         4.50 o
   4  10   9         23.36         17.97         4.05 o
   5  10   9        342.83        352.04        14.77 o
  -6  11   9        255.85        234.37         6.22 o
  -5  11   9          5.26          4.18         2.21 o
  -4  11   9        286.63        231.69         6.89 o
  -3  11   9        372.96        360.95         8.73 o
  -2  11   9        514.93        453.80         8.79 o
  -1  11   9          1.25          1.88         2.12 o
   0  11   9         60.38         93.51         4.15 o
   1  11   9          7.73         16.07         2.57 o
   2  11   9        274.10        267.79         7.81 o
   3  11   9          3.13         -0.01         2.45 o
   4  11   9         75.44         86.44         6.43 o
   5  11   9         14.63         21.79         4.40 o
  -6  12   9          9.49         15.36         2.62 o
  -5  12   9          8.83         13.45         2.47 o
  -4  12   9        279.81        289.64         7.72 o
  -3  12   9        329.61        318.18         8.07 o
  -2  12   9        309.05        337.80         7.35 o
  -1  12   9        124.10        116.63         4.47 o
   0  12   9         30.19         19.00         2.56 o
   1  12   9         53.76         47.84         4.67 o
   2  12   9       1287.50       1315.95        26.81 o
   3  12   9          0.02          2.54         2.65 o
   4  12   9        124.99        111.88         7.65 o
   5  12   9         90.81         87.48         6.67 o
  -6  13   9          4.29          3.15         2.25 o
  -5  13   9        227.07        205.80         5.55 o
  -4  13   9          0.00          0.82         2.44 o
  -3  13   9        403.96        354.88        12.09 o
  -2  13   9          0.79          5.01         2.14 o
  -1  13   9         10.94         11.87         2.37 o
   0  13   9        139.79        140.76         4.77 o
   1  13   9         67.98         58.48         3.60 o
   2  13   9         32.70         40.36         3.78 o
   3  13   9        306.00        310.72         8.62 o
   4  13   9         11.24         16.79         4.00 o
  -6  14   9         16.30         25.49         2.83 o
  -5  14   9          6.31          5.50         2.24 o
  -4  14   9         16.65         14.83         2.34 o
  -3  14   9         20.67         27.47         2.85 o
  -2  14   9         87.07         84.12         4.00 o
  -1  14   9        121.02        135.94         4.80 o
   0  14   9         61.56         59.83         3.55 o
   1  14   9         36.96         35.12         3.96 o
   2  14   9          2.06          4.59         2.81 o
   3  14   9         44.20         39.64         6.23 o
   4  14   9         71.49         75.78         5.99 o
  -6  15   9          0.16         -1.44         2.12 o
  -5  15   9          6.22          8.66         2.27 o
  -4  15   9        156.47        154.28         4.68 o
  -3  15   9          0.05          4.19         2.23 o
  -2  15   9          6.86         10.92         2.30 o
  -1  15   9          0.74          2.04         2.00 o
   0  15   9         18.79         15.83         2.48 o
   1  15   9        183.74        169.22         5.29 o
   2  15   9        379.91        370.82         9.40 o
   3  15   9         89.03         76.21         4.90 o
   4  15   9         49.80         44.06         4.90 o
  -5  16   9         54.81         60.14         3.51 o
  -4  16   9        136.10        124.88         4.29 o
  -3  16   9        259.49        227.15         5.95 o
  -2  16   9          0.38          1.40         2.14 o
  -1  16   9          5.43          9.95         2.33 o
   0  16   9         13.02         13.57         2.49 o
   1  16   9         16.23         14.27         2.54 o
   2  16   9        325.79        345.74         7.87 o
   3  16   9        346.37        376.14        10.06 o
   4  16   9          0.05          0.10         3.79 o
  -5  17   9         62.38         74.61         3.72 o
  -4  17   9         45.63         44.08         2.90 o
  -3  17   9         29.14         24.61         2.70 o
  -2  17   9          0.03         -1.94         1.94 o
  -1  17   9        135.32        156.49         4.97 o
   0  17   9         89.65         86.60         4.18 o
   1  17   9        117.83        120.13         5.53 o
   2  17   9         64.78         70.52         4.12 o
   3  17   9          0.41         -0.55         2.71 o
  -4  18   9        220.89        211.43         6.66 o
  -3  18   9         55.03         50.99         4.71 o
  -2  18   9         51.55         67.09         4.36 o
  -1  18   9          3.98          9.47         2.36 o
   0  18   9        217.28        192.31         5.59 o
   1  18   9         16.37         13.77         2.60 o
   2  18   9        113.47        128.39         6.97 o
   3  18   9          0.05          6.67         3.47 o
  -4  19   9          2.09          4.28         2.38 o
  -3  19   9         27.95         37.76         4.31 o
  -2  19   9        338.96        393.34        10.71 o
  -1  19   9         20.64         15.45         2.59 o
   0  19   9         21.77         44.16         4.77 o
   1  19   9         40.51         48.26         3.45 o
   2  19   9          0.00         -4.69         4.69 o
  -3  20   9          0.92          1.51         2.05 o
  -2  20   9         74.52         73.42         5.24 o
  -1  20   9         10.70          8.85         3.26 o
   0  20   9         54.60         59.37         3.65 o
   1  20   9        269.74        288.19        14.11 o
   2  20   9         91.60        110.17         5.53 o
  -3  21   9        242.56        311.00        14.57 o
  -2  21   9          4.78          4.01         4.00 o
  -1  21   9        147.04        167.05        19.81 o
   0  21   9         78.67         93.57        15.47 o
   1  21   9          0.10          0.39         2.49 o
  -1  22   9         85.81        118.36         7.92 o
  -7   0  10         23.74         29.24         4.79 o
  -6   0  10          0.50          2.09         3.44 o
  -5   0  10         73.85         77.44         6.60 o
  -4   0  10         10.50         11.86         5.21 o
  -3   0  10         53.29         51.36         4.79 o
  -2   0  10        663.23        661.35        16.08 o
  -1   0  10        983.27        962.59        21.12 o
   0   0  10        326.95        311.22         9.82 o
   1   0  10       1222.61       1127.22        24.20 o
   2   0  10         33.00         41.71         6.60 o
   3   0  10        548.19        522.72        20.85 o
   4   0  10        479.66        526.54        21.20 o
   5   0  10        177.59        171.00        12.16 o
  -7   1  10        112.32        129.00         5.38 o
  -6   1  10         24.14         22.93         2.91 o
  -5   1  10         23.99         23.71         2.54 o
  -4   1  10        331.28        309.83        13.23 o
  -3   1  10         17.88         18.71         2.43 o
  -2   1  10        308.56        303.48         6.82 o
  -1   1  10        890.44        840.08        14.20 o
   0   1  10         64.70         56.53         3.37 o
   1   1  10        457.60        426.82         8.54 o
   2   1  10         94.97         80.56         5.77 o
   3   1  10         87.14         83.08         6.26 o
   4   1  10          8.04         11.07         7.82 o
   5   1  10         37.20         53.31         6.13 o
  -7   2  10        131.43        137.75         5.62 o
  -6   2  10         75.63         66.60         4.03 o
  -5   2  10         17.32         16.14         2.35 o
  -4   2  10        127.69        123.68         5.27 o
  -3   2  10       1385.40       1350.27        19.68 o
  -2   2  10        597.44        618.04        10.72 o
  -1   2  10          9.96          5.01         2.15 o
   0   2  10        175.45        140.58         6.77 o
   1   2  10          1.88          3.87         2.07 o
   2   2  10          1.87          0.35         3.06 o
   3   2  10         59.73         77.15         9.04 o
   4   2  10        247.50        236.65         9.71 o
   5   2  10         50.84         67.78        10.43 o
  -7   3  10        115.29        124.99         6.03 o
  -6   3  10          8.26         10.08         2.26 o
  -5   3  10        267.08        266.92         5.99 o
  -4   3  10         93.56        100.04         5.17 o
  -3   3  10        198.31        197.24         7.41 o
  -2   3  10          0.70          2.57         3.11 o
  -1   3  10        823.82        802.86        12.93 o
   0   3  10        105.45        105.99         4.97 o
   1   3  10         48.52         52.84         3.38 o
   2   3  10          6.39          4.02         3.26 o
   3   3  10         41.35         48.93         5.14 o
   4   3  10        659.78        665.68        20.16 o
   5   3  10         10.40         19.56         9.56 o
  -6   4  10        118.97        119.99         5.60 o
  -5   4  10         77.50         90.13         3.88 o
  -4   4  10        146.31        148.35         7.93 o
  -3   4  10        192.53        191.82         8.43 o
  -2   4  10        172.01        170.63        12.37 o
  -1   4  10          9.33         16.15         2.86 o
   0   4  10        466.47        418.88         8.32 o
   1   4  10        196.17        184.90         5.28 o
   2   4  10        156.02        142.83         7.25 o
   3   4  10        751.46        721.15        23.11 o
   4   4  10         10.23         12.10         4.87 o
   5   4  10          0.40          3.03         4.00 o
  -6   5  10          1.32         -2.04         2.04 o
  -5   5  10        395.39        387.29         7.76 o
  -4   5  10          0.94          3.09         2.59 o
  -3   5  10        257.46        253.70         9.67 o
  -2   5  10        425.54        457.44        11.86 o
  -1   5  10        518.08        483.95        10.69 o
   0   5  10        306.87        313.75        12.10 o
   1   5  10        402.79        417.26         9.95 o
   2   5  10         61.48         44.33         9.04 o
   3   5  10         56.27         61.95         6.08 o
   4   5  10        332.03        340.10        11.79 o
   5   5  10          0.02         -3.51         4.34 o
  -6   6  10        209.15        191.69         5.47 o
  -5   6  10        195.96        204.50         5.29 o
  -4   6  10        569.37        550.07        13.65 o
  -3   6  10        167.49        168.16         6.06 o
  -2   6  10        106.90        106.57         5.01 o
  -1   6  10       1190.09       1112.28        19.65 o
   0   6  10        854.26        828.71        15.70 o
   1   6  10        368.67        355.97         9.00 o
   2   6  10         68.91         64.37         5.64 o
   3   6  10          3.70         14.42         3.93 o
   4   6  10         33.47         40.77         5.14 o
  -6   7  10         15.89         24.30         3.01 o
  -5   7  10        347.70        371.83         7.32 o
  -4   7  10         13.86         21.46         3.20 o
  -3   7  10        104.63        108.75         5.17 o
  -2   7  10         29.88         38.92         3.63 o
  -1   7  10         13.52         22.75         3.16 o
   0   7  10        320.96        298.51         8.07 o
   1   7  10        576.81        608.64        12.69 o
   2   7  10        443.78        393.57        11.90 o
   3   7  10         18.49         14.13         4.16 o
   4   7  10          1.40          4.88         3.80 o
  -6   8  10         18.71         15.07         2.86 o
  -5   8  10        228.28        201.00         5.27 o
  -4   8  10        527.24        479.14        10.87 o
  -3   8  10         55.05         46.77         3.86 o
  -2   8  10        929.55        944.42        18.30 o
  -1   8  10         19.54         19.57         3.14 o
   0   8  10          8.96          8.82         2.76 o
   1   8  10         84.76         80.92         6.70 o
   2   8  10         13.04         11.82         5.21 o
   3   8  10        270.99        293.13        10.43 o
   4   8  10          2.14          2.43         3.69 o
  -6   9  10          5.60          5.78         3.16 o
  -5   9  10         51.17         46.01         3.44 o
  -4   9  10         11.41         21.00         3.26 o
  -3   9  10         93.20        108.73         5.26 o
  -2   9  10        220.40        229.71         7.04 o
  -1   9  10         11.47          7.12         2.65 o
   0   9  10         99.41         98.59         6.36 o
   1   9  10        140.18        133.11         5.52 o
   2   9  10         78.01         72.48         5.84 o
   3   9  10         35.35         33.98         4.65 o
   4   9  10         32.04         27.42         6.95 o
  -6  10  10         23.03         12.90         2.72 o
  -5  10  10         54.38         74.43         3.97 o
  -4  10  10          3.15          2.61         2.74 o
  -3  10  10        126.32        111.20         5.36 o
  -2  10  10         80.05         86.00         4.81 o
  -1  10  10        223.52        200.58         6.43 o
   0  10  10        459.58        440.38        10.18 o
   1  10  10        112.67        104.46         5.37 o
   2  10  10         15.22         15.94         3.76 o
   3  10  10        459.88        472.81        18.42 o
   4  10  10        485.96        491.49        17.90 o
  -6  11  10         17.78         16.74         2.89 o
  -5  11  10         17.54         19.18         2.64 o
  -4  11  10         29.28         34.02         3.58 o
  -3  11  10        234.88        230.21         7.04 o
  -2  11  10         69.95         66.63         4.29 o
  -1  11  10          0.55         -1.47         2.40 o
   0  11  10        118.01        128.60         5.47 o
   1  11  10          3.59          4.45         3.18 o
   2  11  10          0.48          5.02         4.87 o
   3  11  10         43.23         57.49         5.53 o
   4  11  10        326.87        358.26        12.86 o
  -5  12  10         10.69          7.50         2.39 o
  -4  12  10          9.35          8.40         3.51 o
  -3  12  10        453.20        427.23        11.04 o
  -2  12  10        343.32        316.70         8.48 o
  -1  12  10          1.80          2.38         2.55 o
   0  12  10        102.97         97.04         5.09 o
   1  12  10         11.96          3.98         2.71 o
   2  12  10          5.00          2.60         4.52 o
   3  12  10         34.98         43.54         5.14 o
  -5  13  10         63.85         65.66         4.46 o
  -4  13  10        101.24        118.08         5.60 o
  -3  13  10         28.51         31.47         3.51 o
  -2  13  10        142.42        142.56         5.71 o
  -1  13  10        153.03        147.49         5.73 o
   0  13  10          2.32         -0.64         2.51 o
   1  13  10         12.86         13.26         5.34 o
   2  13  10          8.64          8.98         2.91 o
   3  13  10         54.42         58.99         8.17 o
  -5  14  10        303.10        318.52         7.35 o
  -4  14  10          2.89          6.40         3.57 o
  -3  14  10          3.98          4.88         2.64 o
  -2  14  10         73.94         67.71         4.38 o
  -1  14  10         78.92         89.70         4.96 o
   0  14  10          8.90         15.28         2.96 o
   1  14  10        104.14        119.90         5.57 o
   2  14  10         14.04         17.76         3.20 o
   3  14  10          0.08         -2.25         3.41 o
  -4  15  10         36.23         46.53         3.22 o
  -3  15  10          1.12          7.38         2.70 o
  -2  15  10         12.20         14.83         3.47 o
  -1  15  10          7.17          0.99         2.44 o
   0  15  10        104.93        116.93         7.57 o
   1  15  10          4.32          3.01         2.58 o
   2  15  10          4.09          4.31         2.91 o
  -4  16  10         48.35         53.85         3.35 o
  -3  16  10         56.06         60.03         4.22 o
  -2  16  10          7.84         13.49         2.94 o
  -1  16  10         75.54         65.93         4.42 o
   0  16  10         26.41         26.06         3.36 o
   1  16  10        140.71        170.73         6.49 o
   2  16  10         42.12         46.49         4.17 o
  -3  17  10        251.30        303.91         9.80 o
  -2  17  10         23.07         35.38         3.62 o
  -1  17  10          0.01          2.82         3.18 o
   0  17  10        203.52        205.90         6.78 o
   1  17  10         32.54         35.69         3.73 o
   2  17  10         51.72         62.19         5.07 o
  -3  18  10         23.50         21.37         6.08 o
  -2  18  10         51.41         48.82         3.92 o
  -1  18  10          0.67          5.69         2.74 o
   0  18  10         37.92         33.67         3.55 o
   1  18  10         19.14         15.43         5.05 o
  -2  19  10        205.02        247.53        10.18 o
  -1  19  10        133.44        121.87         7.85 o
   0  19  10         28.98         40.10         4.37 o
  -6   1  11         14.59         16.28         3.07 o
  -5   1  11         46.45         54.95         5.53 o
  -4   1  11        218.21        242.95         9.34 o
  -3   1  11        105.36        126.43         5.67 o
  -2   1  11         64.46         58.12         4.27 o
  -1   1  11         63.90         57.19         4.34 o
   0   1  11         61.99         61.70         3.68 o
   1   1  11          2.95          6.30         2.32 o
   2   1  11         46.77         46.78         5.28 o
   3   1  11         13.66         19.49         4.54 o
   4   1  11         33.64         27.50         5.16 o
  -6   2  11        227.39        249.03         7.03 o
  -5   2  11        203.32        228.27         7.56 o
  -4   2  11        433.31        457.75        13.51 o
  -3   2  11         10.53          9.24         3.07 o
  -2   2  11        117.13        133.29         9.22 o
  -1   2  11          9.13          4.20         2.54 o
   0   2  11          8.03          4.93         2.79 o
   1   2  11          6.73          5.04         2.67 o
   2   2  11          7.87         14.08         3.93 o
   3   2  11         65.05         75.94         6.51 o
   4   2  11        116.05        120.48         8.11 o
  -5   3  11         40.03         36.09         3.31 o
  -4   3  11        131.84        133.13         5.84 o
  -3   3  11          1.70         -2.47         2.47 o
  -2   3  11         99.29         98.67         6.38 o
  -1   3  11         80.34         91.07         5.98 o
   0   3  11          7.20          9.76         2.84 o
   1   3  11         15.67         18.36         3.07 o
   2   3  11         23.95         23.66         4.30 o
   3   3  11         62.69         58.85         5.74 o
  -5   4  11         58.49         52.91         3.35 o
  -4   4  11        114.20        119.73         5.80 o
  -3   4  11         41.93         47.86         4.56 o
  -2   4  11          1.81          2.32         2.61 o
  -1   4  11        299.55        282.18         9.10 o
   0   4  11          6.90          1.13         2.72 o
   1   4  11         59.09         58.61         5.54 o
   2   4  11         47.69         42.02         5.14 o
   3   4  11          4.06         -1.99         3.56 o
  -5   5  11          0.73          3.56         2.21 o
  -4   5  11         71.06         84.46         5.19 o
  -3   5  11          8.91          7.85         3.00 o
  -2   5  11          9.21          7.74         2.93 o
  -1   5  11        257.47        256.17         7.62 o
   0   5  11        244.77        222.58         8.49 o
   1   5  11         35.93         30.41         3.70 o
   2   5  11          0.46          0.87         3.44 o
   3   5  11          7.07          9.54         3.84 o
  -5   6  11         98.28        104.45         4.39 o
  -4   6  11         53.90         49.88         4.27 o
  -3   6  11          2.42          0.25         2.67 o
  -2   6  11        476.08        456.11        10.80 o
  -1   6  11        146.14        163.97         6.15 o
   0   6  11         42.84         43.32         4.06 o
   1   6  11        419.09        415.92        10.29 o
   2   6  11         60.31         60.75         5.74 o
   3   6  11          5.31         10.74         4.00 o
  -5   7  11        620.02        649.54        11.93 o
  -4   7  11         60.62         75.46         5.42 o
  -3   7  11          0.69          6.52         2.87 o
  -2   7  11          0.24          1.82         2.77 o
  -1   7  11        301.56        266.93         8.11 o
   0   7  11        584.53        600.35        20.78 o
   1   7  11         80.06         86.27         5.92 o
   2   7  11        149.54        149.52         7.57 o
   3   7  11         60.32         52.13         7.47 o
  -5   8  11          0.85         -0.82         2.76 o
  -4   8  11         34.66         40.19         4.18 o
  -3   8  11        299.88        301.81        10.54 o
  -2   8  11         77.51         73.85         4.73 o
  -1   8  11        157.38        153.65         9.17 o
   0   8  11         58.88         62.41         4.58 o
   1   8  11         11.07          6.47         2.93 o
   2   8  11         13.69          9.98         3.20 o
   3   8  11        176.09        169.48        18.42 o
  -5   9  11          5.50         10.07         2.66 o
  -4   9  11         96.08        106.22         9.86 o
  -3   9  11          4.83          7.96         2.97 o
  -2   9  11         59.10         62.57         4.54 o
  -1   9  11        106.49         93.57         5.24 o
   0   9  11        196.19        189.33         6.65 o
   1   9  11          3.87          7.08         3.06 o
   2   9  11         10.32         11.44         3.13 o
   3   9  11        238.91        229.39         9.55 o
  -4  10  11         45.44         45.32         4.13 o
  -3  10  11        114.30        140.42         9.83 o
  -2  10  11         15.01         29.13         3.60 o
  -1  10  11         19.44         20.65         3.41 o
   0  10  11        280.67        264.77         7.93 o
   1  10  11        135.68        131.86        10.52 o
   2  10  11          0.25         -0.26         2.75 o
  -4  11  11         15.59         14.44         3.36 o
  -3  11  11         77.04        105.13         5.57 o
  -2  11  11         11.19         15.62         3.61 o
  -1  11  11          1.82          5.61         2.77 o
   0  11  11         62.04         56.21         4.49 o
   1  11  11         30.60         32.09         3.78 o
   2  11  11        130.46        121.96         6.71 o
  -4  12  11          0.32          2.94         2.85 o
  -3  12  11        196.70        216.86         7.34 o
  -2  12  11         40.51         44.73         4.08 o
  -1  12  11          5.91          5.29         2.76 o
   0  12  11          7.48          6.33         4.00 o
   1  12  11        243.32        255.97        10.04 o
   2  12  11          0.73          4.47         3.05 o
  -3  13  11         27.98         30.41         4.14 o
  -2  13  11          5.55          7.05         2.89 o
  -1  13  11         27.64         25.17         3.50 o
   0  13  11        113.30         99.19         5.47 o
   1  13  11          4.61          6.19         5.09 o
  -3  14  11          3.95         10.76         3.10 o
  -2  14  11         60.69         59.81         4.54 o
  -1  14  11         35.42         39.28         3.88 o
   0  14  11          0.00          4.76         3.91 o
   1  14  11         33.90         40.32         4.08 o
  -2  15  11        142.42        162.93         6.47 o
  -1  15  11        171.01        190.15         7.46 o
   0  15  11         54.98         58.17         5.76 o
  -4   0  12         50.27         71.60         8.69 o
  -3   0  12         55.95         57.35         8.34 o
  -2   0  12        234.65        223.13        13.21 o
  -1   0  12         93.84         76.46         8.69 o
   0   0  12         52.11         57.35         8.34 o
   1   0  12        299.69        286.73        14.94 o
   2   0  12          5.06          5.91         5.56 o
  -4   1  12          8.18          8.69         3.93 o
  -3   1  12         13.87         15.81         4.18 o
  -2   1  12          9.94          7.81         7.99 o
  -1   1  12         29.91         26.20         4.65 o
   0   1  12          9.54          7.50         4.87 o
   1   1  12         66.55         76.04         7.47 o
   2   1  12        149.33        127.04         8.11 o
  -4   2  12          2.23          5.19         5.91 o
  -3   2  12          7.92         13.38         4.18 o
  -2   2  12         38.71         27.96         4.65 o
  -1   2  12        207.34        218.13         9.21 o
   0   2  12          0.26          0.08         2.87 o
   1   2  12         18.18         21.82         3.41 o
   2   2  12          1.94          1.37         3.00 o
  -4   3  12         11.07         10.43         4.00 o
  -3   3  12        271.17        277.71        10.44 o
  -2   3  12        123.63        162.51         9.87 o
  -1   3  12          6.65          7.03         3.00 o
   0   3  12         13.58          5.26         2.89 o
   1   3  12         48.28         60.21         4.74 o
   2   3  12         20.07         25.11         3.78 o
  -4   4  12         23.40         28.48         6.43 o
  -3   4  12        106.92        127.33        13.90 o
  -2   4  12          0.35          1.56         2.84 o
  -1   4  12          3.00         -1.09         2.75 o
   0   4  12          1.77          1.52         3.08 o
   1   4  12         82.99         91.64         8.66 o
   2   4  12         39.67         45.49         4.38 o
  -4   5  12        117.75        125.65         8.07 o
  -3   5  12         62.93         67.85         5.92 o
  -2   5  12         28.64         26.50         3.65 o
  -1   5  12         26.54         22.92         3.60 o
   0   5  12         39.80         41.26         4.18 o
   1   5  12         13.23         15.50         3.50 o
  -3   6  12          0.93          2.27         4.38 o
  -2   6  12         46.48         49.53         6.18 o
  -1   6  12        130.70        158.42         6.47 o
   0   6  12         14.95         28.93         3.82 o
   1   6  12         51.57         40.80         4.20 o
  -3   7  12          2.14          2.03         3.07 o
  -2   7  12         14.84          9.76         3.38 o
  -1   7  12        112.90        138.72         6.46 o
   0   7  12        312.42        330.62         9.35 o
   1   7  12         32.16         36.88         4.19 o
  -3   8  12         63.39         76.67         7.42 o
  -2   8  12          1.83          3.47         3.05 o
  -1   8  12        116.98        128.98         7.46 o
   0   8  12          8.06         15.81         4.71 o
   1   8  12        448.36        483.01        11.73 o
  -2   9  12          0.42         -2.72         2.72 o
  -1   9  12         86.31        111.76         7.66 o
   0   9  12         12.09          9.66         3.34 o
  -2  10  12          0.37          1.14         3.00 o
  -1  10  12        234.95        268.00        13.02 o
   0  10  12         24.38         17.75         3.52 o
                                                
