# Supplementary material for: Crystal structures of N-tert-butyl-3-(4-fluoro­phenyl)-5-oxo-4-[2-(tri­fluoro­meth­oxy)phen­yl]-2,5-di­hydro­furan-2-carboxamide and 4-(2H-1,3-benzodioxol-5-yl)-N-cyclo­hexyl-5-oxo-3-[4-(tri­fluoro­meth­yl)phen­yl]-2,5-di­hydro­furan-2-carboxamide
Source: Acta Crystallogr E Crystallogr Commun. 2015 Jan 24;71(Pt 2):199–202. doi: 10.1107/S2056989015000936 (PMC4384610; doi:10.1107/S2056989015000936)
Supplement: Supplementary file 3 [file e-71-00199-IIsup3.hkl]

#
# h,k,l, Fc-squared, Fo-squared, sigma(Fo-squared), status flag
#
data_II
_shelx_title ' '
_shelx_refln_list_code          4
_shelx_F_calc_maximum      263.32
_exptl_crystal_F_000      1968.00
_reflns_d_resolution_high  0.8402

loop_
 _space_group_symop_operation_xyz
 'x, y, z'
 '-x+1/2, -y, z+1/2'
 'x+1/2, -y+1/2, -z'
 '-x, y+1/2, -z+1/2'
 '-x, -y, -z'
 'x-1/2, y, -z-1/2'
 '-x-1/2, y-1/2, z'
 'x, -y-1/2, z-1/2'

_cell_length_a    19.2990
_cell_length_b     9.5345
_cell_length_c    24.2188
_cell_angle_alpha  90.000
_cell_angle_beta   90.000
_cell_angle_gamma  90.000

_shelx_F_squared_multiplier     1.000

loop_
 _refln_index_h
 _refln_index_k
 _refln_index_l
 _refln_F_squared_calc
 _refln_F_squared_meas
 _refln_F_squared_sigma
 _refln_observed_status
   2   0   0      11521.93      11609.16       150.23 o
   4   0   0      11637.45      11326.78       150.76 o
   6   0   0      12590.09      11885.70       192.87 o
   8   0   0      15317.19      14971.81       279.69 o
  10   0   0       8642.10       8255.28       272.11 o
  12   0   0       3888.08       3476.12        79.86 o
  14   0   0        595.50        660.60        40.41 o
  16   0   0      13623.07      13832.51       331.59 o
  18   0   0         61.75         66.23        19.96 o
  20   0   0       2774.76       2892.33        89.39 o
  22   0   0       1650.02       1565.24        68.85 o
   2   1   0         56.18         -3.05         3.05 o
   4   1   0      31050.89      30689.85       241.70 o
   6   1   0        577.84        607.63        12.22 o
   8   1   0        826.87        954.93        22.30 o
  10   1   0        864.48        861.51        26.82 o
  12   1   0         92.85        106.83        11.14 o
  14   1   0        978.23        937.02        28.65 o
  16   1   0       5230.19       5091.13        82.01 o
  18   1   0       1132.81       1311.13        45.42 o
  20   1   0        369.37        382.98        27.42 o
  22   1   0        323.40        365.76        28.81 o
   0   2   0       3343.17       2972.23        27.94 o
   2   2   0      30929.62      30378.93       194.21 o
   4   2   0      69302.87      67208.82       526.68 o
   6   2   0         28.93         14.42         3.97 o
   8   2   0       4220.16       5135.15        49.15 o
  10   2   0       1752.65       1582.45        41.68 o
  12   2   0       2429.16       2361.22        41.52 o
  14   2   0         18.11         34.22        11.17 o
  16   2   0        705.57        665.99        27.79 o
  18   2   0         55.05         46.66        14.38 o
  20   2   0       4000.41       4390.05       110.88 o
  22   2   0          5.78        -22.15        29.13 o
   2   3   0      13093.04      12792.12        84.58 o
   4   3   0        259.43        316.25         6.78 o
   6   3   0       9714.62      10187.46        81.39 o
   8   3   0         73.92         75.67         8.56 o
  10   3   0       1053.97       1248.74        29.38 o
  12   3   0        206.99        212.53        12.14 o
  14   3   0         17.74         19.81        10.54 o
  16   3   0        114.58         99.50        15.11 o
  18   3   0       6219.56       6311.93       100.07 o
  20   3   0          4.77          2.22        16.71 o
  22   3   0          2.65        -10.89        17.07 o
   0   4   0        583.80        538.58        11.95 o
   2   4   0      10923.23      11065.69        74.86 o
   4   4   0        115.27        127.55         4.89 o
   6   4   0        435.79        415.47         9.15 o
   8   4   0          6.24          6.67         5.15 o
  10   4   0          9.14          7.15         6.21 o
  12   4   0        406.19        516.71        19.38 o
  14   4   0       4591.39       4335.01        63.09 o
  16   4   0        424.73        369.78        22.80 o
  18   4   0        267.40        291.54        27.46 o
  20   4   0        295.54        405.21        33.41 o
   2   5   0       1782.83       1855.22        20.86 o
   4   5   0       2080.57       2242.45        23.82 o
   6   5   0        456.48        419.42        13.27 o
   8   5   0          2.68          6.15         5.60 o
  10   5   0          0.09         12.46         6.55 o
  12   5   0         24.06         16.25         8.66 o
  14   5   0        462.81        485.21        23.93 o
  16   5   0         71.99         63.64        17.38 o
  18   5   0        918.92       1015.39        43.80 o
  20   5   0          7.63          9.32        18.19 o
   0   6   0        684.27        621.48        18.90 o
   2   6   0       1344.33       1315.76        17.60 o
   4   6   0       2564.74       2740.46        27.26 o
   6   6   0         78.23         68.66         6.37 o
   8   6   0        174.11        190.19        12.36 o
  10   6   0       3561.35       3587.72        47.15 o
  12   6   0       2830.89       2819.53        52.47 o
  14   6   0       1232.05       1428.22        64.40 o
  16   6   0       1874.44       1716.02        52.92 o
  18   6   0       1514.86       1572.04        53.66 o
   2   7   0          0.04         -4.42         4.42 o
   4   7   0       2337.85       2397.80        27.40 o
   6   7   0        370.21        390.19        11.70 o
   8   7   0       1875.08       1830.28        55.94 o
  10   7   0       3876.79       3891.10        75.50 o
  12   7   0         49.16         56.04        15.59 o
  14   7   0        779.50        745.87        36.50 o
  16   7   0        815.82        983.25        42.59 o
  18   7   0         51.21         37.74        18.52 o
   0   8   0       6277.58       5766.59        79.76 o
   2   8   0        355.64        409.91        12.94 o
   4   8   0         60.94         23.06         7.24 o
   6   8   0        221.51        195.95        15.79 o
   8   8   0          0.74         -0.72        10.42 o
  10   8   0       1834.58       1953.59        78.64 o
  12   8   0        234.25        286.34        24.43 o
  14   8   0         13.91          9.39        15.52 o
  16   8   0         39.27         67.37        23.40 o
   2   9   0        377.28        434.95        20.53 o
   4   9   0          0.01         -9.22         9.77 o
   6   9   0         23.27         27.42        13.07 o
   8   9   0        645.83        605.07        30.38 o
  10   9   0        393.51        377.44        26.41 o
  12   9   0        291.66        236.14        24.07 o
   0  10   0        316.35        232.23        51.12 o
   2  10   0         48.62         20.52        14.76 o
   4  10   0         86.03         96.23        14.39 o
   6  10   0       1062.97        912.88        36.01 o
   8  10   0       1246.02       1340.06        43.47 o
  10  10   0        720.94        746.21        36.46 o
   2  11   0          0.15          4.30        12.01 o
   4  11   0        884.86        808.62        30.25 o
   1   1   1        578.85        552.55         3.79 o
   2   1   1       4962.75       4929.90        28.86 o
   3   1   1       5768.53       5708.61        35.00 o
   4   1   1      24016.17      23591.64       141.21 o
   5   1   1        395.39        349.85         6.29 o
   6   1   1       1439.92       1254.73        13.48 o
   7   1   1       1849.86       1740.49        17.34 o
   8   1   1       1821.53       1801.79        17.74 o
   9   1   1          4.78         22.48         3.91 o
  10   1   1        613.75        754.85        15.31 o
  11   1   1       1627.95       1458.37        23.69 o
  12   1   1         19.25          6.35         5.36 o
  13   1   1         32.83         37.32         6.98 o
  14   1   1        549.42        548.16        16.74 o
  15   1   1        736.83        724.64        19.52 o
  16   1   1         19.80         26.84         8.83 o
  17   1   1        825.07        838.28        22.08 o
  18   1   1          0.11          7.74         9.03 o
  19   1   1         34.61         27.89         9.86 o
  20   1   1       1340.29       1329.42        30.05 o
  21   1   1        223.48        233.66        16.23 o
  22   1   1        209.23        247.60        18.14 o
   0   2   1      48994.50      46955.77       298.99 o
   1   2   1      60233.99      56517.70       249.79 o
   2   2   1       2461.43       2493.20        13.53 o
   3   2   1        849.71        762.84         6.61 o
   4   2   1         46.06         63.53         3.08 o
   5   2   1       8714.71       8180.94        50.69 o
   6   2   1        230.19        191.60         5.72 o
   7   2   1       7486.45       7439.64        48.86 o
   8   2   1        626.65        683.14         9.25 o
   9   2   1       7733.17       7602.89        56.70 o
  10   2   1        950.43       1133.99        19.77 o
  11   2   1         13.46         10.38         5.19 o
  12   2   1        698.58        659.93        14.27 o
  13   2   1        543.20        530.78        16.75 o
  14   2   1         17.23         24.25         7.59 o
  15   2   1         87.49         90.16        10.05 o
  16   2   1        723.67        729.45        20.49 o
  17   2   1         43.15         57.21        10.24 o
  18   2   1         13.37         -1.36         8.83 o
  19   2   1        235.03        232.96        14.91 o
  20   2   1        112.81        118.66        13.27 o
  21   2   1        373.29        370.88        25.13 o
  22   2   1         33.87         47.54        14.36 o
   1   3   1        263.57        228.39         3.62 o
   2   3   1       5428.72       5336.97        26.08 o
   3   3   1      13171.87      12919.79        60.65 o
   4   3   1        114.68        103.04         3.37 o
   5   3   1       3000.78       2843.23        19.19 o
   6   3   1       1378.07       1228.69        12.75 o
   7   3   1       7040.43       7218.98        45.60 o
   8   3   1         27.92         33.53         4.04 o
   9   3   1      11318.20      11777.04        79.92 o
  10   3   1        169.97        183.56         7.94 o
  11   3   1        703.90        702.93        17.02 o
  12   3   1          3.13          9.95         5.43 o
  13   3   1          0.35          2.75         5.58 o
  14   3   1       1115.82       1112.85        21.03 o
  15   3   1        217.63        205.59        17.98 o
  16   3   1         28.36         13.75         8.42 o
  17   3   1        553.54        545.43        21.86 o
  18   3   1        333.79        308.66        22.06 o
  19   3   1        305.48        259.42        27.12 o
  20   3   1         76.27         61.51        12.49 o
  21   3   1        129.59        137.12        20.90 o
  22   3   1        582.34        648.33        29.75 o
   0   4   1       8232.94       8490.45        56.14 o
   1   4   1        389.65        368.50         4.89 o
   2   4   1       5012.84       4937.80        25.10 o
   3   4   1        602.11        734.10         6.85 o
   4   4   1        241.12        228.86         4.54 o
   5   4   1       2453.63       2315.77        15.93 o
   6   4   1       1747.79       1670.42        14.23 o
   7   4   1        243.30        282.72         7.18 o
   8   4   1          6.83          9.54         3.71 o
   9   4   1        726.25        754.75        11.89 o
  10   4   1        985.23        932.77        14.88 o
  11   4   1       3137.37       3168.45        31.63 o
  12   4   1         15.81         20.20         5.70 o
  13   4   1        218.09        211.08        10.67 o
  14   4   1        160.57        166.29         9.83 o
  15   4   1       1413.97       1385.83        26.37 o
  16   4   1         20.26         16.28         8.35 o
  17   4   1         87.11         96.88        11.15 o
  18   4   1          1.16          5.48         9.94 o
  19   4   1        555.78        588.03        31.75 o
  20   4   1          2.62         22.25        12.72 o
  21   4   1        135.16        129.07        17.02 o
   1   5   1        285.61        288.39         5.09 o
   2   5   1        753.21        809.70         8.35 o
   3   5   1       5898.70       5804.73        31.74 o
   4   5   1        611.49        608.46         7.28 o
   5   5   1        874.07        977.65        10.47 o
   6   5   1       3491.40       3352.64        24.84 o
   7   5   1       2585.80       2802.97        23.05 o
   8   5   1        493.60        452.69         9.59 o
   9   5   1        820.35        814.56        13.10 o
  10   5   1        452.02        427.29        11.16 o
  11   5   1         46.20         53.20         6.23 o
  12   5   1        895.18        874.09        20.36 o
  13   5   1        499.28        587.88        17.33 o
  14   5   1         35.04         26.24         8.06 o
  15   5   1          5.67         -4.87         8.34 o
  16   5   1        923.91        884.26        27.51 o
  17   5   1        400.86        340.68        19.52 o
  18   5   1          0.01        -10.05        10.05 o
  19   5   1         43.23         41.54        12.64 o
  20   5   1        223.50        218.75        18.94 o
   0   6   1        224.87        259.50         8.14 o
   1   6   1       3934.07       4465.58        27.42 o
   2   6   1          1.87         -2.93         2.93 o
   3   6   1       1458.75       1411.32        14.08 o
   4   6   1         81.78        101.26         4.38 o
   5   6   1        113.84         89.79         5.06 o
   6   6   1        266.20        269.64         6.83 o
   7   6   1       3112.82       3226.34        26.19 o
   8   6   1        322.65        346.59         9.25 o
   9   6   1       3201.67       3249.74        30.39 o
  10   6   1       1425.56       1407.68        19.70 o
  11   6   1        431.52        465.65        15.16 o
  12   6   1        163.84        190.57        12.30 o
  13   6   1       1795.28       1969.82        33.80 o
  14   6   1          0.04         12.34        10.14 o
  15   6   1       1082.52        963.11        32.25 o
  16   6   1        231.19        261.01        17.89 o
  17   6   1         98.51        114.05        14.64 o
  18   6   1         82.50         88.22        14.19 o
  19   6   1          3.58          7.22        12.03 o
   1   7   1        981.80        949.33        10.39 o
   2   7   1        273.86        284.79         6.44 o
   3   7   1       1250.43       1272.77        14.24 o
   4   7   1         29.96         24.87         3.87 o
   5   7   1        200.72        165.76         6.07 o
   6   7   1        301.29        304.81         7.52 o
   7   7   1       2664.50       2713.11        23.16 o
   8   7   1        358.30        338.58        13.03 o
   9   7   1        429.95        397.71        19.53 o
  10   7   1        192.24        186.74        13.54 o
  11   7   1       1283.15       1279.59        28.90 o
  12   7   1         28.67         28.33        10.18 o
  13   7   1       1207.80       1049.94        27.94 o
  14   7   1       1087.83       1213.33        30.64 o
  15   7   1         81.91         62.58        12.59 o
  16   7   1        378.12        414.72        27.91 o
  17   7   1        107.55         87.74        14.33 o
  18   7   1        159.22        244.79        19.00 o
   0   8   1         15.77         17.88         6.29 o
   1   8   1         51.36         59.65         4.96 o
   2   8   1         33.00         27.95         4.53 o
   3   8   1         67.68         42.22         5.10 o
   4   8   1          0.20          0.25         4.88 o
   5   8   1        105.55        152.42         8.86 o
   6   8   1        123.63        125.67         9.72 o
   7   8   1         65.80         73.64         9.29 o
   8   8   1        570.04        573.95        17.63 o
   9   8   1        214.67        228.81        13.99 o
  10   8   1       1109.19       1152.49        25.88 o
  11   8   1        856.46        941.50        26.16 o
  12   8   1        428.68        409.76        19.68 o
  13   8   1         48.22         59.26        12.02 o
  14   8   1        559.64        561.69        26.85 o
  15   8   1          6.92          1.30        11.77 o
  16   8   1         19.26         21.54        13.11 o
   1   9   1         54.97         49.55         7.97 o
   2   9   1         62.14         44.79         8.12 o
   3   9   1        353.45        299.18        12.76 o
   4   9   1        253.36        234.10        12.01 o
   5   9   1       4503.32       4261.98        51.49 o
   6   9   1        116.83        125.87        11.79 o
   7   9   1        543.88        531.32        27.60 o
   8   9   1         94.68        111.53        12.12 o
   9   9   1        431.15        394.69        18.43 o
  10   9   1          4.05          4.32         9.72 o
  11   9   1        518.25        512.11        21.63 o
  12   9   1         97.95        106.08        13.53 o
  13   9   1        302.23        325.35        20.91 o
   0  10   1        285.97        289.13        25.73 o
   1  10   1         63.56         53.82         8.85 o
   2  10   1          7.86          4.56         7.65 o
   3  10   1          6.26         -1.97         7.74 o
   4  10   1         36.79         37.87         8.84 o
   5  10   1          9.09         12.42         9.54 o
   6  10   1        263.02        216.39        14.65 o
   7  10   1          2.13          3.53         9.99 o
   8  10   1         27.42         24.92        10.42 o
   9  10   1          4.85         16.67        10.41 o
  10  10   1         64.15         76.92        12.57 o
   1  11   1         91.12        103.08        10.61 o
   2  11   1        108.68        108.08        11.16 o
   3  11   1        192.04        178.13        12.99 o
   4  11   1         68.67         72.90        10.81 o
   5  11   1         15.17         20.97        10.38 o
   0   0   2      24819.23      24138.21       242.56 o
   1   0   2      14478.11      14473.34       114.24 o
   2   0   2       8932.93       9208.90        85.26 o
   3   0   2        766.39        853.47        12.59 o
   4   0   2       5016.67       5242.64        48.78 o
   5   0   2         99.32        150.49         6.78 o
   6   0   2      69336.69      67461.84       567.80 o
   7   0   2       8586.19       8485.20        85.31 o
   8   0   2       8278.89       8648.89       102.73 o
   9   0   2      13545.67      14354.63       173.98 o
  10   0   2       1458.41       1390.19        26.56 o
  11   0   2        228.63        259.91        26.68 o
  12   0   2         15.38         16.94        10.67 o
  13   0   2        508.87        540.72        35.70 o
  14   0   2       1728.90       1725.10        38.93 o
  15   0   2       7225.95       6768.52        99.03 o
  16   0   2       1836.79       1874.34        43.86 o
  17   0   2          0.01         -0.24        11.57 o
  18   0   2       1313.67       1394.97        40.49 o
  19   0   2        167.81        189.30        19.65 o
  20   0   2       1317.89       1262.76        41.85 o
  21   0   2        804.66        770.93        36.20 o
  22   0   2        305.17        297.89        26.22 o
   1   1   2       7901.94       7705.62        44.06 o
   2   1   2         26.24         24.71         1.79 o
   3   1   2      17985.27      17445.80        97.97 o
   4   1   2       2365.46       1898.72        15.01 o
   5   1   2         98.45         71.02         4.01 o
   6   1   2       2382.02       2242.68        18.39 o
   7   1   2        759.79        780.94        11.05 o
   8   1   2       1168.22       1140.76        15.60 o
   9   1   2       2850.41       2847.07        26.14 o
  10   1   2       3127.62       2799.95        29.22 o
  11   1   2        845.86        912.92        16.46 o
  12   1   2        855.16        799.63        16.16 o
  13   1   2        791.70        903.12        19.05 o
  14   1   2          1.07         -0.37         6.46 o
  15   1   2         71.98         48.08         8.55 o
  16   1   2       1821.72       1780.70        32.13 o
  17   1   2        683.69        641.82        22.91 o
  18   1   2        237.58        240.23        14.52 o
  19   1   2         47.33         52.73        10.80 o
  20   1   2         58.94         80.39        12.18 o
  21   1   2         66.90         87.50        12.73 o
  22   1   2         36.77         55.13        12.58 o
   0   2   2      33728.30      31999.27       235.79 o
   1   2   2      22535.90      22566.93       104.47 o
   2   2   2      17009.90      16946.48        82.88 o
   3   2   2        456.68        478.92         5.26 o
   4   2   2        743.83        825.74         7.76 o
   5   2   2        947.12        965.30         9.90 o
   6   2   2          0.44          6.20         2.99 o
   7   2   2       4958.01       5331.52        37.51 o
   8   2   2         13.96         25.47         3.83 o
   9   2   2        161.75        209.82         7.57 o
  10   2   2       2175.65       2321.82        25.61 o
  11   2   2        713.48        746.23        15.07 o
  12   2   2        197.07        158.76         8.64 o
  13   2   2        643.43        671.04        17.30 o
  14   2   2       4382.85       4201.59        48.34 o
  15   2   2        258.33        244.52        14.06 o
  16   2   2          0.56          0.79         7.88 o
  17   2   2       1068.72       1091.50        25.03 o
  18   2   2       1096.33       1076.80        25.83 o
  19   2   2         43.55         49.67        10.89 o
  20   2   2         73.13         42.19        13.15 o
  21   2   2         29.28         24.60        12.08 o
  22   2   2        276.73        339.65        21.16 o
   1   3   2       4374.36       4071.67        21.34 o
   2   3   2       2919.35       2843.03        15.15 o
   3   3   2         11.34         45.00         2.36 o
   4   3   2        396.44        305.47         5.07 o
   5   3   2        265.84        205.38         4.45 o
   6   3   2       2032.50       2199.45        16.46 o
   7   3   2         67.78         95.01         5.10 o
   8   3   2        540.82        613.27         9.82 o
   9   3   2        288.33        322.87        11.98 o
  10   3   2       1765.18       1716.53        20.36 o
  11   3   2        703.33        707.94        12.85 o
  12   3   2       9862.76      10108.01        82.89 o
  13   3   2         62.36         67.51         7.30 o
  14   3   2         47.13         60.47         7.44 o
  15   3   2          3.80          0.01         7.27 o
  16   3   2        374.03        356.99        15.53 o
  17   3   2       1757.16       1644.22        32.18 o
  18   3   2        854.47        851.15        23.94 o
  19   3   2         41.37         46.79        12.02 o
  20   3   2         83.19        104.24        14.20 o
  21   3   2        379.16        413.67        23.66 o
  22   3   2         60.83         93.26        16.14 o
   0   4   2       8356.74       8631.34        58.81 o
   1   4   2       2884.44       2781.96        16.20 o
   2   4   2        562.86        689.07         6.39 o
   3   4   2        308.72        356.13         5.06 o
   4   4   2        542.28        520.98         8.67 o
   5   4   2       1098.89       1098.69        10.30 o
   6   4   2        358.32        439.47         7.14 o
   7   4   2       1817.10       1810.56        16.26 o
   8   4   2       2123.92       2233.08        22.37 o
   9   4   2        647.95        743.76        12.33 o
  10   4   2        679.47        660.11        12.63 o
  11   4   2        205.04        205.35         8.29 o
  12   4   2        493.30        448.40        14.86 o
  13   4   2        189.35        177.81        10.43 o
  14   4   2        311.84        298.63        12.15 o
  15   4   2        592.68        547.52        20.76 o
  16   4   2         21.16         23.69         8.71 o
  17   4   2       1240.00       1272.80        29.96 o
  18   4   2        375.56        331.67        18.31 o
  19   4   2          2.27         13.96        11.86 o
  20   4   2        307.43        330.06        25.11 o
  21   4   2        228.64        248.81        21.90 o
   1   5   2        693.23        631.06         6.87 o
   2   5   2        193.27        220.62         4.76 o
   3   5   2         62.63         86.99         3.50 o
   4   5   2        182.71        160.07         4.21 o
   5   5   2          4.82          4.32         2.70 o
   6   5   2       5169.46       5242.03        35.27 o
   7   5   2        153.86        174.97         6.53 o
   8   5   2        420.87        386.59         8.66 o
   9   5   2         42.18         36.42         5.05 o
  10   5   2         92.86        143.07         7.41 o
  11   5   2        239.76        279.06         9.54 o
  12   5   2        798.49        733.45        14.27 o
  13   5   2         85.45         63.16         8.55 o
  14   5   2        815.19        729.13        19.75 o
  15   5   2          4.22          9.37         9.04 o
  16   5   2        932.95        883.64        24.91 o
  17   5   2        262.74        268.21        18.54 o
  18   5   2          8.75          0.35        11.18 o
  19   5   2        151.68        157.47        16.31 o
  20   5   2         14.40         16.98        12.85 o
   0   6   2       3541.18       3983.90        35.32 o
   1   6   2        137.42        148.45         4.60 o
   2   6   2        409.58        460.67         7.23 o
   3   6   2         87.68         97.74         4.27 o
   4   6   2        865.33        891.56         9.95 o
   5   6   2       1322.77       1285.02        13.81 o
   6   6   2        193.30        234.52         6.65 o
   7   6   2       1722.10       1778.56        18.13 o
   8   6   2         48.11         40.89         4.95 o
   9   6   2        585.02        586.25        12.53 o
  10   6   2         94.34         92.86         6.94 o
  11   6   2         64.73         86.36         8.71 o
  12   6   2       6081.15       5919.32        67.19 o
  13   6   2        101.32         91.85        11.06 o
  14   6   2          7.13          6.71        10.09 o
  15   6   2        648.80        605.14        23.43 o
  16   6   2         32.27         34.00        11.35 o
  17   6   2        645.41        622.13        36.03 o
  18   6   2        194.90        213.15        17.69 o
  19   6   2          3.39          4.18        12.08 o
   1   7   2        264.59        291.13         6.36 o
   2   7   2         71.55         82.60         4.24 o
   3   7   2       1091.77       1081.70        11.56 o
   4   7   2        404.53        401.69         7.92 o
   5   7   2         34.21         25.78         4.11 o
   6   7   2       1351.69       1281.72        14.30 o
   7   7   2        781.08        770.21        12.67 o
   8   7   2        351.85        362.13        12.66 o
   9   7   2         34.98         28.04         7.89 o
  10   7   2        545.22        571.28        20.26 o
  11   7   2        774.99        863.06        24.47 o
  12   7   2        606.83        587.79        21.87 o
  13   7   2        343.74        326.18        18.07 o
  14   7   2       1333.63       1282.82        31.35 o
  15   7   2        105.80        142.52        14.92 o
  16   7   2          6.86         41.50        12.06 o
  17   7   2        221.99        200.92        17.23 o
  18   7   2        162.72        135.36        15.86 o
   0   8   2        388.70        426.27        12.75 o
   1   8   2         28.31         12.73         4.20 o
   2   8   2        306.27        273.02         8.12 o
   3   8   2        148.00        152.59         7.04 o
   4   8   2         30.09         33.01         5.63 o
   5   8   2         13.85         16.24         5.95 o
   6   8   2       3283.73       3121.72        38.37 o
   7   8   2       1262.88       1350.73        25.23 o
   8   8   2          1.26          3.92         7.53 o
   9   8   2        593.08        629.01        19.92 o
  10   8   2       1800.48       1805.91        32.10 o
  11   8   2        275.52        279.49        15.40 o
  12   8   2        570.54        525.98        21.91 o
  13   8   2          1.73          5.39        10.93 o
  14   8   2         27.86         17.42        13.07 o
  15   8   2        145.46        166.66        17.45 o
  16   8   2       1215.01       1272.49        36.96 o
   1   9   2         32.18         34.90         7.80 o
   2   9   2        635.47        608.63        16.57 o
   3   9   2        216.23        219.68        11.27 o
   4   9   2         35.23         26.96         7.75 o
   5   9   2        117.05        162.99        12.73 o
   6   9   2        108.08        129.66        11.85 o
   7   9   2        159.68        199.41        13.58 o
   8   9   2        616.30        648.88        23.67 o
   9   9   2        106.78         89.02        11.90 o
  10   9   2         27.24         62.02        11.59 o
  11   9   2        407.42        435.31        20.01 o
  12   9   2        263.57        295.11        19.91 o
  13   9   2          0.30        -11.90        12.21 o
   0  10   2        358.02        411.62        21.51 o
   1  10   2         36.80         28.98         8.45 o
   2  10   2       1477.22       1317.35        24.27 o
   3  10   2        387.32        378.68        15.13 o
   4  10   2       2452.05       2409.47        34.00 o
   5  10   2          0.75         13.77         9.37 o
   6  10   2        396.92        341.96        16.97 o
   7  10   2        336.69        356.74        18.64 o
   8  10   2          0.50          2.78         9.69 o
   9  10   2        585.60        606.66        22.66 o
  10  10   2        905.23        953.25        27.62 o
   1  11   2          2.66         -6.99         8.09 o
   2  11   2         86.34         82.52        10.37 o
   3  11   2        329.89        338.85        15.03 o
   4  11   2        183.34        195.20        13.53 o
   5  11   2        358.68        356.81        21.52 o
   1   1   3          9.59         -1.26         1.26 o
   2   1   3       6634.54       6510.47        34.91 o
   3   1   3      19619.83      19401.29       102.69 o
   4   1   3         21.26         15.33         2.74 o
   5   1   3      32171.66      31364.30       175.50 o
   6   1   3       4723.96       4422.99        29.30 o
   7   1   3       1595.47       1549.32        14.56 o
   8   1   3        181.84        206.46         6.40 o
   9   1   3       3146.27       3229.24        28.68 o
  10   1   3        485.31        516.57        11.84 o
  11   1   3          5.44          6.93         5.26 o
  12   1   3          2.54         14.43         5.43 o
  13   1   3        255.07        232.87        11.29 o
  14   1   3          0.83         -1.78         6.61 o
  15   1   3       2137.13       2162.64        32.56 o
  16   1   3       1405.69       1440.55        27.30 o
  17   1   3       1447.80       1356.22        27.32 o
  18   1   3          0.12          8.57         8.96 o
  19   1   3       1306.22       1146.53        27.53 o
  20   1   3        325.42        396.36        19.29 o
  21   1   3         11.76         -8.50         9.82 o
  22   1   3        112.31         99.43        15.33 o
   0   2   3      16034.41      16674.86       124.49 o
   1   2   3        716.20        833.73         8.38 o
   2   2   3        134.96        134.06         3.69 o
   3   2   3        468.86        458.24         5.38 o
   4   2   3        576.94        542.52         6.58 o
   5   2   3         86.26        131.29         4.02 o
   6   2   3       4285.02       4202.74        30.35 o
   7   2   3        647.28        661.35         9.49 o
   8   2   3       2648.05       2658.16        23.31 o
   9   2   3       6592.70       6221.78        59.71 o
  10   2   3       1232.84       1118.24        21.04 o
  11   2   3        975.49       1039.71        18.56 o
  12   2   3       1168.23       1213.19        21.38 o
  13   2   3        135.61        132.71         8.93 o
  14   2   3        249.42        270.98        13.04 o
  15   2   3       1093.13       1116.45        23.33 o
  16   2   3       5184.86       5121.49        58.32 o
  17   2   3        258.69        269.39        14.58 o
  18   2   3          3.20         -7.93         8.63 o
  19   2   3          2.20          0.59         9.45 o
  20   2   3        112.94        111.55        14.75 o
  21   2   3          1.92          2.79        11.21 o
  22   2   3        568.11        634.26        31.86 o
   1   3   3       2613.56       2246.30        13.44 o
   2   3   3       2398.22       2166.77        13.29 o
   3   3   3        321.26        368.08         4.61 o
   4   3   3       2042.80       2040.86        13.94 o
   5   3   3       1996.91       2027.79        14.10 o
   6   3   3       1468.13       1545.50        12.73 o
   7   3   3        148.28        131.89         4.87 o
   8   3   3        360.49        437.00         9.16 o
   9   3   3       2780.38       2823.54        27.54 o
  10   3   3         43.15         43.83         5.25 o
  11   3   3       1463.24       1225.38        17.60 o
  12   3   3       1180.70       1243.51        26.44 o
  13   3   3        183.66        216.95        11.38 o
  14   3   3         85.62         92.53         8.75 o
  15   3   3        304.22        303.47        14.14 o
  16   3   3        515.98        510.06        18.26 o
  17   3   3        183.76        152.71        12.61 o
  18   3   3          7.83          0.74         8.75 o
  19   3   3        353.45        358.33        19.29 o
  20   3   3         10.18         14.09        11.11 o
  21   3   3         49.65         45.11        14.05 o
  22   3   3         12.96        -10.52        12.77 o
   0   4   3         11.65         10.51         2.88 o
   1   4   3          0.73         -0.99         1.93 o
   2   4   3       3173.81       2976.39        17.21 o
   3   4   3      10923.57      11388.95        53.44 o
   4   4   3        215.24        269.10         4.71 o
   5   4   3       5058.06       4905.83        32.20 o
   6   4   3        175.51        165.45         4.77 o
   7   4   3       2548.10       2663.11        20.09 o
   8   4   3       3163.84       3371.02        29.32 o
   9   4   3       2702.72       2816.05        26.44 o
  10   4   3         52.66         51.81         5.35 o
  11   4   3       3957.16       3929.83        35.24 o
  12   4   3       1660.63       1654.69        21.64 o
  13   4   3        352.38        378.91        13.74 o
  14   4   3         38.56         32.03         8.07 o
  15   4   3          3.49         15.86         7.84 o
  16   4   3        305.63        302.23        14.89 o
  17   4   3        156.06        141.31        13.60 o
  18   4   3          4.01          4.21        10.01 o
  19   4   3         38.60         57.90        12.94 o
  20   4   3        494.21        445.44        23.96 o
  21   4   3          7.71         19.81        13.27 o
   1   5   3         74.89         79.52         3.32 o
   2   5   3      14033.56      14680.32        76.38 o
   3   5   3       1248.61       1314.27        10.78 o
   4   5   3       3771.67       3939.85        24.17 o
   5   5   3        331.22        359.60         6.50 o
   6   5   3        592.05        592.95         8.61 o
   7   5   3       1449.54       1491.90        16.19 o
   8   5   3         69.00         72.00         5.13 o
   9   5   3       3914.20       3793.04        33.36 o
  10   5   3        188.55        193.24         7.80 o
  11   5   3        811.90        767.97        13.93 o
  12   5   3        167.45        187.84         9.16 o
  13   5   3         14.93          9.96         7.23 o
  14   5   3        307.57        327.90        16.18 o
  15   5   3        539.25        638.14        21.99 o
  16   5   3        852.87        724.66        23.73 o
  17   5   3          1.83         -2.53        10.49 o
  18   5   3        381.38        387.50        21.47 o
  19   5   3         72.27         39.78        13.11 o
  20   5   3         18.06          2.73        12.77 o
   0   6   3        274.82        258.83         7.66 o
   1   6   3        532.75        554.26         7.04 o
   2   6   3        152.88        165.71         4.56 o
   3   6   3        256.72        268.11         5.62 o
   4   6   3        175.43        159.68         4.69 o
   5   6   3        201.91        229.40         5.54 o
   6   6   3          4.21          2.95         3.66 o
   7   6   3       1189.12       1360.11        16.17 o
   8   6   3       4003.17       3956.44        33.09 o
   9   6   3        407.34        451.79        10.54 o
  10   6   3        227.76        252.49         9.52 o
  11   6   3       3020.01       2995.54        45.68 o
  12   6   3        351.73        364.71        23.85 o
  13   6   3          7.94         20.33         8.84 o
  14   6   3        897.95        903.96        26.37 o
  15   6   3        619.23        642.42        24.75 o
  16   6   3          3.61          7.31        10.97 o
  17   6   3          2.98          1.93        11.34 o
  18   6   3         63.63         65.13        13.74 o
  19   6   3        244.74        299.15        20.51 o
   1   7   3         71.59         74.50         4.05 o
   2   7   3       1375.41       1371.03        12.56 o
   3   7   3         37.39         19.34         3.51 o
   4   7   3        703.05        674.04         9.45 o
   5   7   3       2248.67       2088.39        18.80 o
   6   7   3       1617.53       1682.59        17.83 o
   7   7   3       2306.93       2359.27        24.55 o
   8   7   3        254.67        250.68        11.06 o
   9   7   3         22.47         30.56         7.13 o
  10   7   3       1249.71       1232.47        24.87 o
  11   7   3        963.03        926.17        24.98 o
  12   7   3       1928.09       1904.80        36.20 o
  13   7   3       1545.79       1646.95        44.37 o
  14   7   3        222.73        214.27        16.09 o
  15   7   3        761.88        741.54        38.31 o
  16   7   3         32.51         57.56        12.83 o
  17   7   3          4.99         -3.08        11.52 o
   0   8   3        123.76         66.45         7.95 o
   1   8   3        211.36        192.26         7.36 o
   2   8   3        133.49        108.48         6.36 o
   3   8   3       1589.65       1479.70        19.58 o
   4   8   3       2057.87       1938.10        21.57 o
   5   8   3          0.96         10.11         5.79 o
   6   8   3       2047.71       2045.24        26.45 o
   7   8   3        125.22        106.53         9.79 o
   8   8   3        275.81        273.62        13.89 o
   9   8   3       1790.18       1816.13        31.65 o
  10   8   3        463.59        445.14        19.45 o
  11   8   3         10.26         -1.94         9.49 o
  12   8   3         25.43         38.63        11.00 o
  13   8   3         89.68         89.84        13.44 o
  14   8   3         26.93         39.08        12.73 o
  15   8   3        652.33        626.13        27.71 o
  16   8   3          5.21          0.04        12.20 o
   1   9   3         46.79         50.99         8.68 o
   2   9   3          0.71          0.10         6.90 o
   3   9   3         11.43         16.83         7.44 o
   4   9   3        193.19        217.02        10.88 o
   5   9   3         91.43         70.51         9.40 o
   6   9   3        193.24        177.57        12.32 o
   7   9   3        318.28        325.29        15.44 o
   8   9   3          1.25          8.02         8.51 o
   9   9   3        238.43        200.55        14.63 o
  10   9   3        215.42        247.51        15.75 o
  11   9   3        380.00        389.78        20.76 o
  12   9   3         65.76         73.80        14.26 o
  13   9   3        120.54        109.55        14.81 o
   0  10   3        287.62        283.38        18.43 o
   1  10   3          2.68         -3.04         8.28 o
   2  10   3        139.06        129.20        10.42 o
   3  10   3        210.50        211.96        11.92 o
   4  10   3         75.89         77.44        10.24 o
   5  10   3         71.44        106.71        10.86 o
   6  10   3         87.43         91.28        11.73 o
   7  10   3         28.47         29.03        10.26 o
   8  10   3        110.26        108.21        12.47 o
   9  10   3         77.56         84.11        12.09 o
  10  10   3        541.76        560.13        22.33 o
   1  11   3          4.37          8.60         8.35 o
   2  11   3         17.77         -0.36         8.19 o
   3  11   3        259.38        293.43        13.98 o
   4  11   3        176.90        185.30        13.53 o
   5  11   3        142.71        119.37        15.03 o
   0   0   4      32610.77      31640.10       250.75 o
   1   0   4          8.63         -2.22         2.22 o
   2   0   4      54799.48      54890.53       411.46 o
   3   0   4       2502.93       2485.25        24.32 o
   4   0   4       1196.41       1135.77        14.35 o
   5   0   4      51384.79      53372.41       418.86 o
   6   0   4      26300.56      26240.79       224.65 o
   7   0   4        133.06        208.65        10.71 o
   8   0   4      15859.65      16232.99       195.87 o
   9   0   4       3735.03       3705.17        45.25 o
  10   0   4       4542.64       4457.18        64.99 o
  11   0   4       1724.38       1781.58        52.78 o
  12   0   4       6668.48       7005.85        96.44 o
  13   0   4        112.38        152.97        16.85 o
  14   0   4         22.78         42.52        10.99 o
  15   0   4       5066.05       4890.01        78.04 o
  16   0   4         78.01         76.69        14.72 o
  17   0   4        551.26        528.51        39.98 o
  18   0   4        639.68        674.47        31.52 o
  19   0   4        243.58        215.90        21.84 o
  20   0   4        345.55        382.21        34.05 o
  21   0   4        293.72        307.69        24.69 o
  22   0   4        333.03        282.27        25.11 o
   1   1   4      13127.99      13360.94        60.22 o
   2   1   4      64411.18      62902.82       305.99 o
   3   1   4       4492.45       4452.97        26.85 o
   4   1   4       9864.58       9074.57        53.50 o
   5   1   4       6582.17       6556.34        43.03 o
   6   1   4      14273.14      14019.14        81.87 o
   7   1   4      10425.90      10946.32        67.99 o
   8   1   4        287.21        288.35         8.83 o
   9   1   4        777.71        891.29        13.11 o
  10   1   4        498.31        466.66        11.60 o
  11   1   4        214.38        207.93         9.82 o
  12   1   4        659.74        559.80        14.20 o
  13   1   4         36.44         37.77         7.42 o
  14   1   4       1041.04       1003.21        21.19 o
  15   1   4       1153.02       1114.30        23.26 o
  16   1   4        816.02        891.99        22.91 o
  17   1   4       1035.27       1006.36        24.16 o
  18   1   4       1154.35       1169.20        36.52 o
  19   1   4       1326.06       1420.67        30.16 o
  20   1   4        361.54        344.95        18.24 o
  21   1   4         11.45         -4.32         9.95 o
  22   1   4        174.65        163.61        15.98 o
   0   2   4      25328.47      24085.09       189.86 o
   1   2   4       1433.39       1538.03        12.31 o
   2   2   4        864.11        785.14         8.45 o
   3   2   4       9494.43       9100.91        48.97 o
   4   2   4        677.91        737.95         7.62 o
   5   2   4         21.17         15.46         2.62 o
   6   2   4        998.53       1183.98        12.00 o
   7   2   4         22.47         20.79         3.30 o
   8   2   4       7705.05       7823.96        69.54 o
   9   2   4       1532.09       1528.51        17.67 o
  10   2   4       4547.38       4623.90        40.36 o
  11   2   4        829.82        764.22        15.32 o
  12   2   4       3489.95       3542.86        41.05 o
  13   2   4       1188.99       1148.10        20.39 o
  14   2   4       1362.41       1380.45        23.38 o
  15   2   4        283.14        257.52        15.76 o
  16   2   4          4.04         -0.11         8.34 o
  17   2   4       1516.96       1536.13        29.28 o
  18   2   4         23.78         19.53         9.57 o
  19   2   4         93.61         91.55        12.05 o
  20   2   4        986.53       1024.26        29.73 o
  21   2   4        206.46        294.85        19.45 o
  22   2   4         98.10         83.49        14.77 o
   1   3   4       1158.06       1155.89         8.87 o
   2   3   4       1532.71       1439.61        11.70 o
   3   3   4       5461.83       5470.88        31.26 o
   4   3   4        158.11        152.54         3.41 o
   5   3   4       2921.99       2728.54        17.60 o
   6   3   4        831.70        927.20         9.93 o
   7   3   4        525.03        566.92         8.58 o
   8   3   4         46.75         52.63         4.50 o
   9   3   4         90.17        144.21         6.48 o
  10   3   4       2808.61       2925.30        29.04 o
  11   3   4        948.53        963.27        16.36 o
  12   3   4        237.85        225.00        10.98 o
  13   3   4       3719.95       3674.46        43.45 o
  14   3   4        312.55        307.39        12.81 o
  15   3   4       1111.43       1154.87        23.99 o
  16   3   4        339.08        318.86        15.49 o
  17   3   4         64.46         56.03        10.04 o
  18   3   4        616.85        607.41        23.13 o
  19   3   4         58.49         56.34        11.91 o
  20   3   4         13.93         15.50        11.21 o
  21   3   4          1.22          5.76        11.32 o
   0   4   4       3108.72       3156.54        29.01 o
   1   4   4       1572.98       1638.35        11.59 o
   2   4   4       1118.74       1219.49         9.77 o
   3   4   4         47.47         26.15         2.50 o
   4   4   4        109.60        148.02         3.80 o
   5   4   4        405.24        375.83         6.74 o
   6   4   4          4.35         13.38         2.83 o
   7   4   4         16.46         12.46         3.22 o
   8   4   4        399.36        422.55         8.87 o
   9   4   4       2738.60       2855.44        25.74 o
  10   4   4         75.58         80.73         5.79 o
  11   4   4        834.15        837.88        14.67 o
  12   4   4        555.38        543.86        13.57 o
  13   4   4          1.22          4.99         6.21 o
  14   4   4        668.78        676.84        18.88 o
  15   4   4        101.96        104.30        10.48 o
  16   4   4       2596.20       2499.42        40.68 o
  17   4   4        238.87        211.87        15.01 o
  18   4   4         92.15        117.54        13.26 o
  19   4   4          7.18          1.55        10.21 o
  20   4   4          2.52         -2.85        11.96 o
  21   4   4          6.42          0.64        12.79 o
   1   5   4        312.80        327.58         5.96 o
   2   5   4        209.77        236.96         4.94 o
   3   5   4       3561.80       3716.57        25.24 o
   4   5   4         62.96         65.72         3.44 o
   5   5   4        264.58        279.74         5.33 o
   6   5   4        766.80        780.38         9.33 o
   7   5   4        227.72        250.38         6.61 o
   8   5   4         34.77         36.22         4.39 o
   9   5   4         45.23         40.00         4.57 o
  10   5   4         35.59         38.50         5.15 o
  11   5   4        438.48        471.57        12.05 o
  12   5   4       1308.04       1244.65        21.22 o
  13   5   4       3652.93       3425.66        42.33 o
  14   5   4         62.37         29.72         9.29 o
  15   5   4         54.96         53.21        10.56 o
  16   5   4          0.07         -5.70         9.15 o
  17   5   4         17.75         24.98        10.24 o
  18   5   4         18.82         26.41        12.04 o
  19   5   4          2.45          5.00        11.96 o
  20   5   4          3.84          1.61        18.38 o
   0   6   4        208.83        206.76         6.32 o
   1   6   4          7.12         20.36         2.64 o
   2   6   4         87.98         91.16         3.62 o
   3   6   4       5463.70       5489.09        33.10 o
   4   6   4         13.36         18.72         2.81 o
   5   6   4          3.91          2.28         2.78 o
   6   6   4       1483.29       1473.11        14.55 o
   7   6   4        372.33        422.12         8.85 o
   8   6   4       6271.15       6094.10        43.33 o
   9   6   4          1.46          1.91         4.14 o
  10   6   4         66.82         60.64         6.46 o
  11   6   4        371.31        343.86        15.19 o
  12   6   4        150.59        113.70        11.11 o
  13   6   4        662.19        625.40        20.98 o
  14   6   4        474.13        476.81        18.94 o
  15   6   4         15.38         18.67        10.72 o
  16   6   4        251.57        247.44        17.68 o
  17   6   4        206.03        233.97        17.67 o
  18   6   4         22.47         12.53        14.40 o
  19   6   4          0.27        -11.73        11.73 o
   1   7   4        490.39        528.95         7.69 o
   2   7   4         15.34         19.61         3.47 o
   3   7   4       1604.84       1515.00        13.01 o
   4   7   4        181.66        184.65         5.08 o
   5   7   4        132.15        135.01         5.50 o
   6   7   4        143.01        145.43         6.03 o
   7   7   4         40.53         49.05         5.68 o
   8   7   4         96.68         93.52         8.25 o
   9   7   4       3168.32       3079.45        36.51 o
  10   7   4         13.55         21.53         7.81 o
  11   7   4        934.73        980.70        23.68 o
  12   7   4       2158.04       2181.98        38.87 o
  13   7   4         47.38         61.32        11.70 o
  14   7   4         47.58         45.10        13.15 o
  15   7   4          5.17          9.16        10.59 o
  16   7   4         95.37        107.17        14.14 o
  17   7   4         76.65         41.18        17.29 o
   0   8   4       1957.63       1864.95        37.00 o
   1   8   4         76.25         80.24         6.49 o
   2   8   4       2046.50       2014.18        22.56 o
   3   8   4          3.44         -2.19         7.15 o
   4   8   4       1981.27       1893.41        22.25 o
   5   8   4       3842.84       3983.73        40.17 o
   6   8   4       1083.56       1078.06        23.90 o
   7   8   4        795.60        748.23        18.50 o
   8   8   4       1247.69       1218.76        26.93 o
   9   8   4        223.58        272.75        16.18 o
  10   8   4        845.05        831.14        24.02 o
  11   8   4        790.01        723.49        23.76 o
  12   8   4        450.24        552.91        21.83 o
  13   8   4        362.80        356.29        19.43 o
  14   8   4        633.16        570.85        23.52 o
  15   8   4         39.81         46.17        13.34 o
   1   9   4         91.35         96.80         8.42 o
   2   9   4          8.68         15.84         6.69 o
   3   9   4          2.39          7.61         6.82 o
   4   9   4         82.45         48.69         8.13 o
   5   9   4         69.96         61.58         8.50 o
   6   9   4        216.98        202.80        13.51 o
   7   9   4        362.93        307.59        14.78 o
   8   9   4        149.44        167.79        12.29 o
   9   9   4        112.28        126.18        11.69 o
  10   9   4         56.01         57.93        11.20 o
  11   9   4         25.37         35.55        11.51 o
  12   9   4         20.92         24.10        11.44 o
  13   9   4        142.21        178.99        16.59 o
   0  10   4       1836.07       1683.69        38.29 o
   1  10   4       1070.66       1079.31        21.84 o
   2  10   4       2017.94       1947.26        29.34 o
   3  10   4          5.50         13.15         7.92 o
   4  10   4        963.82        971.25        22.79 o
   5  10   4          1.94         10.15         8.55 o
   6  10   4         30.88         20.93         9.52 o
   7  10   4         94.73         73.36        11.16 o
   8  10   4        275.87        330.44        20.80 o
   9  10   4         29.72          6.36        12.02 o
  10  10   4         26.81         22.63        13.36 o
   1  11   4         67.94         66.09         9.66 o
   2  11   4        228.12        231.94        12.85 o
   3  11   4         15.51         11.97         9.61 o
   4  11   4        910.97        934.82        27.43 o
   1   1   5      15191.27      14833.30        65.67 o
   2   1   5       7938.04       7788.22        38.17 o
   3   1   5      30798.77      30310.48       151.20 o
   4   1   5       7383.21       7306.98        44.16 o
   5   1   5       1023.56       1048.76        10.64 o
   6   1   5        136.89        204.57         7.91 o
   7   1   5        262.99        187.48         7.39 o
   8   1   5       5084.45       5166.48        40.39 o
   9   1   5        147.86        158.87         6.66 o
  10   1   5        486.11        446.17        11.82 o
  11   1   5       3901.85       3684.18        41.08 o
  12   1   5        134.77         79.29         7.49 o
  13   1   5        136.53        143.52         9.29 o
  14   1   5        524.20        506.39        18.86 o
  15   1   5       2398.73       2482.29        35.61 o
  16   1   5        567.98        570.51        19.05 o
  17   1   5        428.77        481.09        24.77 o
  18   1   5        553.22        500.15        19.51 o
  19   1   5        120.12        151.54        13.32 o
  20   1   5        201.04        248.07        20.67 o
  21   1   5         33.15         54.51        12.76 o
  22   1   5        154.13        137.70        23.95 o
   0   2   5      12389.28      12128.54        80.05 o
   1   2   5      20101.50      21246.12       116.35 o
   2   2   5          2.46          6.26         2.63 o
   3   2   5       5587.93       5641.33        32.08 o
   4   2   5       5492.88       5155.21        31.14 o
   5   2   5       3454.77       3443.01        23.00 o
   6   2   5       2481.20       2351.28        20.19 o
   7   2   5       3424.16       3571.65        26.56 o
   8   2   5       7595.79       8539.03        64.51 o
   9   2   5        102.25        129.55         6.23 o
  10   2   5         63.55         82.99         6.69 o
  11   2   5        219.35        255.88        13.26 o
  12   2   5       1277.20       1217.84        21.61 o
  13   2   5        142.32        163.45         9.75 o
  14   2   5          2.57          2.88         6.38 o
  15   2   5       4691.55       4639.24        53.49 o
  16   2   5       4278.43       4330.44        52.14 o
  17   2   5       2879.46       2710.82        41.48 o
  18   2   5          4.24         -0.27         9.99 o
  19   2   5        574.24        610.18        26.68 o
  20   2   5         25.77         32.07        11.60 o
  21   2   5        538.13        509.62        23.38 o
  22   2   5         52.92         72.03        16.14 o
   1   3   5       1174.34       1123.37        10.75 o
   2   3   5       1946.47       1855.83        15.95 o
   3   3   5        118.87        140.19         5.03 o
   4   3   5       1896.55       2080.72        14.61 o
   5   3   5       1303.24       1333.71        10.68 o
   6   3   5       6444.40       6325.57        45.02 o
   7   3   5       1340.68       1279.81        14.07 o
   8   3   5         49.42         54.75         4.48 o
   9   3   5         54.77         62.94         5.16 o
  10   3   5       2446.79       2324.64        26.12 o
  11   3   5        206.18        163.98         8.62 o
  12   3   5       3156.01       3135.62        35.64 o
  13   3   5        794.43        724.17        17.90 o
  14   3   5        125.50        150.66         9.94 o
  15   3   5         46.41         38.60         8.60 o
  16   3   5        113.09         70.36        10.01 o
  17   3   5       1044.10       1035.24        24.69 o
  18   3   5        464.56        504.78        21.61 o
  19   3   5         70.79         83.31        15.33 o
  20   3   5          5.90         11.44        11.13 o
  21   3   5         32.65         31.46        12.04 o
   0   4   5       3423.74       3617.52        27.38 o
   1   4   5       5406.38       5507.12        33.27 o
   2   4   5          4.92         -0.91         2.82 o
   3   4   5       1387.71       1485.60        13.86 o
   4   4   5       5643.52       5451.18        34.00 o
   5   4   5       5331.72       5386.60        36.30 o
   6   4   5       1142.66       1052.31        10.98 o
   7   4   5      12766.24      13403.84        82.15 o
   8   4   5          7.21          8.74         3.27 o
   9   4   5       2300.33       2296.95        22.17 o
  10   4   5         20.49         19.35         4.51 o
  11   4   5          0.41         -4.17         4.72 o
  12   4   5        392.51        399.19        14.73 o
  13   4   5        667.87        638.38        15.14 o
  14   4   5          6.74          0.42         7.14 o
  15   4   5        305.41        336.10        15.35 o
  16   4   5          1.08          8.30         9.31 o
  17   4   5       2292.16       2390.51        40.96 o
  18   4   5        781.66        882.11        27.29 o
  19   4   5         23.24          2.05        10.47 o
  20   4   5         44.58         44.79        13.93 o
  21   4   5        452.66        428.59        25.64 o
   1   5   5         47.81         86.76         3.34 o
   2   5   5       5718.77       5535.21        33.73 o
   3   5   5       5428.17       5324.60        35.01 o
   4   5   5        291.89        268.33         6.11 o
   5   5   5        132.23        120.86         4.73 o
   6   5   5         11.82         -3.08         4.35 o
   7   5   5         67.21         67.50         3.85 o
   8   5   5         29.84         31.09         3.80 o
   9   5   5         13.96         16.08         4.10 o
  10   5   5         47.44         31.76         6.18 o
  11   5   5        889.87        897.04        16.05 o
  12   5   5       1520.34       1488.71        27.90 o
  13   5   5        712.04        715.57        24.15 o
  14   5   5        298.00        276.88        15.03 o
  15   5   5         45.24         62.09        10.87 o
  16   5   5         22.84         33.48        10.46 o
  17   5   5        475.70        451.13        20.32 o
  18   5   5        235.86        183.26        17.00 o
  19   5   5        423.49        487.22        24.45 o
  20   5   5        127.36        157.16        17.71 o
   0   6   5       1360.88       1315.61        14.57 o
   1   6   5        286.74        294.67         4.83 o
   2   6   5       1129.90       1073.36        10.80 o
   3   6   5          2.29          7.42         2.98 o
   4   6   5         54.26         51.58         4.41 o
   5   6   5       1283.68       1315.62        14.14 o
   6   6   5        798.15        796.60        13.82 o
   7   6   5       1318.00       1280.66        15.19 o
   8   6   5         28.33         34.97         4.20 o
   9   6   5        734.78        720.98        13.42 o
  10   6   5         84.20         82.95         8.30 o
  11   6   5        446.80        407.59        17.48 o
  12   6   5          0.02         -0.93         7.64 o
  13   6   5        459.34        381.47        16.91 o
  14   6   5       1367.35       1409.89        29.50 o
  15   6   5        440.03        406.34        20.29 o
  16   6   5        127.77        172.55        19.06 o
  17   6   5          0.05          5.56        11.35 o
  18   6   5        150.99        166.38        16.79 o
  19   6   5         19.42         12.21        12.48 o
   1   7   5        546.96        515.03         6.92 o
   2   7   5        265.09        264.86         6.15 o
   3   7   5        581.01        613.93         9.13 o
   4   7   5       1474.61       1467.94        16.32 o
   5   7   5         57.24         48.07         5.00 o
   6   7   5       1017.03       1024.88        14.62 o
   7   7   5         25.98         34.35         5.31 o
   8   7   5         36.15         51.52         7.29 o
   9   7   5        316.46        343.76        13.21 o
  10   7   5        184.65        168.22        10.59 o
  11   7   5          0.26         -7.46         7.46 o
  12   7   5         53.76         75.32        10.77 o
  13   7   5        701.75        725.66        28.58 o
  14   7   5          1.03          0.06         9.86 o
  15   7   5          1.01          6.48        10.58 o
  16   7   5         55.22          6.14        11.66 o
  17   7   5          0.52          1.60        12.39 o
   0   8   5         23.22         12.23         7.54 o
   1   8   5        365.10        399.43        10.69 o
   2   8   5         22.74         37.07         5.82 o
   3   8   5        964.67        924.70        15.12 o
   4   8   5       2917.12       2965.65        31.20 o
   5   8   5        183.35        177.32         8.78 o
   6   8   5        545.73        559.64        15.06 o
   7   8   5        750.84        669.58        17.58 o
   8   8   5        949.15        939.63        24.85 o
   9   8   5        658.55        695.17        21.58 o
  10   8   5        471.73        544.84        20.37 o
  11   8   5         87.21        119.04        14.40 o
  12   8   5         20.95         29.91        11.33 o
  13   8   5        105.28        101.52        12.79 o
  14   8   5       1256.48       1311.22        32.79 o
  15   8   5         21.99         11.23        11.44 o
   1   9   5        170.02        133.92         8.76 o
   2   9   5        181.84        191.50        10.41 o
   3   9   5       4852.94       4543.06        44.35 o
   4   9   5          2.84         13.99         6.92 o
   5   9   5        351.20        368.46        17.21 o
   6   9   5         26.96         21.42         7.80 o
   7   9   5        128.21        133.21        10.92 o
   8   9   5          3.22          8.26         8.33 o
   9   9   5          0.01          8.93         8.39 o
  10   9   5          0.17         -2.93         9.11 o
  11   9   5        182.09        160.52        13.98 o
  12   9   5        692.18        762.72        28.89 o
  13   9   5         78.11         73.93        13.76 o
   0  10   5         16.00         26.48        11.12 o
   1  10   5          4.35          4.02         7.49 o
   2  10   5          6.71         25.93         8.52 o
   3  10   5        850.49        758.77        18.51 o
   4  10   5        744.92        636.95        18.95 o
   5  10   5        250.17        274.13        16.75 o
   6  10   5          6.48        -10.62        11.05 o
   7  10   5         95.60        115.87        14.82 o
   8  10   5        313.43        303.32        21.90 o
   9  10   5        481.18        478.18        27.23 o
  10  10   5        505.99        502.02        25.76 o
   1  11   5          8.90          3.75         9.41 o
   2  11   5         10.79          0.00         8.98 o
   3  11   5         87.80         65.15        12.12 o
   4  11   5        247.43        231.18        16.34 o
   0   0   6        973.27       1021.07        13.77 o
   1   0   6        670.38        619.61         8.47 o
   2   0   6      19281.63      19887.50       135.06 o
   3   0   6       3294.15       3224.19        28.74 o
   4   0   6      19000.39      19183.45       154.97 o
   5   0   6        102.47         80.74         6.01 o
   6   0   6        811.99        780.91        14.44 o
   7   0   6       8103.47       8534.17        75.00 o
   8   0   6       4724.79       4570.71        54.50 o
   9   0   6       3652.29       3833.39        57.04 o
  10   0   6        283.13        414.68        20.74 o
  11   0   6      15023.49      15402.51       167.67 o
  12   0   6       2682.93       2609.45        47.24 o
  13   0   6         29.91         53.59        11.10 o
  14   0   6        725.69        799.58        27.53 o
  15   0   6       6516.22       6570.69        97.16 o
  16   0   6       3307.10       3399.65        87.94 o
  17   0   6       1905.72       1922.78        60.12 o
  18   0   6        283.99        376.09        38.69 o
  19   0   6       1373.67       1350.06        42.18 o
  20   0   6        316.20        294.41        24.58 o
  21   0   6       1007.79        957.47        56.64 o
  22   0   6        277.97        333.57        35.35 o
   1   1   6      21722.62      22008.30        96.74 o
   2   1   6       3283.26       3025.04        16.55 o
   3   1   6      13212.83      13209.24        66.44 o
   4   1   6       1441.70       1396.24        11.73 o
   5   1   6       5316.92       4996.53        35.87 o
   6   1   6       4711.16       4860.10        38.77 o
   7   1   6       5222.33       5486.94        44.50 o
   8   1   6        873.84        877.42        14.64 o
   9   1   6       5614.34       5759.53        47.32 o
  10   1   6        122.11         96.93         6.59 o
  11   1   6        472.51        463.64        16.74 o
  12   1   6        633.97        688.85        15.58 o
  13   1   6       2028.33       2028.75        27.92 o
  14   1   6         25.01         14.22         7.23 o
  15   1   6        312.25        338.97        14.84 o
  16   1   6        163.00        169.80        12.36 o
  17   1   6        200.57        187.43        13.24 o
  18   1   6         97.22        109.93        12.05 o
  19   1   6          4.26         17.14         9.87 o
  20   1   6         75.92         59.40        11.52 o
  21   1   6        393.17        408.70        21.68 o
  22   1   6         61.58         73.31        13.92 o
   0   2   6       3512.53       3612.68        26.73 o
   1   2   6       3314.36       3205.24        16.46 o
   2   2   6      22714.84      22811.99       109.50 o
   3   2   6         19.02         -0.19         2.10 o
   4   2   6        138.84        137.80         3.73 o
   5   2   6        351.65        346.39         6.54 o
   6   2   6        298.33        381.92         6.95 o
   7   2   6        355.85        343.37         7.85 o
   8   2   6      11956.26      12629.99        81.52 o
   9   2   6       4005.51       4041.85        46.45 o
  10   2   6        848.52        824.76        16.51 o
  11   2   6        196.94        219.91         9.60 o
  12   2   6        109.07         92.60         8.26 o
  13   2   6        896.56        894.03        19.58 o
  14   2   6       1094.12       1160.84        21.64 o
  15   2   6        173.12        197.53        12.24 o
  16   2   6         36.83         14.19         8.48 o
  17   2   6        558.31        561.59        20.69 o
  18   2   6         92.69         82.83        10.94 o
  19   2   6         53.42         68.19        12.26 o
  20   2   6        318.08        258.87        17.96 o
  21   2   6          3.46         12.08        11.32 o
  22   2   6         17.13         16.09        12.37 o
   1   3   6          3.90         -2.39         2.39 o
   2   3   6       1201.05        999.87        10.83 o
   3   3   6        362.99        374.45         7.93 o
   4   3   6        912.78        811.44         8.84 o
   5   3   6       5593.12       5688.86        36.95 o
   6   3   6       3867.55       3927.64        29.49 o
   7   3   6       4630.16       4640.36        34.01 o
   8   3   6       1065.29       1008.97        12.49 o
   9   3   6         15.88         47.55         5.08 o
  10   3   6         27.14         12.02         4.76 o
  11   3   6       1573.04       1447.54        21.47 o
  12   3   6         59.28         52.22         6.83 o
  13   3   6        389.03        342.35        13.84 o
  14   3   6        264.62        232.68        12.42 o
  15   3   6         56.26         46.24         8.87 o
  16   3   6        135.21        140.64        11.48 o
  17   3   6          0.35         12.65         9.76 o
  18   3   6        390.05        400.39        19.65 o
  19   3   6        390.48        444.87        21.26 o
  20   3   6        607.78        604.15        33.86 o
  21   3   6        236.95        206.39        17.11 o
   0   4   6        585.04        724.30        11.10 o
   1   4   6        122.85        142.04         4.31 o
   2   4   6       2426.98       2393.67        20.83 o
   3   4   6       4368.82       4522.28        35.54 o
   4   4   6       3759.90       3718.20        28.46 o
   5   4   6       3297.32       3397.35        24.79 o
   6   4   6         30.63         52.50         3.90 o
   7   4   6        344.15        377.70         6.61 o
   8   4   6        169.34        182.59         5.70 o
   9   4   6       1905.20       2056.66        20.64 o
  10   4   6         79.15         76.25         5.84 o
  11   4   6         34.08         43.73         5.80 o
  12   4   6        283.59        335.57        13.54 o
  13   4   6         43.29         29.18         6.81 o
  14   4   6        111.99        127.75        10.22 o
  15   4   6         34.46         29.05         9.57 o
  16   4   6         56.77         37.11        10.65 o
  17   4   6       1063.41       1017.69        27.64 o
  18   4   6        555.38        597.34        23.86 o
  19   4   6         19.20         34.69        11.99 o
  20   4   6        103.71         78.08        14.42 o
   1   5   6          1.73          0.05         3.18 o
   2   5   6        588.53        544.91         8.39 o
   3   5   6       1313.70       1240.73        18.22 o
   4   5   6       2881.96       2879.15        26.89 o
   5   5   6         26.31         35.40         3.26 o
   6   5   6        173.31        186.27         5.90 o
   7   5   6        390.21        415.59         9.50 o
   8   5   6        412.54        455.12         8.20 o
   9   5   6        160.15        154.11         6.53 o
  10   5   6       1823.10       1900.76        22.03 o
  11   5   6        325.22        324.19        10.54 o
  12   5   6       1066.83        962.11        20.37 o
  13   5   6         18.26         43.13         9.39 o
  14   5   6        881.92        835.22        23.08 o
  15   5   6        155.78        174.13        14.58 o
  16   5   6         10.86          3.01         9.54 o
  17   5   6        117.90         63.33        11.92 o
  18   5   6        498.94        539.12        26.11 o
  19   5   6          0.31         14.63        11.94 o
  20   5   6        325.26        347.01        22.20 o
   0   6   6        153.69        152.94         7.09 o
   1   6   6        308.33        344.65         6.09 o
   2   6   6          0.47         -2.03         2.45 o
   3   6   6       3015.40       3178.57        27.68 o
   4   6   6        589.31        549.50        10.03 o
   5   6   6        177.59        245.46         6.71 o
   6   6   6       2154.14       2032.47        18.17 o
   7   6   6        758.42        764.95        11.80 o
   8   6   6          0.36          3.44         4.16 o
   9   6   6        474.76        542.63        10.31 o
  10   6   6       2217.55       2277.98        28.97 o
  11   6   6         11.95         24.05         8.14 o
  12   6   6       2831.95       2749.63        40.14 o
  13   6   6        255.40        253.58        14.68 o
  14   6   6        113.83        146.43        12.92 o
  15   6   6         51.56         57.17        11.32 o
  16   6   6        293.50        351.29        20.06 o
  17   6   6         46.51         36.60        12.04 o
  18   6   6        355.45        307.48        19.93 o
   1   7   6        258.12        224.63         5.54 o
   2   7   6         20.67         16.03         3.40 o
   3   7   6          2.36          5.25         4.42 o
   4   7   6        227.08        212.82         6.61 o
   5   7   6        724.59        711.85        11.53 o
   6   7   6       2164.86       2055.54        23.02 o
   7   7   6        137.07        114.19         6.88 o
   8   7   6       1602.22       1519.25        23.35 o
   9   7   6        119.97        110.68         8.94 o
  10   7   6        520.02        499.57        15.54 o
  11   7   6        580.70        589.48        18.11 o
  12   7   6          0.42         11.33         8.88 o
  13   7   6       2276.52       2419.41        39.70 o
  14   7   6          0.00         -0.82        10.26 o
  15   7   6          0.23         15.17        11.83 o
  16   7   6          4.05         11.45        12.00 o
  17   7   6          1.45        -11.97        11.97 o
   0   8   6       3801.58       3524.15        46.01 o
   1   8   6        461.04        524.45        13.17 o
   2   8   6        927.40        929.71        16.36 o
   3   8   6        239.49        256.99         8.96 o
   4   8   6        624.70        658.78        16.84 o
   5   8   6          0.21          6.58         5.40 o
   6   8   6        279.97        319.03        11.58 o
   7   8   6        226.25        209.60        10.84 o
   8   8   6       3459.25       3478.29        45.52 o
   9   8   6         22.26         37.33         8.81 o
  10   8   6        637.04        679.76        21.64 o
  11   8   6        275.57        301.65        18.93 o
  12   8   6        750.05        803.91        26.39 o
  13   8   6         10.73         13.94        12.13 o
  14   8   6       1275.81       1141.43        30.87 o
  15   8   6          0.06         -3.86        11.18 o
   1   9   6        457.98        487.72        12.76 o
   2   9   6        210.96        174.40        11.15 o
   3   9   6         21.10         40.48         6.50 o
   4   9   6        189.19        209.48        10.41 o
   5   9   6        617.68        540.85        14.79 o
   6   9   6         20.70         22.29         7.96 o
   7   9   6         43.79         66.35        11.98 o
   8   9   6          1.23         21.83        10.91 o
   9   9   6        664.14        725.47        28.51 o
  10   9   6         95.79        107.09        15.95 o
  11   9   6        119.50        142.49        17.21 o
  12   9   6        195.59        182.54        19.29 o
  13   9   6          0.10         -6.91        13.27 o
   0  10   6         33.93         56.41        11.59 o
   1  10   6         76.93         45.56         8.14 o
   2  10   6        476.88        458.94        15.26 o
   3  10   6         99.52         91.31        12.25 o
   4  10   6        417.67        431.84        19.69 o
   5  10   6         92.00         97.80        12.78 o
   6  10   6        180.99        176.66        16.42 o
   7  10   6        203.03        170.43        16.14 o
   8  10   6        212.51        249.31        18.95 o
   9  10   6         13.10         30.79        13.11 o
   1  11   6          0.38          5.47        12.77 o
   2  11   6        707.81        744.47        24.37 o
   3  11   6          1.99         -6.54        10.31 o
   1   1   7       1272.67       1217.01         8.26 o
   2   1   7       3264.99       3327.19        18.12 o
   3   1   7       5411.19       5223.25        29.43 o
   4   1   7       1438.53       1406.19        11.33 o
   5   1   7         69.32         90.44         3.80 o
   6   1   7       9915.54      10007.37        66.61 o
   7   1   7        186.08        167.67         5.82 o
   8   1   7         14.49         22.94         5.19 o
   9   1   7        332.11        392.45        11.05 o
  10   1   7          7.60         27.84         5.21 o
  11   1   7        117.31        153.93        10.54 o
  12   1   7       1936.44       1812.33        27.00 o
  13   1   7        170.23        180.45         9.97 o
  14   1   7        588.59        639.19        27.83 o
  15   1   7        551.76        598.32        18.95 o
  16   1   7        483.80        433.58        17.27 o
  17   1   7        470.47        416.30        28.73 o
  18   1   7       3940.05       4057.84        52.57 o
  19   1   7        300.84        302.95        16.72 o
  20   1   7         79.92         78.93        13.34 o
  21   1   7         10.28          9.12        11.49 o
  22   1   7         12.68         -6.28        11.44 o
   0   2   7      46729.64      47119.31       301.51 o
   1   2   7       7622.94       7853.11        36.83 o
   2   2   7       2683.03       2821.51        16.73 o
   3   2   7         59.18         72.59         3.33 o
   4   2   7          6.08          2.41         2.12 o
   5   2   7        274.05        260.61         8.04 o
   6   2   7       3783.92       3905.05        26.76 o
   7   2   7         27.99         72.46         4.36 o
   8   2   7       1565.58       1667.82        18.41 o
   9   2   7        325.76        363.08        12.85 o
  10   2   7       5568.27       5478.48        51.41 o
  11   2   7         21.61         34.82         6.07 o
  12   2   7         99.45        145.57         9.58 o
  13   2   7        223.26        224.64        11.80 o
  14   2   7       3228.61       3134.79        37.80 o
  15   2   7       2279.38       2201.08        33.43 o
  16   2   7        752.74        869.14        22.27 o
  17   2   7       1141.47       1005.56        27.20 o
  18   2   7        236.40        237.66        16.02 o
  19   2   7         31.18         29.32        13.43 o
  20   2   7        123.10        133.07        14.42 o
  21   2   7         65.90         63.04        13.14 o
   1   3   7        666.21        708.05         7.79 o
   2   3   7       5067.07       5166.63        46.24 o
   3   3   7       1334.33       1563.90        14.33 o
   4   3   7        691.15        702.15         8.85 o
   5   3   7       4705.00       4938.19        32.84 o
   6   3   7         39.15         45.88         4.16 o
   7   3   7       1520.57       1487.29        15.00 o
   8   3   7        513.22        515.47        10.37 o
   9   3   7        562.98        543.26        11.64 o
  10   3   7         25.59         25.03         5.11 o
  11   3   7       2420.34       2458.14        29.65 o
  12   3   7        378.15        424.15        14.11 o
  13   3   7          0.54         -6.21         6.21 o
  14   3   7        313.78        294.60        14.23 o
  15   3   7        671.35        644.21        24.15 o
  16   3   7        428.21        369.35        16.28 o
  17   3   7        372.88        350.43        18.54 o
  18   3   7          7.99          0.77         9.91 o
  19   3   7          0.12        -10.14        10.14 o
  20   3   7         20.63         33.04        11.90 o
  21   3   7         79.31         74.47        13.78 o
   0   4   7      12355.62      12122.51        94.63 o
   1   4   7       2701.32       2769.85        22.16 o
   2   4   7        899.60        937.96        12.21 o
   3   4   7        209.00        182.83         5.98 o
   4   4   7       1390.67       1480.70        15.68 o
   5   4   7        102.08         95.86         5.09 o
   6   4   7        538.28        695.67         9.65 o
   7   4   7        650.26        591.08         8.36 o
   8   4   7        984.97        944.92        12.76 o
   9   4   7       2446.65       2310.63        23.05 o
  10   4   7       1590.82       1637.98        19.94 o
  11   4   7        261.37        277.93         9.90 o
  12   4   7        216.48        213.04        10.27 o
  13   4   7          4.10         -6.47         6.47 o
  14   4   7        884.31        897.31        23.40 o
  15   4   7        445.28        347.07        16.86 o
  16   4   7       1847.85       2004.53        36.54 o
  17   4   7       1273.75       1179.22        29.33 o
  18   4   7        613.39        630.83        24.38 o
  19   4   7         98.04        119.22        14.32 o
  20   4   7        170.09        189.72        16.82 o
   1   5   7       2422.89       2532.65        20.29 o
   2   5   7       1612.57       1616.43        18.28 o
   3   5   7        410.24        430.85         9.07 o
   4   5   7       6108.93       6160.71        48.44 o
   5   5   7       1088.74       1164.44        14.47 o
   6   5   7        304.75        295.70         8.80 o
   7   5   7          7.72          3.63         3.16 o
   8   5   7       2104.88       2047.15        21.46 o
   9   5   7        914.81        930.50        14.49 o
  10   5   7         13.49          9.59         4.32 o
  11   5   7        576.25        584.59        16.51 o
  12   5   7        189.22        203.15        12.73 o
  13   5   7       1517.36       1540.31        35.40 o
  14   5   7        192.18        140.39        12.57 o
  15   5   7       1159.23       1047.16        27.63 o
  16   5   7         33.98          8.79        10.42 o
  17   5   7         99.57        129.08        13.65 o
  18   5   7        231.56        270.43        17.99 o
  19   5   7         93.84        134.78        16.25 o
   0   6   7         85.37         75.54         5.09 o
   1   6   7        228.20        249.75         5.60 o
   2   6   7         68.40         69.49         4.21 o
   3   6   7          0.18          9.04         4.64 o
   4   6   7       3052.40       3048.80        30.52 o
   5   6   7        856.40        822.66        21.19 o
   6   6   7        443.19        445.23        15.59 o
   7   6   7        493.47        472.75        10.80 o
   8   6   7         57.41         58.70         5.08 o
   9   6   7        240.80        227.44         8.96 o
  10   6   7         34.71         23.06         6.99 o
  11   6   7         68.83         68.90         9.01 o
  12   6   7        345.55        377.14        16.36 o
  13   6   7        125.61         96.13        11.07 o
  14   6   7          1.72         24.26         9.64 o
  15   6   7         36.45         43.18        10.58 o
  16   6   7        172.15        188.96        20.75 o
  17   6   7         75.85        101.65        14.70 o
  18   6   7         12.69         23.35        14.37 o
   1   7   7         69.95         82.06         4.02 o
   2   7   7        337.66        325.34         7.94 o
   3   7   7         23.75         33.55         4.75 o
   4   7   7          9.46         13.43         5.76 o
   5   7   7          0.12         -0.06         5.96 o
   6   7   7          1.52          0.53         6.93 o
   7   7   7        134.10        116.65        10.27 o
   8   7   7         86.16         99.10         7.23 o
   9   7   7        636.23        637.57        16.10 o
  10   7   7          7.74          5.00         6.84 o
  11   7   7         28.44         36.98         9.60 o
  12   7   7        391.21        357.56        23.22 o
  13   7   7        280.22        248.75        20.18 o
  14   7   7         42.77         26.99        11.53 o
  15   7   7        804.34        817.92        34.03 o
  16   7   7         28.32         -7.41        10.99 o
  17   7   7         60.63         52.31        14.53 o
   0   8   7        326.08        347.65        13.99 o
   1   8   7        293.92        306.83         9.30 o
   2   8   7         18.79         23.60         4.89 o
   3   8   7        720.14        697.44        16.59 o
   4   8   7        489.58        505.07        14.81 o
   5   8   7        290.76        284.34        12.05 o
   6   8   7        453.19        435.25        17.74 o
   7   8   7       2568.68       2440.93        38.60 o
   8   8   7       3357.04       3237.68        46.62 o
   9   8   7        114.56        145.52        10.72 o
  10   8   7        672.47        730.89        21.55 o
  11   8   7        292.70        349.71        16.87 o
  12   8   7         12.72         22.64         9.78 o
  13   8   7        267.29        226.56        15.88 o
  14   8   7        428.22        530.01        22.59 o
  15   8   7        324.97        338.91        19.59 o
   1   9   7         89.37        100.74         7.02 o
   2   9   7         58.46         34.81         5.95 o
   3   9   7         76.45         96.83        10.05 o
   4   9   7        612.68        574.02        18.53 o
   5   9   7        731.56        706.40        20.53 o
   6   9   7         51.92         52.19        12.60 o
   7   9   7         91.95        110.94        12.28 o
   8   9   7        270.63        297.94        17.93 o
   9   9   7        558.66        534.58        25.95 o
  10   9   7         84.40        123.87        16.50 o
  11   9   7          2.02        -12.23        12.23 o
  12   9   7        605.96        602.70        29.30 o
   0  10   7       2350.92       2112.67        66.11 o
   1  10   7         10.43         18.70         8.66 o
   2  10   7         27.85         18.39         8.69 o
   3  10   7        523.24        545.61        20.87 o
   4  10   7        525.14        588.19        22.18 o
   5  10   7         27.14         37.09        11.13 o
   6  10   7        225.89        205.00        16.77 o
   7  10   7         31.45         30.92        12.84 o
   8  10   7        215.23        239.70        19.11 o
   9  10   7        192.39        218.31        18.52 o
   0   0   8      19427.17      20270.42       162.45 o
   1   0   8       2402.79       2422.44        19.45 o
   2   0   8      20005.21      20296.80       133.04 o
   3   0   8       7022.37       7270.36        64.82 o
   4   0   8         13.85         19.24         3.97 o
   5   0   8       5301.70       5145.92        48.34 o
   6   0   8      34788.21      34917.32       301.15 o
   7   0   8      15979.21      15599.31       150.63 o
   8   0   8         68.92         26.83         6.41 o
   9   0   8       1253.51       1158.49        27.08 o
  10   0   8       2593.29       2473.17        43.78 o
  11   0   8       3102.07       3093.15        53.51 o
  12   0   8        400.19        381.01        17.69 o
  13   0   8        565.36        546.83        34.58 o
  14   0   8         43.32         29.08        11.26 o
  15   0   8        650.29        618.01        27.81 o
  16   0   8       1717.44       1582.42        41.22 o
  17   0   8       1672.74       1757.13        45.00 o
  18   0   8       1393.23       1516.61        43.32 o
  19   0   8        427.47        538.40        30.63 o
  20   0   8        981.88        980.03        43.31 o
  21   0   8          1.25          7.26        17.90 o
  22   0   8         40.44         -3.93        18.29 o
   1   1   8       3168.82       3134.31        16.69 o
   2   1   8      11832.13      11760.56        58.25 o
   3   1   8       1978.39       1958.87        13.89 o
   4   1   8        130.87        152.99         4.38 o
   5   1   8       5063.21       5543.87        34.10 o
   6   1   8       3018.23       3048.76        22.69 o
   7   1   8       8306.54       8081.41        61.50 o
   8   1   8       5895.31       6106.05        51.70 o
   9   1   8        132.87        164.73         7.32 o
  10   1   8          9.07         17.69         5.01 o
  11   1   8        225.89        210.13        10.38 o
  12   1   8        283.45        310.24        17.63 o
  13   1   8        272.93        219.60        10.79 o
  14   1   8       2960.44       2761.01        43.90 o
  15   1   8        305.69        245.60        13.40 o
  16   1   8        646.88        624.18        29.18 o
  17   1   8        622.78        586.31        20.17 o
  18   1   8         71.74         69.18        11.10 o
  19   1   8          4.49         -8.25        10.23 o
  20   1   8         50.38         46.69        17.35 o
  21   1   8        870.09       1000.34        30.68 o
   0   2   8       4345.62       4683.40        32.82 o
   1   2   8       1542.65       1494.98        10.10 o
   2   2   8       1024.19        860.80         7.60 o
   3   2   8      11418.20      11391.77        58.69 o
   4   2   8       7777.44       7947.67        42.56 o
   5   2   8         73.50        130.95         4.20 o
   6   2   8       1074.83       1221.45        12.74 o
   7   2   8        258.03        318.96         7.87 o
   8   2   8          1.55          7.41         4.21 o
   9   2   8       2597.29       2703.65        28.47 o
  10   2   8        863.23        778.86        15.19 o
  11   2   8        634.50        574.94        14.12 o
  12   2   8        101.74         93.98         9.24 o
  13   2   8        332.72        352.77        13.94 o
  14   2   8        962.73        933.97        19.86 o
  15   2   8        322.41        341.96        15.42 o
  16   2   8         92.71        118.32        11.56 o
  17   2   8        449.71        415.71        18.21 o
  18   2   8        235.12        174.99        14.92 o
  19   2   8        734.07        666.64        27.64 o
  20   2   8        243.59        233.08        17.40 o
  21   2   8          0.47         -4.74        11.15 o
   1   3   8        240.02        171.23         3.78 o
   2   3   8         35.37         25.27         3.04 o
   3   3   8          0.63         -0.23         2.99 o
   4   3   8        710.34        632.13         8.22 o
   5   3   8       6083.36       6155.23        40.70 o
   6   3   8       8691.89       9076.52        60.35 o
   7   3   8       1637.49       1607.74        16.42 o
   8   3   8        435.62        434.08        11.18 o
   9   3   8        482.18        499.39        11.02 o
  10   3   8         35.45         24.28         5.12 o
  11   3   8       2984.10       2862.06        32.90 o
  12   3   8          4.72         -1.14         5.68 o
  13   3   8        226.25        246.96        13.45 o
  14   3   8        278.65        296.09        13.75 o
  15   3   8         65.54         47.62         9.15 o
  16   3   8        767.77        786.98        24.31 o
  17   3   8        728.84        668.12        28.91 o
  18   3   8        123.16        121.79        14.11 o
  19   3   8          2.04         -9.86        10.02 o
  20   3   8          2.94          1.76        11.05 o
  21   3   8        568.57        584.61        25.75 o
   0   4   8       3599.42       3561.44        31.90 o
   1   4   8       3419.83       3411.18        26.27 o
   2   4   8        167.79        159.25         5.40 o
   3   4   8        249.41        278.99         7.40 o
   4   4   8        121.51        168.45         7.08 o
   5   4   8          8.54         13.59         3.84 o
   6   4   8          1.29          7.70         3.06 o
   7   4   8       2261.04       2194.74        20.19 o
   8   4   8         58.78         54.12         5.88 o
   9   4   8          2.39          3.92         4.16 o
  10   4   8        342.73        304.36         9.90 o
  11   4   8        760.71        787.65        15.93 o
  12   4   8         48.56         39.33         6.83 o
  13   4   8        178.20        190.00        13.02 o
  14   4   8        184.34        215.52        18.09 o
  15   4   8         19.24         18.86         9.42 o
  16   4   8        523.88        423.09        23.23 o
  17   4   8        432.02        413.20        21.48 o
  18   4   8          0.40         -4.70        10.08 o
  19   4   8          4.32         16.28        10.90 o
  20   4   8         24.30         25.30        12.42 o
   1   5   8       3451.03       3545.34        28.70 o
   2   5   8          0.03          6.62         3.60 o
   3   5   8          0.72          2.23         3.70 o
   4   5   8        695.53        759.14        14.05 o
   5   5   8       3353.67       3379.62        34.27 o
   6   5   8        383.17        346.86         9.57 o
   7   5   8         16.69         22.27         3.58 o
   8   5   8        390.22        373.47         8.17 o
   9   5   8       4446.47       4363.25        37.74 o
  10   5   8          1.78          1.06         3.96 o
  11   5   8        586.35        536.46        15.81 o
  12   5   8        430.83        460.46        25.96 o
  13   5   8        235.45        247.89        16.32 o
  14   5   8        226.92        255.20        16.75 o
  15   5   8        713.63        761.09        32.71 o
  16   5   8          8.47         12.09        10.01 o
  17   5   8        176.50        151.49        14.38 o
  18   5   8         97.96         96.83        13.58 o
  19   5   8        245.44        290.52        20.22 o
   0   6   8         64.48         75.57         5.86 o
   1   6   8         41.82         60.44         4.22 o
   2   6   8        683.60        682.61        11.29 o
   3   6   8       1471.44       1458.58        19.02 o
   4   6   8          7.02          5.25         5.34 o
   5   6   8        695.09        750.09        18.70 o
   6   6   8         79.53         71.25         5.83 o
   7   6   8       1603.32       1621.97        21.86 o
   8   6   8        420.00        428.69        13.10 o
   9   6   8       1833.00       1804.71        23.21 o
  10   6   8       2877.94       2878.58        35.25 o
  11   6   8          5.18          4.59         6.97 o
  12   6   8        229.18        223.13        14.95 o
  13   6   8        194.20        167.55        13.22 o
  14   6   8       2487.65       2411.04        39.46 o
  15   6   8        155.21        148.42        13.41 o
  16   6   8          1.78        -10.39        10.39 o
  17   6   8         77.81         41.43        13.80 o
  18   6   8        577.24        675.63        52.37 o
   1   7   8        169.50        203.63         6.68 o
   2   7   8         94.19        108.43         5.20 o
   3   7   8         10.47          9.22         5.06 o
   4   7   8       1153.27       1162.17        18.20 o
   5   7   8       2299.14       2305.84        30.48 o
   6   7   8         15.10         19.15         7.70 o
   7   7   8       1453.64       1522.21        28.98 o
   8   7   8          0.02          9.13         8.05 o
   9   7   8        713.05        741.30        22.40 o
  10   7   8        118.79        137.85        11.30 o
  11   7   8        208.50        184.32        14.00 o
  12   7   8         11.48         18.62         8.68 o
  13   7   8          0.90         12.62         9.67 o
  14   7   8        189.54        199.83        18.31 o
  15   7   8         11.12         33.42        15.50 o
  16   7   8          0.52          5.38        11.34 o
   0   8   8        985.99       1063.76        22.55 o
   1   8   8        200.11        181.96         8.99 o
   2   8   8       1499.14       1526.53        20.68 o
   3   8   8        255.58        311.09        14.53 o
   4   8   8        240.70        231.25        11.27 o
   5   8   8        485.84        484.57        15.13 o
   6   8   8        626.20        625.52        23.17 o
   7   8   8        369.70        371.88        18.02 o
   8   8   8        960.51        923.82        25.09 o
   9   8   8       1773.59       1758.11        36.86 o
  10   8   8         13.92          5.93        12.43 o
  11   8   8        239.51        257.51        21.78 o
  12   8   8        169.53        151.73        17.91 o
  13   8   8       1038.47        967.83        35.01 o
  14   8   8        551.88        553.32        30.95 o
   1   9   8        388.95        354.98        11.76 o
   2   9   8        291.51        320.64        12.71 o
   3   9   8        938.60       1098.15        22.11 o
   4   9   8        769.45        768.06        25.11 o
   5   9   8        809.56        774.54        21.41 o
   6   9   8        147.46        156.19        13.18 o
   7   9   8          2.51          1.57         9.23 o
   8   9   8         76.75         31.18        20.94 o
   9   9   8         23.57         29.11        13.55 o
  10   9   8          5.00         -7.99        12.75 o
  11   9   8        105.64         96.03        16.46 o
  12   9   8          0.37          9.38        14.00 o
   0  10   8          3.29         26.62        13.58 o
   1  10   8        987.49       1025.40        24.49 o
   2  10   8         88.81        107.90        18.69 o
   3  10   8          4.75         14.78         9.72 o
   4  10   8        108.97         87.61        13.87 o
   5  10   8        109.63        121.20        13.31 o
   6  10   8         34.79         34.15        12.66 o
   7  10   8         85.71        121.96        15.44 o
   8  10   8         96.47        158.26        16.91 o
   1   1   9          3.26          9.91         2.08 o
   2   1   9         89.81        112.74         3.38 o
   3   1   9       2937.46       2890.32        23.30 o
   4   1   9       2568.62       2716.68        19.20 o
   5   1   9       5016.32       4890.56        28.68 o
   6   1   9       2063.31       2266.11        19.99 o
   7   1   9          0.00         -3.90         3.90 o
   8   1   9       2144.80       2178.23        23.12 o
   9   1   9       1139.56       1214.25        20.70 o
  10   1   9       1972.25       2021.15        25.75 o
  11   1   9        117.30         90.02         8.02 o
  12   1   9       1465.04       1394.89        23.82 o
  13   1   9       1606.90       1597.76        24.90 o
  14   1   9        938.46        885.76        20.99 o
  15   1   9       1198.77       1140.67        24.31 o
  16   1   9       1423.30       1418.15        27.80 o
  17   1   9         93.97        126.81        12.96 o
  18   1   9         32.27         36.80        10.30 o
  19   1   9         66.27         41.50        13.10 o
  20   1   9        397.59        448.98        23.57 o
  21   1   9         45.76         40.71        12.65 o
   0   2   9       4059.66       3988.73        30.50 o
   1   2   9       3280.10       3336.16        19.21 o
   2   2   9         10.71         14.84         2.09 o
   3   2   9        237.86        204.24         4.71 o
   4   2   9        134.34        146.53         4.59 o
   5   2   9        641.14        762.07         9.77 o
   6   2   9      20693.80      20936.31       129.48 o
   7   2   9       6493.86       6476.03        47.18 o
   8   2   9        444.69        475.05        11.10 o
   9   2   9       2781.27       2840.88        31.19 o
  10   2   9        210.43        184.89         8.97 o
  11   2   9        157.38        174.00        10.33 o
  12   2   9          7.40         22.13         6.94 o
  13   2   9         69.84         66.65         8.60 o
  14   2   9       1605.24       1650.39        28.00 o
  15   2   9        114.91         76.17        10.01 o
  16   2   9        225.32        200.85        14.30 o
  17   2   9        540.78        596.55        23.26 o
  18   2   9        426.09        413.30        20.25 o
  19   2   9        106.14         98.50        13.56 o
  20   2   9        105.85        112.50        14.33 o
  21   2   9         45.50         65.67        13.76 o
   1   3   9       1905.16       1970.44        13.04 o
   2   3   9       2074.92       2150.33        15.86 o
   3   3   9        978.53       1085.68        10.89 o
   4   3   9        451.95        432.17         6.51 o
   5   3   9       1921.20       1838.21        16.92 o
   6   3   9       1873.53       1862.41        17.54 o
   7   3   9        169.34        170.15         6.52 o
   8   3   9         34.24         36.16         4.60 o
   9   3   9        419.55        413.42        10.32 o
  10   3   9       1477.56       1480.18        20.21 o
  11   3   9        349.90        406.28        14.22 o
  12   3   9        407.62        435.11        13.62 o
  13   3   9        439.69        428.05        18.67 o
  14   3   9        501.41        520.13        17.39 o
  15   3   9         10.95          6.26         8.92 o
  16   3   9          3.91          9.18         9.37 o
  17   3   9          2.66         -9.08         9.08 o
  18   3   9        345.59        326.23        18.95 o
  19   3   9         32.17         33.95        14.50 o
  20   3   9         68.66         54.12        12.67 o
   0   4   9       5664.43       5198.56        50.72 o
   1   4   9       1803.22       1802.05        16.49 o
   2   4   9       4245.98       4396.45        33.70 o
   3   4   9        167.11        189.56         8.83 o
   4   4   9        905.18        764.92        13.71 o
   5   4   9       2262.06       2332.81        24.77 o
   6   4   9        705.68        709.36        15.43 o
   7   4   9       2160.29       2053.31        19.33 o
   8   4   9         53.63         87.49         6.02 o
   9   4   9       2289.34       2317.59        23.74 o
  10   4   9         24.01         24.66         4.94 o
  11   4   9        356.18        361.75        13.21 o
  12   4   9        183.72        183.06        10.55 o
  13   4   9          0.00         -0.97         8.23 o
  14   4   9          0.81         -6.61         8.08 o
  15   4   9       1197.61       1232.52        28.05 o
  16   4   9        236.93        248.09        18.49 o
  17   4   9         70.60         59.87        11.84 o
  18   4   9         39.86         41.26        11.67 o
  19   4   9          0.32         16.53        11.29 o
  20   4   9         16.24         21.86        11.90 o
   1   5   9        180.92        215.82         7.85 o
   2   5   9       1597.69       1489.41        16.63 o
   3   5   9        223.43        238.35         8.05 o
   4   5   9         17.50         20.85         5.29 o
   5   5   9        408.12        452.37        14.68 o
   6   5   9        833.42        810.08        16.38 o
   7   5   9        134.90        131.32         7.27 o
   8   5   9         70.71         65.71         5.91 o
   9   5   9        189.62        189.75         7.35 o
  10   5   9       1663.75       1648.91        20.31 o
  11   5   9       1687.59       1590.47        26.67 o
  12   5   9        188.09        169.60        11.67 o
  13   5   9         70.11         74.09        10.37 o
  14   5   9       1153.21       1168.91        30.99 o
  15   5   9         60.87         55.27        11.03 o
  16   5   9         43.20         28.52        14.69 o
  17   5   9         38.95         35.11        15.08 o
  18   5   9         25.26          4.97        10.73 o
  19   5   9        544.74        574.03        26.63 o
   0   6   9       4286.39       4050.20        55.04 o
   1   6   9         68.40         74.59         4.26 o
   2   6   9         77.35         90.38         6.13 o
   3   6   9        964.59        962.49        15.36 o
   4   6   9        101.02         93.01         7.00 o
   5   6   9        852.49        810.92        15.96 o
   6   6   9        227.79        238.14        10.95 o
   7   6   9        385.60        355.92        10.62 o
   8   6   9       4420.67       4152.47        44.18 o
   9   6   9         58.73         58.16         6.74 o
  10   6   9         22.95         12.85         7.34 o
  11   6   9        812.22        834.00        18.92 o
  12   6   9        560.89        518.88        17.46 o
  13   6   9          1.03          0.41         8.20 o
  14   6   9        206.51        198.67        13.48 o
  15   6   9          0.56          2.37         8.90 o
  16   6   9         28.38         27.16        11.45 o
  17   6   9        233.08        161.16        20.33 o
  18   6   9          9.48         21.92        15.22 o
   1   7   9        338.19        323.79         8.50 o
   2   7   9         78.12         81.67         6.47 o
   3   7   9        262.38        241.99         9.55 o
   4   7   9        481.20        456.86        15.01 o
   5   7   9       1102.18       1055.50        21.38 o
   6   7   9        298.42        363.52        16.19 o
   7   7   9         25.75         26.18         9.56 o
   8   7   9       2670.54       2728.55        41.49 o
   9   7   9         35.64         22.42        10.05 o
  10   7   9       1696.05       1755.31        33.64 o
  11   7   9        137.19        169.27        10.91 o
  12   7   9          1.66          9.70         8.22 o
  13   7   9        253.22        268.49        15.97 o
  14   7   9         96.10         55.39        11.45 o
  15   7   9         71.07         76.29        12.44 o
  16   7   9        479.28        515.02        30.74 o
   0   8   9       1325.11       1227.18        35.26 o
   1   8   9       1271.52       1240.54        18.12 o
   2   8   9         18.69         21.33         5.65 o
   3   8   9        278.77        325.40        12.51 o
   4   8   9        469.72        488.53        15.01 o
   5   8   9         93.95        103.46        10.19 o
   6   8   9       1311.08       1251.07        25.95 o
   7   8   9          8.70         17.34         9.79 o
   8   8   9        330.45        291.70        16.32 o
   9   8   9         68.47         90.09        13.57 o
  10   8   9          1.07         10.62        15.72 o
  11   8   9        290.48        314.85        22.47 o
  12   8   9        622.33        725.25        31.19 o
  13   8   9        408.50        377.92        24.50 o
  14   8   9         23.20         20.08        15.14 o
   1   9   9         29.39         15.61         6.20 o
   2   9   9       2108.16       2003.64        25.19 o
   3   9   9        741.77        730.54        18.79 o
   4   9   9        295.23        309.79        14.64 o
   5   9   9          9.50         17.30         8.90 o
   6   9   9          5.37         12.58         9.60 o
   7   9   9        216.86        250.16        15.69 o
   8   9   9        115.87        159.86        15.81 o
   9   9   9          0.01        -13.78        13.78 o
  10   9   9         39.34         23.68        13.74 o
  11   9   9         29.86         67.03        16.72 o
  12   9   9         30.23         41.30        15.20 o
   0  10   9        122.24         98.31        25.34 o
   1  10   9          5.25         -8.58        10.52 o
   2  10   9         60.08         37.71        12.64 o
   3  10   9        554.56        575.77        21.57 o
   4  10   9          4.29          8.32         9.95 o
   5  10   9         67.24         84.80        12.56 o
   6  10   9        355.76        426.70        22.05 o
   7  10   9        611.67        672.44        27.20 o
   8  10   9        555.11        572.63        26.42 o
   0   0  10       4464.22       4559.22        45.65 o
   1   0  10       5320.91       5532.79        37.91 o
   2   0  10      24058.84      25768.02       163.37 o
   3   0  10       2546.53       2529.31        22.44 o
   4   0  10        513.43        418.73         9.06 o
   5   0  10         73.57         81.90         5.78 o
   6   0  10      11852.93      12163.47       111.13 o
   7   0  10        742.24        839.78        16.99 o
   8   0  10        181.63        105.21         9.43 o
   9   0  10         22.94         37.01        10.26 o
  10   0  10       2004.13       1899.18        50.85 o
  11   0  10        151.13        172.58        12.29 o
  12   0  10       1394.28       1321.88        33.09 o
  13   0  10        275.93        307.40        19.36 o
  14   0  10       1619.44       1420.07        37.39 o
  15   0  10          1.09        -10.46        10.46 o
  16   0  10         20.86         23.82        12.82 o
  17   0  10        809.29        753.14        32.95 o
  18   0  10       2458.46       2524.94        58.82 o
  19   0  10       1150.21       1206.97        41.04 o
  20   0  10          1.35        -19.63        24.00 o
  21   0  10        231.13        235.65        28.83 o
   1   1  10         46.21         54.35         2.86 o
   2   1  10        938.15       1044.52         8.57 o
   3   1  10        100.28        127.68         4.40 o
   4   1  10          1.06         -2.62         2.62 o
   5   1  10        937.24        862.65        10.39 o
   6   1  10        552.13        493.64         8.83 o
   7   1  10        503.18        510.36        10.35 o
   8   1  10         43.73         29.89         4.82 o
   9   1  10        421.42        453.53        15.93 o
  10   1  10        146.57        167.49         9.83 o
  11   1  10        141.67        133.81         9.21 o
  12   1  10        855.83        913.58        19.67 o
  13   1  10         65.36         70.00         8.27 o
  14   1  10         42.42         46.35         8.62 o
  15   1  10         81.60         70.98         9.87 o
  16   1  10        270.36        279.15        15.00 o
  17   1  10        220.27        259.73        19.68 o
  18   1  10        955.87        897.59        32.46 o
  19   1  10        153.35        144.89        14.87 o
  20   1  10         19.49         18.69        11.88 o
  21   1  10        109.77        173.14        18.18 o
   0   2  10       3275.65       3364.53        27.44 o
   1   2  10       3147.59       3358.09        18.63 o
   2   2  10         11.65          8.95         2.23 o
   3   2  10       6007.71       6658.65        36.98 o
   4   2  10         58.21         40.99         3.31 o
   5   2  10        734.80        751.61         9.90 o
   6   2  10       2192.28       2156.67        18.62 o
   7   2  10       7407.67       7444.54        55.88 o
   8   2  10       1417.41       1437.79        17.43 o
   9   2  10          9.43         18.31         4.92 o
  10   2  10          2.47          1.78         5.04 o
  11   2  10        156.87        128.41        10.82 o
  12   2  10         61.37         71.39         7.56 o
  13   2  10         23.73         15.52         7.16 o
  14   2  10       1650.29       1545.20        27.38 o
  15   2  10         92.29         95.17        12.63 o
  16   2  10        912.57       1000.81        26.35 o
  17   2  10         13.90         23.17        10.38 o
  18   2  10         11.59         13.89        10.85 o
  19   2  10          0.99         14.13        11.17 o
  20   2  10        815.84        878.81        31.63 o
  21   2  10         34.26         29.62        12.94 o
   1   3  10       1132.20       1131.84         9.97 o
   2   3  10         86.19         76.07         2.90 o
   3   3  10       6013.46       6020.72        39.85 o
   4   3  10       3743.46       3886.74        28.64 o
   5   3  10       4938.49       5061.30        39.85 o
   6   3  10         45.45         62.65         3.76 o
   7   3  10       2549.10       2478.37        21.45 o
   8   3  10        318.66        307.89        11.68 o
   9   3  10        364.53        360.75         9.94 o
  10   3  10          9.45         20.82         5.54 o
  11   3  10        953.66        868.45        16.99 o
  12   3  10        428.85        436.17        14.75 o
  13   3  10         97.18        107.22         9.82 o
  14   3  10        914.43        953.46        26.38 o
  15   3  10       3688.00       3587.99        50.23 o
  16   3  10       1262.26       1255.00        29.36 o
  17   3  10        565.73        486.86        21.21 o
  18   3  10         74.37        103.21        13.66 o
  19   3  10         13.33          6.73        10.94 o
  20   3  10         26.31         36.40        11.78 o
   0   4  10       2788.18       3048.39        32.96 o
   1   4  10       4804.01       4691.79        33.51 o
   2   4  10       1425.65       1275.30        14.35 o
   3   4  10        414.09        363.51        11.12 o
   4   4  10         15.42          8.64         4.68 o
   5   4  10        535.04        553.25        11.07 o
   6   4  10        167.14        214.10         8.24 o
   7   4  10       4746.64       5011.30        38.18 o
   8   4  10        366.23        382.71        13.09 o
   9   4  10         32.57         27.71         4.47 o
  10   4  10        443.13        425.27        10.61 o
  11   4  10         79.07         63.33         6.77 o
  12   4  10        784.28        808.24        21.13 o
  13   4  10        138.01        124.06        11.68 o
  14   4  10          5.17         17.43         9.03 o
  15   4  10        756.41        729.79        24.88 o
  16   4  10        395.59        393.22        19.20 o
  17   4  10         35.73         41.08        10.83 o
  18   4  10         83.56         73.19        12.94 o
  19   4  10         65.62         72.01        13.17 o
   1   5  10       1008.29        962.34        18.66 o
   2   5  10         18.63         14.40         3.91 o
   3   5  10       1905.42       1977.57        22.47 o
   4   5  10       3710.73       3642.25        36.27 o
   5   5  10          4.72          6.33         5.19 o
   6   5  10        366.65        365.24        12.36 o
   7   5  10        296.00        293.79         9.68 o
   8   5  10         78.23        106.44         7.05 o
   9   5  10        742.66        723.00        12.44 o
  10   5  10       1858.95       1774.53        23.73 o
  11   5  10        895.31        848.84        19.08 o
  12   5  10          1.66         -2.81         7.15 o
  13   5  10        306.56        344.32        16.22 o
  14   5  10        313.10        307.53        16.24 o
  15   5  10       1664.17       1786.29        34.37 o
  16   5  10        406.63        417.73        32.07 o
  17   5  10         74.40        102.53        14.20 o
  18   5  10        377.73        354.04        20.04 o
  19   5  10         10.90         21.61        12.93 o
   0   6  10       1676.07       1628.92        29.74 o
   1   6  10        155.98        151.65         6.87 o
   2   6  10       3020.09       2974.93        29.76 o
   3   6  10        872.66        871.98        14.98 o
   4   6  10       3291.85       3215.83        32.69 o
   5   6  10        104.68         84.52         7.62 o
   6   6  10       2763.11       2727.44        33.27 o
   7   6  10       2299.81       2360.38        33.62 o
   8   6  10       3645.23       3563.78        39.67 o
   9   6  10        572.37        635.80        19.58 o
  10   6  10        476.74        484.66        18.61 o
  11   6  10         87.84         58.16         8.24 o
  12   6  10        321.44        334.85        14.55 o
  13   6  10        204.87        203.02        13.04 o
  14   6  10         11.86          9.30         9.01 o
  15   6  10         12.64         35.37        10.57 o
  16   6  10        422.43        389.97        19.70 o
  17   6  10         53.45         77.01        16.37 o
   1   7  10         95.70         89.95         5.87 o
   2   7  10       1036.94       1044.99        17.61 o
   3   7  10        743.12        786.93        18.59 o
   4   7  10       1513.63       1437.10        24.61 o
   5   7  10        650.30        680.78        18.80 o
   6   7  10         72.65         96.50        11.09 o
   7   7  10        174.81        203.30        13.86 o
   8   7  10        133.34        151.76        15.03 o
   9   7  10        141.59        156.85        13.39 o
  10   7  10        463.64        483.42        20.29 o
  11   7  10        139.68        144.43        13.91 o
  12   7  10       1022.95       1010.87        29.08 o
  13   7  10        201.15        228.49        16.59 o
  14   7  10          4.49         -5.11         9.38 o
  15   7  10          1.77         13.61        10.33 o
  16   7  10          6.18          2.13        11.17 o
   0   8  10       7906.12       7161.80        90.94 o
   1   8  10        449.07        500.80        11.63 o
   2   8  10       1583.71       1587.40        31.81 o
   3   8  10        437.14        460.69        14.29 o
   4   8  10        543.35        611.84        16.51 o
   5   8  10       1438.78       1404.86        25.90 o
   6   8  10         17.66         32.72         9.70 o
   7   8  10       1833.84       1871.90        32.61 o
   8   8  10       1211.00       1132.32        28.19 o
   9   8  10       1165.36       1186.27        29.40 o
  10   8  10         12.54          7.76        12.69 o
  11   8  10        591.30        699.32        30.35 o
  12   8  10         99.80         75.49        17.01 o
  13   8  10       1095.58       1182.89        38.15 o
  14   8  10          4.63          4.42        14.65 o
   1   9  10          1.15         10.74         7.99 o
   2   9  10         80.18         87.17         8.39 o
   3   9  10          0.00          6.08         7.17 o
   4   9  10        209.61        196.45        11.92 o
   5   9  10        211.81        219.10        13.45 o
   6   9  10         18.24          9.70         9.49 o
   7   9  10          7.65         -9.61         9.61 o
   8   9  10        265.52        315.41        19.74 o
   9   9  10        416.41        443.18        25.73 o
  10   9  10         20.34         27.62        14.00 o
  11   9  10        503.86        556.99        28.94 o
   0  10  10        932.56        886.85        52.86 o
   1  10  10        168.90        187.08        21.37 o
   2  10  10        106.31        125.28        17.43 o
   3  10  10          0.07         14.21        16.26 o
   4  10  10        269.71        221.61        15.89 o
   5  10  10        125.80        123.20        13.23 o
   6  10  10        405.73        450.61        22.36 o
   7  10  10        581.28        684.05        27.28 o
   1   1  11       4708.83       4875.12        25.83 o
   2   1  11       1749.31       1892.47        12.69 o
   3   1  11         82.53         90.49         3.79 o
   4   1  11        624.09        737.08         9.36 o
   5   1  11       2157.16       2160.73        18.34 o
   6   1  11        556.02        548.79         9.63 o
   7   1  11        549.74        506.96        10.05 o
   8   1  11          3.99          1.09         3.92 o
   9   1  11         71.46         66.35         6.00 o
  10   1  11        348.09        353.87        11.87 o
  11   1  11       2340.84       2343.10        31.72 o
  12   1  11       3158.66       3146.82        39.47 o
  13   1  11       2323.20       2248.03        30.71 o
  14   1  11       2373.68       2284.69        34.10 o
  15   1  11        603.97        650.66        27.28 o
  16   1  11        320.69        310.52        15.30 o
  17   1  11        596.65        548.53        22.02 o
  18   1  11          1.36         11.80        10.38 o
  19   1  11         53.95         70.68        13.17 o
  20   1  11         67.84         95.96        17.70 o
  21   1  11        196.48        249.28        21.06 o
   0   2  11       1142.95       1119.79        12.91 o
   1   2  11         22.22         30.06         2.52 o
   2   2  11        202.35        273.52         5.65 o
   3   2  11        504.36        582.58         7.12 o
   4   2  11       3988.02       3937.52        28.44 o
   5   2  11        211.58        226.19         6.01 o
   6   2  11        476.98        471.42         9.86 o
   7   2  11       4003.58       4265.23        34.20 o
   8   2  11       3856.47       3992.27        33.23 o
   9   2  11        601.70        588.57        12.39 o
  10   2  11       4767.54       4675.23        46.59 o
  11   2  11       2318.94       2171.89        28.25 o
  12   2  11       1653.79       1595.08        24.46 o
  13   2  11        389.42        404.27        15.39 o
  14   2  11         11.90         18.08         8.84 o
  15   2  11         56.88         19.57         8.44 o
  16   2  11        755.43        770.14        30.98 o
  17   2  11         32.83         35.87        11.18 o
  18   2  11        442.65        506.65        22.69 o
  19   2  11          1.41          2.90        10.65 o
  20   2  11         33.03         13.38        11.72 o
   1   3  11       1444.06       1554.36        12.90 o
   2   3  11        105.90         96.77         3.62 o
   3   3  11       3060.85       3148.38        22.90 o
   4   3  11        255.36        260.76         6.48 o
   5   3  11       3086.28       3059.48        26.74 o
   6   3  11        177.59        180.70         5.44 o
   7   3  11       1302.95       1396.80        15.53 o
   8   3  11         45.33         68.50         4.88 o
   9   3  11        449.10        420.42        10.38 o
  10   3  11       1217.10       1196.37        17.73 o
  11   3  11         28.02         37.41         6.31 o
  12   3  11        913.89        892.38        19.74 o
  13   3  11       2737.83       2709.16        40.50 o
  14   3  11        226.34        225.62        14.59 o
  15   3  11        596.02        591.61        29.34 o
  16   3  11        119.68        140.05        13.21 o
  17   3  11         38.91         32.98        10.66 o
  18   3  11         58.25         31.03        11.12 o
  19   3  11          0.00         -1.20        10.58 o
  20   3  11         90.14         88.07        14.11 o
   0   4  11       6030.09       6051.75        59.06 o
   1   4  11        332.76        325.05         7.06 o
   2   4  11       1651.25       1733.85        17.49 o
   3   4  11        747.52        824.03        12.87 o
   4   4  11       2225.91       2204.44        25.45 o
   5   4  11       1203.94       1212.67        16.79 o
   6   4  11       2788.28       2780.58        29.57 o
   7   4  11         87.06         66.99         4.02 o
   8   4  11        968.99        882.76        13.18 o
   9   4  11       3242.48       3079.65        29.20 o
  10   4  11         41.06         42.61         5.35 o
  11   4  11        143.45        120.21        10.02 o
  12   4  11         54.77         41.34         8.47 o
  13   4  11       1963.49       1905.67        31.47 o
  14   4  11        121.91        154.43        13.35 o
  15   4  11          1.71          4.07         9.21 o
  16   4  11          3.79          8.41         9.72 o
  17   4  11        171.61        143.86        19.85 o
  18   4  11         86.06         84.16        13.14 o
  19   4  11        604.58        671.81        26.30 o
   1   5  11        309.67        303.08         7.26 o
   2   5  11        751.17        666.08        10.73 o
   3   5  11          0.63         21.76         5.00 o
   4   5  11        332.40        349.73        11.61 o
   5   5  11         25.65         29.14         5.91 o
   6   5  11        410.38        402.21        13.12 o
   7   5  11         28.13         31.01         5.38 o
   8   5  11        412.09        443.35        15.42 o
   9   5  11        322.23        298.70         8.45 o
  10   5  11        154.77        174.57         9.07 o
  11   5  11        327.07        344.96        13.43 o
  12   5  11          0.23          0.08         7.48 o
  13   5  11        214.01        155.43        11.68 o
  14   5  11        741.66        717.02        21.55 o
  15   5  11        279.04        276.62        15.38 o
  16   5  11         98.78        117.65        13.18 o
  17   5  11        229.54        311.49        18.22 o
  18   5  11        276.92        282.59        19.57 o
   0   6  11       1950.54       1901.61        37.25 o
   1   6  11         36.32         46.06         4.64 o
   2   6  11          3.23          8.76         4.52 o
   3   6  11        180.97        198.61         9.05 o
   4   6  11         43.71         49.33         7.52 o
   5   6  11        587.44        569.86        14.28 o
   6   6  11       1790.62       1672.61        27.37 o
   7   6  11         15.56         36.09         8.60 o
   8   6  11       3390.06       3206.86        42.05 o
   9   6  11        307.73        339.75        15.73 o
  10   6  11        708.04        657.73        20.64 o
  11   6  11        165.99        160.56        11.36 o
  12   6  11        179.97        209.10        12.84 o
  13   6  11         69.90         89.21        11.19 o
  14   6  11        544.62        491.79        21.95 o
  15   6  11        167.41        184.40        14.54 o
  16   6  11        285.76        291.80        21.33 o
  17   6  11          9.30         48.61        12.85 o
   1   7  11        251.81        243.32        11.56 o
   2   7  11        750.78        735.06        13.82 o
   3   7  11         19.29         17.50         7.50 o
   4   7  11          2.02          3.18         7.64 o
   5   7  11        706.58        725.42        19.28 o
   6   7  11        216.50        190.40        12.71 o
   7   7  11         84.04        119.35        12.41 o
   8   7  11         32.05         22.81        13.74 o
   9   7  11        122.91        112.15        12.81 o
  10   7  11         23.36         27.60        11.00 o
  11   7  11        345.71        299.73        17.89 o
  12   7  11          1.99         -4.14        13.13 o
  13   7  11         87.15         72.51        18.02 o
  14   7  11        212.49        203.27        20.67 o
  15   7  11        210.95        224.21        21.77 o
   0   8  11        520.94        431.49        17.72 o
   1   8  11        421.25        443.84        15.42 o
   2   8  11       3072.54       3037.22        34.91 o
   3   8  11          0.20          6.80         6.92 o
   4   8  11          2.13          0.54         7.21 o
   5   8  11         56.86         99.25        10.68 o
   6   8  11        191.52        200.70        14.07 o
   7   8  11         17.51         14.26         9.48 o
   8   8  11        204.46        274.31        20.79 o
   9   8  11         27.59         28.34        10.88 o
  10   8  11          2.19        -10.85        10.85 o
  11   8  11          0.50         14.24        13.75 o
  12   8  11        167.24        157.39        18.89 o
  13   8  11          8.94         18.96        18.61 o
   1   9  11        330.09        357.94        14.86 o
   2   9  11        403.73        455.32        16.64 o
   3   9  11        657.60        621.41        17.04 o
   4   9  11         66.14         81.21         9.67 o
   5   9  11         99.42         92.41        10.81 o
   6   9  11        707.36        611.63        22.75 o
   7   9  11        109.94        101.82        14.60 o
   8   9  11        574.82        638.79        28.77 o
   9   9  11        665.49        714.96        27.92 o
  10   9  11          0.70         -3.50        17.06 o
   0  10  11          7.61         45.48        37.99 o
   1  10  11          0.13        -11.60        21.14 o
   2  10  11        500.52        571.07        33.13 o
   3  10  11         61.49         81.63        15.19 o
   4  10  11         96.34         28.34        16.44 o
   5  10  11         38.30         38.06        11.65 o
   6  10  11        118.04        148.60        15.49 o
   0   0  12       1774.80       1999.45        27.73 o
   1   0  12        859.82        967.36        13.40 o
   2   0  12      11183.36      11273.03        90.09 o
   3   0  12        171.69        287.35         8.70 o
   4   0  12        378.72        501.99        16.95 o
   5   0  12        337.26        422.01        11.13 o
   6   0  12       2485.21       2578.78        30.41 o
   7   0  12       5798.09       5704.78        59.59 o
   8   0  12        155.73        209.03        14.05 o
   9   0  12       2562.02       2428.07        39.23 o
  10   0  12        261.36        224.55        13.80 o
  11   0  12       1642.44       1634.07        32.86 o
  12   0  12       1548.32       1521.74        36.54 o
  13   0  12       1253.16       1230.93        36.29 o
  14   0  12        169.49        155.94        16.03 o
  15   0  12        506.48        481.47        25.50 o
  16   0  12       9417.15       9112.67       149.66 o
  17   0  12       2444.67       2566.08        91.73 o
  18   0  12        674.36        805.43        41.36 o
  19   0  12        512.32        510.75        35.81 o
  20   0  12          0.36        -16.63        16.63 o
   1   1  12         41.56         44.89         3.21 o
   2   1  12       3066.26       3126.15        20.25 o
   3   1  12       4479.15       4706.99        27.48 o
   4   1  12        128.29        178.70         5.78 o
   5   1  12          9.72         14.17         3.73 o
   6   1  12        185.81        195.14         6.98 o
   7   1  12        395.62        342.29        10.04 o
   8   1  12         55.81         52.38         4.97 o
   9   1  12          3.88          6.33         4.47 o
  10   1  12         61.90         56.57         6.50 o
  11   1  12        217.17        223.54        14.46 o
  12   1  12        122.09        118.15         9.81 o
  13   1  12       1171.94       1137.13        21.74 o
  14   1  12        368.65        338.52        15.44 o
  15   1  12          1.03          6.75         7.87 o
  16   1  12        290.29        279.13        16.17 o
  17   1  12         35.36         36.52        10.94 o
  18   1  12        292.56        234.93        16.71 o
  19   1  12        546.77        545.60        23.77 o
  20   1  12         41.82         78.98        14.97 o
   0   2  12       7774.36       8238.95        59.26 o
   1   2  12       4138.61       4278.01        23.59 o
   2   2  12         43.37         59.02         3.21 o
   3   2  12        916.99        912.41        10.08 o
   4   2  12       8264.47       8290.70        53.65 o
   5   2  12         75.78        102.65         4.77 o
   6   2  12         71.27         99.05         5.42 o
   7   2  12        464.86        500.85        10.08 o
   8   2  12       4078.52       4005.26        33.62 o
   9   2  12       3047.43       2961.34        27.69 o
  10   2  12       2225.13       2312.32        27.51 o
  11   2  12         18.62         35.46         6.36 o
  12   2  12       1270.28       1215.23        21.57 o
  13   2  12        994.69       1009.12        23.91 o
  14   2  12        203.71        242.15        13.48 o
  15   2  12        180.90        189.44        14.17 o
  16   2  12        872.20        871.21        25.52 o
  17   2  12       1239.97       1377.37        31.68 o
  18   2  12          9.11         21.79        10.98 o
  19   2  12         10.79         22.02        11.92 o
  20   2  12        153.49        224.01        21.91 o
   1   3  12         11.26         28.74         2.93 o
   2   3  12       2112.15       2088.52        17.08 o
   3   3  12         48.36         64.62         3.83 o
   4   3  12        914.26        999.69        11.92 o
   5   3  12        568.46        571.71         9.18 o
   6   3  12        142.25        171.09         7.08 o
   7   3  12        296.91        299.65         7.70 o
   8   3  12       2268.82       2333.83        22.64 o
   9   3  12         56.61         63.47         5.31 o
  10   3  12          8.02          9.18         5.09 o
  11   3  12        479.35        533.07        14.18 o
  12   3  12          3.82         -1.36         6.34 o
  13   3  12        196.84        205.17        19.58 o
  14   3  12        662.89        594.51        25.96 o
  15   3  12        430.43        421.00        19.24 o
  16   3  12       1032.81        982.39        27.02 o
  17   3  12        145.18        196.08        15.42 o
  18   3  12         36.27         19.86        11.45 o
  19   3  12        124.80        116.86        15.14 o
   0   4  12        208.69        247.65         7.51 o
   1   4  12       1089.19       1084.26        12.09 o
   2   4  12         39.07         23.00         3.79 o
   3   4  12        328.90        364.89         7.92 o
   4   4  12        200.47        186.68         6.45 o
   5   4  12         16.51         21.17         4.33 o
   6   4  12       1505.88       1498.26        20.13 o
   7   4  12        124.64        134.44         6.36 o
   8   4  12        126.73        147.11         6.49 o
   9   4  12       1752.16       1704.71        20.24 o
  10   4  12       2196.33       2003.05        25.18 o
  11   4  12       1174.17       1065.43        21.16 o
  12   4  12        145.99        190.19        12.13 o
  13   4  12        336.41        328.14        14.96 o
  14   4  12         47.38         23.27         9.09 o
  15   4  12         84.64         53.65        11.31 o
  16   4  12        102.95         91.18        12.33 o
  17   4  12        113.12        132.21        13.86 o
  18   4  12        106.09        102.17        14.08 o
  19   4  12         63.22         24.16        12.27 o
   1   5  12          7.71          6.84         3.97 o
   2   5  12        497.86        518.36        12.17 o
   3   5  12       1892.67       1840.25        22.18 o
   4   5  12         26.28         21.88         5.37 o
   5   5  12         88.97         97.61         7.50 o
   6   5  12       2370.68       2228.47        29.28 o
   7   5  12          6.99          0.90         6.46 o
   8   5  12        283.55        318.67        11.70 o
   9   5  12         72.38         82.12         6.54 o
  10   5  12        139.35        123.92         8.85 o
  11   5  12          0.16         -6.45         6.45 o
  12   5  12       1096.28       1038.53        22.89 o
  13   5  12       1541.96       1561.21        28.77 o
  14   5  12        342.00        328.50        16.74 o
  15   5  12         28.43         39.56        10.10 o
  16   5  12          0.18         -3.29        10.67 o
  17   5  12        571.17        598.12        23.84 o
  18   5  12         16.34          6.42        11.01 o
   0   6  12       2523.48       2579.48        42.48 o
   1   6  12       4833.59       4673.42        48.94 o
   2   6  12       1918.38       1827.32        24.36 o
   3   6  12       5245.89       5181.65        46.39 o
   4   6  12       1109.74       1133.38        18.26 o
   5   6  12         88.40        104.71         8.90 o
   6   6  12        318.31        312.19        14.15 o
   7   6  12       1067.75       1018.62        25.04 o
   8   6  12       1369.01       1317.25        28.73 o
   9   6  12         80.66        104.77        12.16 o
  10   6  12        557.93        594.27        22.13 o
  11   6  12        378.42        354.89        18.36 o
  12   6  12          0.21         -6.92         6.92 o
  13   6  12         29.44         40.71         9.79 o
  14   6  12         22.80         13.52         9.20 o
  15   6  12         32.02          9.44        13.64 o
  16   6  12         39.32         45.23        11.57 o
   1   7  12         29.88         48.24         7.70 o
   2   7  12        216.94        236.22        10.09 o
   3   7  12       4874.73       4801.55        52.04 o
   4   7  12         16.08         28.51         8.49 o
   5   7  12          8.64          5.82         8.20 o
   6   7  12        877.56        861.41        22.37 o
   7   7  12       1647.63       1624.63        35.61 o
   8   7  12        403.64        379.01        18.46 o
   9   7  12        479.23        451.15        19.98 o
  10   7  12         66.45         76.73        12.36 o
  11   7  12         21.74         42.84        11.65 o
  12   7  12        868.27        873.79        27.88 o
  13   7  12          2.86         12.79        12.44 o
  14   7  12         11.63         -4.91        13.86 o
  15   7  12         50.12         20.68        15.29 o
   0   8  12         33.19         55.23        15.64 o
   1   8  12       2064.07       2038.11        30.46 o
   2   8  12        684.25        738.01        16.29 o
   3   8  12       1357.35       1329.66        22.26 o
   4   8  12       1070.69       1103.24        21.07 o
   5   8  12        352.15        381.47        16.12 o
   6   8  12        233.72        200.97        14.07 o
   7   8  12        212.18        199.12        14.09 o
   8   8  12        448.61        454.84        19.47 o
   9   8  12         12.77          8.06        10.99 o
  10   8  12         84.66         97.99        14.78 o
  11   8  12        158.15        195.55        22.53 o
  12   8  12        363.73        334.48        23.76 o
  13   8  12        243.28        271.02        22.90 o
   1   9  12         81.52         48.20        11.56 o
   2   9  12        948.71       1070.48        23.49 o
   3   9  12        156.17        157.12        12.04 o
   4   9  12         36.08         39.94         8.35 o
   5   9  12        206.83        193.28        12.49 o
   6   9  12         45.53         50.69        10.82 o
   7   9  12        562.82        563.94        24.65 o
   8   9  12         28.00          4.60        12.03 o
   9   9  12         88.23        137.15        16.45 o
  10   9  12        138.98        170.64        19.03 o
   0  10  12        879.14        990.73        87.73 o
   1  10  12        107.66        126.32        21.21 o
   2  10  12          1.36          8.51        16.27 o
   3  10  12        214.49        229.75        24.14 o
   4  10  12          3.36          5.00        12.71 o
   5  10  12         11.76         26.83        21.20 o
   1   1  13       1947.38       1922.51        18.80 o
   2   1  13       1037.84       1070.16        10.46 o
   3   1  13        104.80         66.15         3.79 o
   4   1  13       5960.99       6007.22        39.16 o
   5   1  13       1338.98       1236.56        15.05 o
   6   1  13       1018.15       1052.03        13.59 o
   7   1  13       1460.81       1569.49        17.35 o
   8   1  13        502.38        517.54        11.08 o
   9   1  13        630.45        663.71        13.48 o
  10   1  13        988.10       1060.91        18.25 o
  11   1  13        142.54        138.80         9.39 o
  12   1  13       3063.84       3006.71        36.58 o
  13   1  13       3922.39       3872.80        47.24 o
  14   1  13         13.12         13.24         7.93 o
  15   1  13        257.81        279.01        17.46 o
  16   1  13        735.41        712.22        31.99 o
  17   1  13         47.44         60.64        13.63 o
  18   1  13         36.51         36.78        11.11 o
  19   1  13         62.40         62.28        14.63 o
  20   1  13        110.73        136.97        16.64 o
   0   2  13       2430.60       2331.07        24.09 o
   1   2  13        246.39        231.77         5.24 o
   2   2  13       1055.37       1005.65         9.95 o
   3   2  13       1782.18       1858.17        17.39 o
   4   2  13       3342.66       3289.74        26.42 o
   5   2  13        125.75        139.62         5.90 o
   6   2  13          2.89         -1.80         3.71 o
   7   2  13         30.05         35.25         4.86 o
   8   2  13        645.68        657.19        11.83 o
   9   2  13         10.77         21.30         5.13 o
  10   2  13        336.61        307.14        10.54 o
  11   2  13        116.24        168.40         9.23 o
  12   2  13        113.25        122.14        10.80 o
  13   2  13       1027.95        929.47        20.40 o
  14   2  13       1061.40       1127.66        26.92 o
  15   2  13        368.64        365.17        18.02 o
  16   2  13          0.05         -8.22         9.13 o
  17   2  13          0.03         11.57        10.25 o
  18   2  13        111.23        111.02        14.27 o
  19   2  13         12.77          3.91        10.90 o
  20   2  13         37.34         54.49        21.36 o
   1   3  13       3181.25       3298.35        21.94 o
   2   3  13         19.52         32.36         3.17 o
   3   3  13       1312.26       1274.19        12.68 o
   4   3  13        326.15        343.14         7.06 o
   5   3  13        500.20        479.66         9.57 o
   6   3  13          1.99         -0.25         3.28 o
   7   3  13        428.62        495.50        12.12 o
   8   3  13         23.95         22.64         4.32 o
   9   3  13       1708.33       1600.23        18.68 o
  10   3  13         41.34         43.67         5.70 o
  11   3  13        310.03        302.47        11.33 o
  12   3  13       4942.63       4738.74        54.60 o
  13   3  13        336.39        394.06        16.42 o
  14   3  13        131.63        111.06        11.18 o
  15   3  13        323.96        331.82        18.00 o
  16   3  13          5.24         23.02        10.21 o
  17   3  13         99.56        112.06        14.05 o
  18   3  13         65.83         83.89        13.76 o
  19   3  13         46.06         63.36        13.09 o
   0   4  13       3355.46       3364.39        38.01 o
   1   4  13        465.59        416.06         6.70 o
   2   4  13       1863.57       1927.60        18.08 o
   3   4  13        486.63        511.90        11.63 o
   4   4  13         34.54         30.08         4.01 o
   5   4  13        132.07        133.11         6.13 o
   6   4  13       1490.32       1502.54        20.65 o
   7   4  13       1366.76       1267.69        14.48 o
   8   4  13       1574.06       1559.55        18.62 o
   9   4  13          0.47         15.44         5.33 o
  10   4  13       1235.25       1269.00        22.41 o
  11   4  13         44.74         26.88         7.64 o
  12   4  13        798.65        777.80        20.77 o
  13   4  13        377.36        407.70        20.93 o
  14   4  13        145.22        159.39        12.36 o
  15   4  13        723.76        728.90        27.36 o
  16   4  13         13.71         26.10         9.72 o
  17   4  13         10.17         -4.24         9.46 o
  18   4  13       1122.27       1258.48        38.63 o
   1   5  13          6.72          2.33         2.90 o
   2   5  13         30.96         39.61         5.21 o
   3   5  13        504.82        472.10        15.16 o
   4   5  13        255.45        252.61         9.82 o
   5   5  13          0.37         -1.17         5.70 o
   6   5  13       1396.54       1331.44        22.37 o
   7   5  13         26.16         42.51         8.55 o
   8   5  13        701.85        744.34        19.80 o
   9   5  13        911.49        917.84        22.38 o
  10   5  13         70.33         83.13         9.62 o
  11   5  13         64.80         63.85         8.49 o
  12   5  13         28.20         17.34         8.11 o
  13   5  13        917.32        859.16        31.65 o
  14   5  13        142.78        107.97        12.18 o
  15   5  13         26.26         26.51        10.15 o
  16   5  13         49.62         61.99        11.42 o
  17   5  13         23.12         17.20        13.78 o
   0   6  13        963.49        980.18        23.63 o
   1   6  13        113.00        114.04         9.19 o
   2   6  13        496.75        494.98        13.63 o
   3   6  13        309.19        295.14        11.30 o
   4   6  13          3.10         -6.39         7.23 o
   5   6  13        713.23        769.94        19.57 o
   6   6  13         32.99         26.07         8.97 o
   7   6  13        774.36        814.92        23.58 o
   8   6  13         66.37         76.30        11.51 o
   9   6  13         14.36          6.67         9.76 o
  10   6  13        141.73        112.64        13.27 o
  11   6  13        303.05        340.77        19.15 o
  12   6  13         96.05        101.57         9.64 o
  13   6  13         47.29         59.09         9.72 o
  14   6  13         89.35        114.55        12.28 o
  15   6  13        133.73        133.11        13.46 o
  16   6  13        132.94         94.48        12.95 o
   1   7  13         27.78         46.69         8.07 o
   2   7  13        324.54        287.45        10.76 o
   3   7  13        336.43        358.55        15.79 o
   4   7  13        562.53        571.43        17.83 o
   5   7  13         11.44         20.79         8.50 o
   6   7  13        118.09        138.78        12.35 o
   7   7  13        866.35        957.45        24.48 o
   8   7  13         82.48        115.01        13.01 o
   9   7  13        394.57        395.83        19.49 o
  10   7  13          1.01          7.51        10.78 o
  11   7  13         50.80         61.15        12.43 o
  12   7  13         78.22        113.81        14.33 o
  13   7  13        594.29        568.97        26.46 o
  14   7  13         29.49         53.22        18.86 o
   0   8  13        353.73        312.61        24.00 o
   1   8  13        434.23        442.73        15.14 o
   2   8  13        142.12        149.80        11.08 o
   3   8  13       1552.68       1541.64        24.14 o
   4   8  13        150.89        185.18        10.87 o
   5   8  13          5.25         -1.41         8.83 o
   6   8  13        485.33        448.27        18.98 o
   7   8  13         93.60        112.92        12.59 o
   8   8  13         35.12         46.83        11.10 o
   9   8  13        134.47        156.73        15.26 o
  10   8  13         27.43         14.17        12.15 o
  11   8  13         14.30         17.58        14.33 o
  12   8  13         15.03         20.75        15.08 o
   1   9  13        176.03        203.14        15.68 o
   2   9  13        884.29       1010.55        27.41 o
   3   9  13        694.25        603.01        19.47 o
   4   9  13         39.12         44.60        10.08 o
   5   9  13        244.50        250.32        16.40 o
   6   9  13         28.02         29.28        10.39 o
   7   9  13         26.59         31.02        12.78 o
   8   9  13        553.70        640.81        27.05 o
   9   9  13          0.09          8.56        12.42 o
   0  10  13        473.71        479.50        44.42 o
   1  10  13        290.77        348.82        28.20 o
   2  10  13          0.93         -0.91        16.97 o
   3  10  13        256.43        249.92        25.83 o
   0   0  14       1636.08       1580.49        29.65 o
   1   0  14        600.32        625.83        12.17 o
   2   0  14       1679.79       1676.21        20.24 o
   3   0  14       7397.15       7687.34        62.84 o
   4   0  14       1098.47       1126.03        16.61 o
   5   0  14       2044.56       2021.02        25.01 o
   6   0  14       2714.41       2976.70        45.97 o
   7   0  14        211.88        236.84        13.29 o
   8   0  14       9342.34       9757.47       112.89 o
   9   0  14        659.63        648.77        18.66 o
  10   0  14         54.95         50.73         8.69 o
  11   0  14        284.57        299.46        15.11 o
  12   0  14        612.10        574.20        22.99 o
  13   0  14       3635.86       3582.20        63.99 o
  14   0  14       1408.59       1400.41        38.46 o
  15   0  14       2103.04       1977.02        59.35 o
  16   0  14         31.60         45.06        16.98 o
  17   0  14       1915.83       1726.55        55.26 o
  18   0  14        119.67         81.15        19.70 o
  19   0  14        285.75        262.26        28.63 o
  20   0  14        580.52        506.74        64.23 o
   1   1  14        420.00        428.73         7.19 o
   2   1  14       2341.96       2420.81        17.67 o
   3   1  14       1006.62        978.41        10.40 o
   4   1  14       2947.52       3008.05        22.64 o
   5   1  14        626.66        620.54        10.35 o
   6   1  14       1021.11        965.30        13.38 o
   7   1  14        673.58        728.70        13.11 o
   8   1  14       1785.91       1741.52        20.82 o
   9   1  14       7012.20       6729.97        56.37 o
  10   1  14        132.25        131.89         8.56 o
  11   1  14         85.54         82.72         7.87 o
  12   1  14       1660.68       1608.58        24.36 o
  13   1  14        295.08        254.72        12.68 o
  14   1  14          0.03         10.59         8.25 o
  15   1  14        168.57        162.73        13.88 o
  16   1  14         76.79         81.84        11.83 o
  17   1  14        290.73        311.87        18.51 o
  18   1  14          8.21         -7.42        11.24 o
  19   1  14         81.36         43.68        14.26 o
   0   2  14       3214.99       3418.69        34.12 o
   1   2  14       4883.06       4561.76        30.12 o
   2   2  14        485.21        488.29         8.05 o
   3   2  14         25.18         32.67         4.08 o
   4   2  14       2712.16       2725.74        22.79 o
   5   2  14       1490.81       1509.09        17.46 o
   6   2  14        415.03        428.95         9.72 o
   7   2  14        584.92        572.65        11.21 o
   8   2  14       2669.12       2575.57        25.24 o
   9   2  14        305.17        323.45        10.11 o
  10   2  14          3.45         22.66         5.70 o
  11   2  14        952.66       1006.48        18.56 o
  12   2  14         76.36         67.58         7.83 o
  13   2  14        296.36        306.53        15.68 o
  14   2  14        141.45        155.84        13.29 o
  15   2  14       1100.29       1210.99        26.96 o
  16   2  14          0.10          7.26        10.94 o
  17   2  14        163.20        164.37        14.73 o
  18   2  14         20.18         24.26        11.81 o
  19   2  14        119.95        131.62        16.53 o
   1   3  14        770.08        821.95         9.88 o
   2   3  14        695.27        670.43         8.58 o
   3   3  14        352.69        352.73        10.09 o
   4   3  14         85.26         80.95         4.74 o
   5   3  14        403.92        427.70        10.51 o
   6   3  14          1.97          0.98         3.41 o
   7   3  14        273.49        308.66         8.25 o
   8   3  14        204.96        238.24         7.94 o
   9   3  14         78.26         79.78         5.94 o
  10   3  14          5.72          0.91         5.16 o
  11   3  14        246.51        280.83        17.89 o
  12   3  14        276.59        262.48        13.76 o
  13   3  14        138.81        139.78        11.85 o
  14   3  14          0.01          7.61         8.40 o
  15   3  14        416.59        383.49        17.53 o
  16   3  14          4.11         -2.78         9.03 o
  17   3  14        209.78        206.67        15.13 o
  18   3  14        991.11       1152.13        31.28 o
  19   3  14         37.66         33.39        12.49 o
   0   4  14        226.10        212.93         7.21 o
   1   4  14        278.30        240.23         5.36 o
   2   4  14        981.33       1080.00        13.83 o
   3   4  14         22.18         20.36         3.98 o
   4   4  14        192.16        252.63         7.67 o
   5   4  14        257.64        244.68         7.93 o
   6   4  14          0.46          2.26         3.71 o
   7   4  14         10.18         13.51         4.02 o
   8   4  14       1104.91       1038.26        16.68 o
   9   4  14         51.56         44.04         7.36 o
  10   4  14       1032.89       1015.74        22.70 o
  11   4  14        298.69        250.01        12.60 o
  12   4  14        342.89        316.15        20.95 o
  13   4  14        405.94        353.19        16.48 o
  14   4  14         73.10         58.18        10.37 o
  15   4  14        252.68        226.31        14.69 o
  16   4  14        723.78        709.49        23.32 o
  17   4  14         13.88         19.70        10.19 o
  18   4  14         33.71         21.55        13.40 o
   1   5  14        262.60        260.83         8.04 o
   2   5  14       1977.37       2148.43        24.73 o
   3   5  14        108.02        139.50         7.74 o
   4   5  14          1.19          9.32         5.50 o
   5   5  14        386.35        424.76        13.21 o
   6   5  14        390.08        388.37        15.40 o
   7   5  14        573.58        640.61        22.57 o
   8   5  14         62.02         46.09         9.33 o
   9   5  14         92.44        115.10        11.35 o
  10   5  14        197.87        206.86        11.74 o
  11   5  14        786.82        752.95        19.91 o
  12   5  14          1.95         -1.11         7.89 o
  13   5  14        453.13        468.45        18.86 o
  14   5  14          9.18         -8.93         8.93 o
  15   5  14        134.87        128.04        13.64 o
  16   5  14          6.73         -9.82         9.82 o
  17   5  14          9.45          8.05        10.43 o
   0   6  14       2405.73       2401.27        41.50 o
   1   6  14       2993.96       3037.41        37.40 o
   2   6  14       1705.40       1657.11        23.45 o
   3   6  14         67.22         58.88         8.63 o
   4   6  14        595.50        592.37        20.37 o
   5   6  14        851.89        850.46        20.70 o
   6   6  14       1113.51       1162.18        25.35 o
   7   6  14        109.08        134.24        12.77 o
   8   6  14          6.70         -9.80        10.83 o
   9   6  14         38.31         47.85        11.13 o
  10   6  14       3878.45       3568.63        52.36 o
  11   6  14        389.74        380.07        20.00 o
  12   6  14         49.45         41.34        12.35 o
  13   6  14          0.51         -2.91        12.05 o
  14   6  14        229.47        200.16        18.29 o
  15   6  14        419.23        462.88        25.33 o
   1   7  14        214.51        204.68        11.08 o
   2   7  14        185.45        177.54        11.26 o
   3   7  14        262.64        260.01        13.21 o
   4   7  14          5.30         15.34         8.56 o
   5   7  14         64.47         45.96         9.37 o
   6   7  14        491.14        453.79        18.35 o
   7   7  14         18.71         22.58         9.93 o
   8   7  14          8.65         24.39        10.98 o
   9   7  14        135.48        113.82        13.78 o
  10   7  14        506.14        557.56        27.76 o
  11   7  14         19.04         37.22        12.00 o
  12   7  14          9.23        -11.29        11.29 o
  13   7  14        402.67        363.68        22.71 o
  14   7  14         21.14         -0.38        19.86 o
   0   8  14        955.16        957.32        37.34 o
   1   8  14         26.63         16.41         7.69 o
   2   8  14        562.37        569.78        17.78 o
   3   8  14        532.57        573.20        15.26 o
   4   8  14        479.02        467.06        17.59 o
   5   8  14       1228.18       1232.13        28.78 o
   6   8  14        127.61        115.57        12.23 o
   7   8  14          2.08          3.41        10.12 o
   8   8  14        678.01        632.26        23.73 o
   9   8  14        156.98        138.56        14.19 o
  10   8  14        121.45        128.74        15.05 o
  11   8  14          5.55          5.02        12.79 o
   1   9  14        108.49        132.42        14.16 o
   2   9  14       1349.94       1250.39        30.40 o
   3   9  14         44.75         50.92        12.33 o
   4   9  14        228.84        239.16        14.29 o
   5   9  14         20.30         21.19        10.59 o
   6   9  14          9.37         12.72         9.48 o
   7   9  14        118.31        117.70        15.33 o
   8   9  14         38.45         70.54        14.66 o
   1   1  15       5065.63       5095.23        30.52 o
   2   1  15        154.69        158.04         5.13 o
   3   1  15        434.38        435.44         7.78 o
   4   1  15        504.31        486.92         8.92 o
   5   1  15        406.30        358.51         8.47 o
   6   1  15        173.36        207.07         7.27 o
   7   1  15         34.61         28.71         4.82 o
   8   1  15         11.19          7.28         4.96 o
   9   1  15        376.15        326.53        12.98 o
  10   1  15        114.12        150.00         9.06 o
  11   1  15       3523.79       3590.31        38.98 o
  12   1  15       1072.04       1055.30        20.14 o
  13   1  15        199.15        247.68        12.01 o
  14   1  15        137.16        146.86        13.83 o
  15   1  15       1077.10       1040.38        25.40 o
  16   1  15          5.67         11.73        10.87 o
  17   1  15         30.19         37.17        12.75 o
  18   1  15        143.40        133.66        16.43 o
  19   1  15        578.60        578.34        27.44 o
   0   2  15       4078.58       4076.19        39.66 o
   1   2  15       1450.60       1580.57        14.66 o
   2   2  15        395.57        402.44         7.73 o
   3   2  15       1065.29       1181.26        13.39 o
   4   2  15         72.11         76.26         4.71 o
   5   2  15        276.62        311.80         8.26 o
   6   2  15         26.56         45.12         5.03 o
   7   2  15        507.70        538.72        11.19 o
   8   2  15       1487.43       1522.94        18.70 o
   9   2  15       1266.33       1216.77        17.65 o
  10   2  15        276.63        260.19        10.90 o
  11   2  15          5.42         15.74         6.58 o
  12   2  15         32.73         14.82         8.35 o
  13   2  15        311.51        275.16        14.60 o
  14   2  15        684.17        628.30        30.65 o
  15   2  15        372.67        359.98        17.06 o
  16   2  15        147.08        156.60        13.01 o
  17   2  15         68.69         79.08        11.94 o
  18   2  15          8.70         17.03        11.50 o
  19   2  15        267.72        333.05        22.09 o
   1   3  15          0.23          6.20         3.01 o
   2   3  15         19.76         42.19         3.72 o
   3   3  15          2.07          3.21         3.42 o
   4   3  15        444.17        427.56         8.84 o
   5   3  15        934.12        961.41        13.84 o
   6   3  15        213.16        259.42        10.61 o
   7   3  15        735.17        742.53        12.15 o
   8   3  15        496.93        469.17        10.50 o
   9   3  15       2184.39       2086.91        28.27 o
  10   3  15       1352.12       1303.28        23.44 o
  11   3  15          2.71          2.73         8.03 o
  12   3  15       1566.32       1520.40        28.30 o
  13   3  15        218.25        190.15        12.84 o
  14   3  15          0.08         -7.76         8.14 o
  15   3  15        210.45        242.44        15.21 o
  16   3  15        356.32        336.40        18.11 o
  17   3  15         18.77          5.03        10.04 o
  18   3  15          1.49          0.21        10.39 o
   0   4  15       5635.08       5424.84        52.56 o
   1   4  15          3.38         -2.28         3.71 o
   2   4  15         61.05         68.41         4.01 o
   3   4  15       1099.05       1149.25        15.03 o
   4   4  15         96.37        107.49         5.88 o
   5   4  15        617.27        580.37        11.00 o
   6   4  15         87.53         86.08         5.42 o
   7   4  15        680.89        627.40        17.33 o
   8   4  15        108.56        114.19         8.64 o
   9   4  15        350.57        363.58        13.38 o
  10   4  15          1.49         16.60         7.34 o
  11   4  15        163.36        143.13        10.51 o
  12   4  15        982.17        990.15        24.01 o
  13   4  15        427.88        473.92        18.20 o
  14   4  15        784.61        765.90        25.24 o
  15   4  15         58.96         77.71        11.44 o
  16   4  15         51.13         58.62        17.33 o
  17   4  15         87.34         94.57        13.66 o
   1   5  15        624.14        599.02        14.78 o
   2   5  15         51.48         74.97         6.51 o
   3   5  15         13.65         12.82         5.65 o
   4   5  15         18.33         18.55         7.11 o
   5   5  15        259.81        284.52        14.05 o
   6   5  15         99.95         92.96        10.56 o
   7   5  15        234.78        249.23        14.83 o
   8   5  15          2.94         25.36         9.76 o
   9   5  15       2848.83       2970.16        45.48 o
  10   5  15        487.92        436.25        27.45 o
  11   5  15         36.90         49.88         8.65 o
  12   5  15        373.61        320.73        15.03 o
  13   5  15         36.10         17.18        13.26 o
  14   5  15        113.02        100.68        12.10 o
  15   5  15         57.78         60.39        11.47 o
  16   5  15         81.12         75.12        12.90 o
   0   6  15       3071.73       2863.37        58.65 o
   1   6  15       1931.92       1913.09        28.73 o
   2   6  15        535.20        576.02        26.89 o
   3   6  15        726.55        694.42        19.31 o
   4   6  15          4.09         10.04         7.95 o
   5   6  15         26.17         35.21        10.39 o
   6   6  15        435.05        420.89        17.63 o
   7   6  15        741.55        789.52        33.29 o
   8   6  15        127.01        145.27        15.94 o
   9   6  15        194.50        185.20        15.27 o
  10   6  15        860.04        836.76        32.36 o
  11   6  15       1014.70       1091.40        30.05 o
  12   6  15         95.54         53.47        12.58 o
  13   6  15         12.30         14.53        12.16 o
  14   6  15         47.73         55.61        14.82 o
  15   6  15        128.36        169.00        19.31 o
   1   7  15        148.76        122.84         9.72 o
   2   7  15         85.63        115.44        10.26 o
   3   7  15        179.44        198.17        12.47 o
   4   7  15        132.97        139.75        11.54 o
   5   7  15        662.26        707.82        20.80 o
   6   7  15       1227.13       1102.11        26.28 o
   7   7  15        380.60        453.81        19.15 o
   8   7  15        281.18        283.06        20.87 o
   9   7  15         87.35         96.83        13.18 o
  10   7  15          9.83         21.40        11.50 o
  11   7  15         18.91         70.28        13.37 o
  12   7  15        500.42        439.00        22.17 o
  13   7  15          7.54         -4.09        12.85 o
   0   8  15       1090.04       1176.72        41.28 o
   1   8  15          0.53         14.90        10.68 o
   2   8  15        975.97        940.26        22.02 o
   3   8  15        386.76        439.48        17.29 o
   4   8  15         30.66         32.94         9.82 o
   5   8  15        529.19        491.37        19.76 o
   6   8  15        648.82        558.43        21.05 o
   7   8  15          3.41          7.63        10.32 o
   8   8  15        198.98        179.84        15.09 o
   9   8  15         85.90         64.38        12.42 o
  10   8  15         41.52         44.83        12.13 o
  11   8  15        139.77        141.76        16.84 o
   1   9  15        772.64        807.70        30.16 o
   2   9  15        139.91        119.62        14.54 o
   3   9  15        236.93        225.93        16.55 o
   4   9  15         19.94         18.54        11.76 o
   5   9  15         31.19         21.98        10.31 o
   6   9  15        341.04        449.80        21.57 o
   7   9  15         14.63         33.31        13.22 o
   0   0  16        284.12        307.05        16.04 o
   1   0  16        661.52        799.35        15.34 o
   2   0  16        712.34        710.25        13.83 o
   3   0  16        323.56        341.07        10.68 o
   4   0  16       2594.18       2377.63        28.60 o
   5   0  16       2321.30       2238.04        29.65 o
   6   0  16        302.27        313.10        14.06 o
   7   0  16      12435.24      12612.89       129.77 o
   8   0  16       3539.44       3462.61        46.92 o
   9   0  16       3439.78       3277.61        45.93 o
  10   0  16       7046.52       6660.15        78.26 o
  11   0  16       3287.61       3265.15        76.58 o
  12   0  16       1704.88       1591.90        42.08 o
  13   0  16        221.46        186.32        15.47 o
  14   0  16        446.25        400.26        24.33 o
  15   0  16         20.71         64.63        18.35 o
  16   0  16        175.10        252.68        35.13 o
  17   0  16        256.58        313.81        28.82 o
  18   0  16          1.36         -3.13        18.64 o
  19   0  16         19.67         16.86        18.99 o
   1   1  16         93.19        113.70         4.82 o
   2   1  16       1006.12       1046.33        11.59 o
   3   1  16        492.48        515.40         8.80 o
   4   1  16         20.88         27.86         4.14 o
   5   1  16       2753.86       2804.66        22.58 o
   6   1  16         95.59        101.38         6.11 o
   7   1  16         30.09         37.27         5.53 o
   8   1  16        562.10        589.15        13.16 o
   9   1  16        458.83        488.92        14.13 o
  10   1  16       2447.24       2370.94        29.68 o
  11   1  16       1096.48       1111.13        20.37 o
  12   1  16        105.65        140.76         9.64 o
  13   1  16         18.61         22.67         9.90 o
  14   1  16        252.18        192.50        13.68 o
  15   1  16        281.88        314.24        16.46 o
  16   1  16         73.09         78.60        12.43 o
  17   1  16         53.84         42.85        13.39 o
  18   1  16        173.71        215.45        18.71 o
  19   1  16        109.83         85.33        15.51 o
   0   2  16         23.18         34.87         5.70 o
   1   2  16       2254.13       2256.67        18.77 o
   2   2  16        399.74        377.82         7.97 o
   3   2  16          4.46         10.32         3.80 o
   4   2  16        221.73        234.10         7.13 o
   5   2  16       4501.58       4585.18        34.92 o
   6   2  16        348.01        334.35         9.54 o
   7   2  16       1981.57       2057.43        22.25 o
   8   2  16         14.57          5.02         4.87 o
   9   2  16        182.00        203.07         9.44 o
  10   2  16       3970.98       3902.55        41.01 o
  11   2  16        217.62        248.20        13.60 o
  12   2  16       1020.82        955.33        22.86 o
  13   2  16        416.34        419.02        17.39 o
  14   2  16       1022.04        986.02        24.64 o
  15   2  16         84.56         80.15        11.47 o
  16   2  16          1.95          4.70         9.28 o
  17   2  16        177.86        211.14        20.08 o
  18   2  16         12.18          8.30        12.14 o
   1   3  16        432.13        403.25         9.18 o
   2   3  16        122.25        151.83         5.54 o
   3   3  16        214.08        189.50         6.38 o
   4   3  16        225.62        210.54         6.84 o
   5   3  16        170.97        174.86         6.86 o
   6   3  16         24.43         32.64         4.92 o
   7   3  16         22.60         22.21         4.72 o
   8   3  16         58.40         69.48         7.70 o
   9   3  16        343.86        387.32        16.57 o
  10   3  16        206.65        156.83        12.10 o
  11   3  16       1114.87       1220.36        25.24 o
  12   3  16        111.93         74.05        10.42 o
  13   3  16        170.96        157.52        12.43 o
  14   3  16        251.70        219.45        14.34 o
  15   3  16        474.43        415.34        18.21 o
  16   3  16         57.54         95.28        12.10 o
  17   3  16         46.44         39.86        11.09 o
  18   3  16          9.82         -0.69        10.51 o
   0   4  16        405.49        387.64        11.15 o
   1   4  16       1477.08       1436.54        14.85 o
   2   4  16          0.26         -2.50         3.55 o
   3   4  16       1722.88       1752.19        16.57 o
   4   4  16       3391.41       3301.16        29.25 o
   5   4  16         53.65         55.82         4.94 o
   6   4  16        508.75        554.72        14.27 o
   7   4  16       2295.36       2176.51        27.69 o
   8   4  16       1030.88        995.51        19.76 o
   9   4  16       1109.05       1007.62        20.55 o
  10   4  16         57.01         61.89         8.58 o
  11   4  16        772.47        709.88        20.50 o
  12   4  16       1209.34       1187.15        25.64 o
  13   4  16        180.89        164.56        14.65 o
  14   4  16        180.63        229.00        15.71 o
  15   4  16        154.58        161.26        14.39 o
  16   4  16         58.74         71.21        12.77 o
  17   4  16         18.25          2.20        10.76 o
   1   5  16        319.51        287.34        11.72 o
   2   5  16         80.24         72.36         5.69 o
   3   5  16        865.33        801.06        19.44 o
   4   5  16        319.11        301.09        13.80 o
   5   5  16         98.07        102.37        12.41 o
   6   5  16        425.35        400.74        24.00 o
   7   5  16       2932.74       2880.11        48.94 o
   8   5  16       1265.83       1181.30        24.74 o
   9   5  16        295.06        335.10        17.80 o
  10   5  16       1173.39       1152.78        32.87 o
  11   5  16        543.99        539.51        23.37 o
  12   5  16        266.56        224.11        13.20 o
  13   5  16        169.94        186.88        16.46 o
  14   5  16          1.54         -5.01         9.26 o
  15   5  16         35.51         39.58        11.05 o
  16   5  16        111.74        163.39        15.16 o
   0   6  16        869.48        863.84        30.01 o
   1   6  16        939.12        926.71        21.40 o
   2   6  16        342.79        314.05        13.94 o
   3   6  16         30.85         20.10         8.57 o
   4   6  16        137.66        138.46        11.39 o
   5   6  16       1150.72       1103.29        25.39 o
   6   6  16        773.72        804.89        26.92 o
   7   6  16        666.45        741.68        23.48 o
   8   6  16       1966.29       1851.16        36.23 o
   9   6  16       2581.23       2535.44        43.44 o
  10   6  16         43.04         39.63        11.82 o
  11   6  16        681.21        730.87        30.22 o
  12   6  16         45.77         66.20        13.30 o
  13   6  16        199.00        223.26        19.38 o
  14   6  16         20.23         41.49        13.87 o
   1   7  16        130.19        124.59        10.03 o
   2   7  16        582.41        589.53        18.31 o
   3   7  16        258.25        250.95        13.52 o
   4   7  16        763.54        754.84        21.57 o
   5   7  16        633.19        633.72        22.03 o
   6   7  16         19.83          8.92         9.89 o
   7   7  16        455.15        498.30        20.57 o
   8   7  16         16.05          6.12        10.42 o
   9   7  16        552.17        549.01        21.85 o
  10   7  16        400.92        448.48        22.19 o
  11   7  16        149.93        139.95        15.61 o
  12   7  16          0.59          5.51        12.02 o
   0   8  16         77.50         93.07        18.77 o
   1   8  16         34.90         62.13        12.43 o
   2   8  16        102.84        110.27        13.87 o
   3   8  16         20.02         28.39         9.38 o
   4   8  16        193.32        218.18        13.74 o
   5   8  16         37.56         35.51        11.22 o
   6   8  16        115.95        130.42        13.52 o
   7   8  16        307.92        338.66        18.34 o
   8   8  16         72.36         99.65        14.00 o
   9   8  16         44.61         28.03        11.82 o
  10   8  16         47.03         19.77        11.73 o
   1   9  16         80.13         86.01        13.93 o
   2   9  16        479.07        555.67        23.53 o
   3   9  16        564.12        590.60        24.32 o
   4   9  16          8.23          9.59        11.58 o
   5   9  16          0.40         -4.43        12.30 o
   1   1  17       1731.00       1734.86        16.99 o
   2   1  17        534.00        525.83         9.80 o
   3   1  17       1346.14       1270.65        13.97 o
   4   1  17         81.56         95.70         5.47 o
   5   1  17          2.05         -2.24         3.80 o
   6   1  17        264.49        286.96        10.81 o
   7   1  17        407.93        453.85        11.92 o
   8   1  17        448.59        474.63        17.34 o
   9   1  17        102.21        111.77         8.43 o
  10   1  17        387.75        363.58        13.24 o
  11   1  17        347.69        359.55        14.36 o
  12   1  17        718.67        716.32        20.99 o
  13   1  17        634.43        571.98        19.84 o
  14   1  17        821.47        786.67        29.46 o
  15   1  17        535.39        528.79        22.10 o
  16   1  17          8.61         11.81        11.22 o
  17   1  17        179.53        209.12        19.41 o
  18   1  17          0.74        -11.57        11.57 o
   0   2  17       1757.23       1687.06        22.77 o
   1   2  17       3447.23       3452.83        25.73 o
   2   2  17        346.45        399.59         8.50 o
   3   2  17        468.65        489.51        13.37 o
   4   2  17       1148.45       1132.91        15.15 o
   5   2  17        624.19        598.83        10.96 o
   6   2  17       2231.80       2249.23        21.23 o
   7   2  17        250.90        240.45         8.83 o
   8   2  17       1121.64       1154.22        18.52 o
   9   2  17        930.11        845.38        19.47 o
  10   2  17        542.46        506.08        16.84 o
  11   2  17       2806.76       2691.21        46.87 o
  12   2  17         97.47        115.40        11.35 o
  13   2  17         50.56         88.83        10.79 o
  14   2  17        300.59        337.16        16.82 o
  15   2  17        204.25        172.08        15.05 o
  16   2  17         99.33         80.67        12.73 o
  17   2  17          0.08         -3.65        12.25 o
  18   2  17          9.19         11.52        12.22 o
   1   3  17        297.31        311.63         7.74 o
   2   3  17         20.03         14.09         3.80 o
   3   3  17       2646.00       2555.65        25.82 o
   4   3  17       1911.39       1767.68        18.35 o
   5   3  17         49.89         82.04         5.72 o
   6   3  17          2.97          4.83         4.81 o
   7   3  17         26.58         31.38         6.69 o
   8   3  17         72.38         96.99         9.15 o
   9   3  17        221.84        224.73        11.95 o
  10   3  17       1913.68       1793.64        28.56 o
  11   3  17        930.16        839.74        21.03 o
  12   3  17        333.72        293.08        17.48 o
  13   3  17        342.59        319.89        15.78 o
  14   3  17        114.76        157.68        12.92 o
  15   3  17        810.76        814.62        24.65 o
  16   3  17         26.42         25.45        10.57 o
  17   3  17        202.31        263.58        17.91 o
   0   4  17       1407.54       1350.00        20.57 o
   1   4  17        122.00        127.29         5.53 o
   2   4  17        827.14        761.84        12.49 o
   3   4  17         26.22         23.22         5.19 o
   4   4  17        171.09        182.82         7.35 o
   5   4  17         31.68         49.74         5.77 o
   6   4  17        177.10        181.24         8.49 o
   7   4  17       2048.98       1998.39        31.65 o
   8   4  17        176.70        167.58         9.15 o
   9   4  17        333.26        306.37        14.27 o
  10   4  17         39.01         42.83         8.98 o
  11   4  17        645.16        658.50        21.11 o
  12   4  17        418.77        425.89        18.92 o
  13   4  17         37.99         29.21        10.13 o
  14   4  17         29.29         34.73        10.59 o
  15   4  17        256.90        307.79        18.02 o
  16   4  17         57.37         95.55        16.25 o
   1   5  17        455.61        409.44        12.79 o
   2   5  17       1095.09       1117.99        23.44 o
   3   5  17         34.67         29.22         6.47 o
   4   5  17        810.24        826.66        24.69 o
   5   5  17        242.10        240.63        14.26 o
   6   5  17        458.56        439.07        14.70 o
   7   5  17        398.49        368.16        13.16 o
   8   5  17        472.85        479.79        15.83 o
   9   5  17         62.93         81.85         9.30 o
  10   5  17         41.52         60.96        12.50 o
  11   5  17         87.15         67.86        12.42 o
  12   5  17          0.00          6.07         8.07 o
  13   5  17         14.13          4.88        14.29 o
  14   5  17         34.51         28.17        10.15 o
  15   5  17          0.06          0.13        15.22 o
   0   6  17       2954.85       3038.52        66.49 o
   1   6  17         67.73         86.75         9.52 o
   2   6  17        553.80        565.20        18.24 o
   3   6  17         82.64         75.83        10.35 o
   4   6  17        139.68        133.68        11.79 o
   5   6  17        128.65        181.10        13.60 o
   6   6  17         34.33         46.91        10.56 o
   7   6  17        344.88        315.21        16.98 o
   8   6  17        538.18        541.80        21.12 o
   9   6  17         35.54         44.55        12.16 o
  10   6  17        112.90        165.69        15.59 o
  11   6  17        151.33        187.61        20.29 o
  12   6  17        459.58        507.50        23.66 o
  13   6  17        125.54        125.36        16.81 o
  14   6  17          0.44        -12.78        12.78 o
   1   7  17         24.44         23.12         7.96 o
   2   7  17        240.69        327.73        16.19 o
   3   7  17        106.70         94.46        10.81 o
   4   7  17        427.43        466.26        21.84 o
   5   7  17         57.71         47.02        10.98 o
   6   7  17        638.44        589.79        21.97 o
   7   7  17        210.38        237.14        15.75 o
   8   7  17        114.47        108.34        13.05 o
   9   7  17        112.64         97.81        13.18 o
  10   7  17         36.95         48.19        13.56 o
  11   7  17          0.42         -9.64        11.48 o
   0   8  17         24.16         28.36        16.69 o
   1   8  17         85.55         77.85        13.17 o
   2   8  17          4.85         11.14        11.41 o
   3   8  17        156.49        141.47        14.88 o
   4   8  17         12.87         16.91         9.66 o
   5   8  17          0.52         -9.43         9.43 o
   6   8  17        108.51        146.24        13.98 o
   7   8  17        133.31        132.56        13.89 o
   8   8  17         94.31         84.48        17.12 o
   9   8  17        174.21        182.87        15.94 o
   1   9  17        228.26        242.52        17.87 o
   2   9  17        157.77         88.07        16.06 o
   3   9  17         58.65         68.39        13.79 o
   0   0  18       3340.52       3590.62        60.95 o
   1   0  18        318.96        380.19        11.79 o
   2   0  18        268.15        302.06        10.43 o
   3   0  18         10.40          3.15         5.31 o
   4   0  18        751.70        629.26        16.04 o
   5   0  18        892.59        837.75        18.22 o
   6   0  18        444.11        538.04        15.81 o
   7   0  18       4056.99       4012.89        49.23 o
   8   0  18        594.26        566.60        21.38 o
   9   0  18       5967.16       5767.33        77.50 o
  10   0  18        560.26        573.32        30.06 o
  11   0  18          1.27          3.88         9.42 o
  12   0  18       1260.45       1199.44        42.04 o
  13   0  18       3487.30       3662.21        79.93 o
  14   0  18        762.20        756.49        51.79 o
  15   0  18         45.68         38.13        28.85 o
  16   0  18       1843.79       2016.56        81.60 o
  17   0  18        209.95        208.92        26.16 o
   1   1  18       1291.31       1249.10        15.02 o
   2   1  18        179.75        175.31         6.86 o
   3   1  18        644.82        597.79         9.93 o
   4   1  18        256.66        317.05         8.72 o
   5   1  18        356.83        336.31         9.90 o
   6   1  18        644.20        602.25        12.25 o
   7   1  18          6.38         14.88         5.79 o
   8   1  18        287.83        300.41        13.13 o
   9   1  18        242.95        257.21        11.43 o
  10   1  18          0.00         -7.18         7.43 o
  11   1  18          1.53         -1.67         7.90 o
  12   1  18       1260.43       1223.42        26.12 o
  13   1  18        352.11        323.07        20.19 o
  14   1  18        311.65        317.82        19.40 o
  15   1  18        274.13        306.63        28.00 o
  16   1  18         29.34         10.97        12.58 o
  17   1  18         29.26         42.87        13.33 o
   0   2  18        972.74        943.31        17.13 o
   1   2  18        436.40        434.77         8.97 o
   2   2  18         38.75         28.72         4.39 o
   3   2  18         63.00         59.65         5.29 o
   4   2  18        853.86        837.55        13.56 o
   5   2  18       1011.21       1107.25        14.38 o
   6   2  18       1104.57       1086.37        15.22 o
   7   2  18        299.43        258.69         9.78 o
   8   2  18       2424.96       2390.89        32.57 o
   9   2  18        508.79        557.84        23.43 o
  10   2  18        821.40        847.22        22.97 o
  11   2  18       3551.99       3310.27        44.26 o
  12   2  18        727.27        703.93        21.33 o
  13   2  18        193.69        189.94        13.68 o
  14   2  18        541.23        590.52        21.39 o
  15   2  18         26.57          1.54        10.39 o
  16   2  18        124.11        155.52        16.29 o
  17   2  18         40.92         72.42        14.42 o
   1   3  18         62.92         65.74         4.77 o
   2   3  18        204.86        224.98         6.97 o
   3   3  18       1652.41       1600.22        17.63 o
   4   3  18        146.64        144.04         7.66 o
   5   3  18       2429.16       2279.69        27.05 o
   6   3  18          4.56         13.83         5.97 o
   7   3  18        164.39        174.97         9.47 o
   8   3  18        430.27        448.49        14.28 o
   9   3  18        391.28        469.41        16.02 o
  10   3  18        521.88        521.85        23.03 o
  11   3  18        142.01        159.15        13.11 o
  12   3  18          0.00          0.02         8.36 o
  13   3  18          1.64        -12.53        12.53 o
  14   3  18        191.89        227.42        15.88 o
  15   3  18        451.91        405.17        20.21 o
  16   3  18         44.22         51.58        11.66 o
   0   4  18         25.54         53.42        10.29 o
   1   4  18          0.25         -0.81         5.28 o
   2   4  18          2.28          7.25         6.20 o
   3   4  18         59.91         58.97         7.69 o
   4   4  18         85.19         85.54         7.26 o
   5   4  18         70.76         85.77         7.29 o
   6   4  18         57.59         43.62         6.69 o
   7   4  18        467.17        433.56        13.21 o
   8   4  18        804.92        694.62        20.12 o
   9   4  18        296.29        333.43        15.09 o
  10   4  18         70.79         77.93        10.23 o
  11   4  18         23.19         17.08        11.11 o
  12   4  18          0.57         12.55         9.03 o
  13   4  18          2.93         14.17         9.76 o
  14   4  18        329.01        296.34        17.87 o
  15   4  18         21.30         17.03        10.59 o
  16   4  18        143.79        187.69        15.63 o
   1   5  18        236.10        260.93        13.86 o
   2   5  18       1979.10       1988.49        29.96 o
   3   5  18        366.81        392.69        14.39 o
   4   5  18         99.24         94.38         7.99 o
   5   5  18        933.67        910.01        23.75 o
   6   5  18        372.53        368.85        13.33 o
   7   5  18        120.35        126.99        14.80 o
   8   5  18        114.15         73.57         8.77 o
   9   5  18        116.49        124.08        10.64 o
  10   5  18        331.21        386.19        16.65 o
  11   5  18          8.00         21.74        12.35 o
  12   5  18         56.60         46.23        12.82 o
  13   5  18        145.14        116.05        16.38 o
  14   5  18        275.89        196.57        19.30 o
   0   6  18       4994.26       4834.75       103.85 o
   1   6  18        311.28        322.75        14.59 o
   2   6  18       1264.90       1194.14        24.69 o
   3   6  18        409.31        467.71        17.54 o
   4   6  18        762.59        864.49        22.67 o
   5   6  18        656.53        627.87        23.55 o
   6   6  18        127.89        118.06        12.84 o
   7   6  18          0.57          8.22         9.80 o
   8   6  18         10.25         -0.51         9.78 o
   9   6  18        243.98        267.69        16.61 o
  10   6  18        125.16        128.95        15.22 o
  11   6  18        101.48         96.65        14.56 o
  12   6  18         48.21         67.71        14.05 o
  13   6  18         15.37        -12.21        12.21 o
   1   7  18        438.78        470.87        20.97 o
   2   7  18         85.97         72.21        10.10 o
   3   7  18        117.17        137.58        12.07 o
   4   7  18         86.94        111.14        13.51 o
   5   7  18          0.10         -9.43         9.46 o
   6   7  18          5.97          6.34        10.21 o
   7   7  18         66.00         83.21        12.71 o
   8   7  18        502.55        523.78        21.88 o
   9   7  18         39.45         43.66        12.17 o
  10   7  18          4.29          4.34        10.80 o
  11   7  18        201.49        273.91        19.41 o
   0   8  18       1092.79       1153.98        43.49 o
   1   8  18         18.94         16.20        12.06 o
   2   8  18        912.05        887.40        28.58 o
   3   8  18        530.98        501.98        22.73 o
   4   8  18         75.01         67.20        11.46 o
   5   8  18         10.87         14.83        13.35 o
   6   8  18        235.54        222.55        17.56 o
   7   8  18        132.61        170.98        15.30 o
   1   1  19         20.58         17.82         4.80 o
   2   1  19        609.99        628.20        11.45 o
   3   1  19        624.07        603.91        10.97 o
   4   1  19         13.18         20.35         4.79 o
   5   1  19       1356.04       1371.16        17.36 o
   6   1  19          8.83          0.83         5.30 o
   7   1  19        393.74        396.33        11.49 o
   8   1  19         63.02         65.73         7.53 o
   9   1  19          2.30          8.20         7.55 o
  10   1  19        428.73        437.87        17.28 o
  11   1  19        879.09        885.78        22.56 o
  12   1  19        253.67        277.34        15.07 o
  13   1  19          4.22         13.68        10.90 o
  14   1  19        365.65        374.97        23.69 o
  15   1  19         91.25        150.75        16.05 o
  16   1  19         59.60         76.02        13.99 o
  17   1  19         69.48         76.29        15.29 o
   0   2  19        171.90        181.08         9.62 o
   1   2  19       1752.82       1764.92        17.46 o
   2   2  19        646.04        631.76        11.35 o
   3   2  19        297.41        296.01         9.35 o
   4   2  19          1.58         -0.17         5.03 o
   5   2  19       3278.74       2989.29        30.83 o
   6   2  19        320.68        326.00        13.80 o
   7   2  19        988.84       1002.48        22.23 o
   8   2  19       1417.50       1376.72        23.04 o
   9   2  19        585.56        589.58        20.15 o
  10   2  19        374.27        403.95        19.86 o
  11   2  19        249.40        241.80        14.30 o
  12   2  19        157.17        173.58        19.11 o
  13   2  19         14.89         19.22        10.09 o
  14   2  19         27.71         49.07        11.23 o
  15   2  19         11.52         18.52        12.96 o
  16   2  19        566.99        535.02        25.51 o
   1   3  19        382.66        393.34        13.70 o
   2   3  19        501.45        496.29        12.76 o
   3   3  19          0.05          9.09         5.63 o
   4   3  19        324.07        293.18        13.21 o
   5   3  19         12.75         18.66         6.18 o
   6   3  19        736.24        776.15        18.50 o
   7   3  19        273.97        250.03        11.09 o
   8   3  19         80.42         77.69         8.49 o
   9   3  19       1056.20        984.31        21.93 o
  10   3  19       1402.19       1345.53        26.07 o
  11   3  19        197.39        192.54        13.14 o
  12   3  19        946.59        955.20        26.21 o
  13   3  19        232.08        235.24        16.26 o
  14   3  19        478.24        488.85        21.22 o
  15   3  19         15.38         17.09        13.14 o
  16   3  19        172.55        155.05        18.50 o
   0   4  19       1194.64       1113.06        33.55 o
   1   4  19        752.63        819.86        18.27 o
   2   4  19       1380.70       1386.07        23.09 o
   3   4  19        127.68        121.00         9.41 o
   4   4  19        142.36        148.78         8.89 o
   5   4  19        851.71        788.33        16.63 o
   6   4  19       1254.60       1279.62        21.97 o
   7   4  19        242.15        188.14        10.00 o
   8   4  19        247.38        286.00        12.16 o
   9   4  19        507.95        473.46        15.52 o
  10   4  19        130.56        152.86        14.33 o
  11   4  19        436.70        479.10        18.28 o
  12   4  19        369.94        359.85        17.99 o
  13   4  19        366.53        396.18        19.36 o
  14   4  19        510.18        517.10        30.44 o
  15   4  19        103.72        101.34        13.44 o
   1   5  19         50.29         65.81         8.91 o
   2   5  19         46.15         66.57        11.08 o
   3   5  19        247.77        254.05        11.43 o
   4   5  19         13.49         28.17         7.27 o
   5   5  19          2.57         -6.53         8.56 o
   6   5  19         42.78         28.08         7.56 o
   7   5  19        108.43         97.21         9.26 o
   8   5  19          0.00         -8.63         8.63 o
   9   5  19          0.04         -7.15         7.15 o
  10   5  19         33.37         57.17         9.77 o
  11   5  19         86.59         62.45        10.40 o
  12   5  19         52.43         76.50        13.90 o
  13   5  19          0.34         -7.48        12.45 o
  14   5  19          8.21         24.72        14.16 o
   0   6  19          8.55          7.15        10.48 o
   1   6  19        595.95        603.16        17.74 o
   2   6  19        104.66         82.43        12.80 o
   3   6  19         20.14          3.95         8.72 o
   4   6  19        172.42        143.71        12.37 o
   5   6  19        236.81        221.82        15.05 o
   6   6  19        237.43        239.75        15.44 o
   7   6  19        132.28        151.59        14.37 o
   8   6  19         45.37         40.99        11.56 o
   9   6  19          1.86         -6.11        10.17 o
  10   6  19        367.54        412.34        20.33 o
  11   6  19        102.92        108.57        15.17 o
  12   6  19        122.34        136.10        16.19 o
   1   7  19         34.51         35.24        12.16 o
   2   7  19        120.85        112.69        11.29 o
   3   7  19          2.55         21.09         9.86 o
   4   7  19          6.22         12.09         9.89 o
   5   7  19          3.99          6.95        10.33 o
   6   7  19          2.19          3.40        12.08 o
   7   7  19        401.02        406.81        20.14 o
   8   7  19          6.29         -7.29        10.61 o
   9   7  19        180.16        205.83        16.21 o
   0   8  19        739.06        885.37        41.50 o
   1   8  19        135.46        107.52        14.74 o
   2   8  19          7.42         16.75        12.55 o
   3   8  19         44.25         29.64        15.40 o
   4   8  19          8.30         14.09        11.96 o
   5   8  19        267.00        263.96        16.72 o
   6   8  19         20.48         14.60        11.37 o
   0   0  20        726.64        785.65        25.81 o
   1   0  20       1539.67       1451.47        26.92 o
   2   0  20         31.16         30.93         6.92 o
   3   0  20       1396.98       1260.93        21.59 o
   4   0  20       3193.54       3090.95        41.48 o
   5   0  20        257.01        253.20        13.45 o
   6   0  20       1678.80       1642.96        29.13 o
   7   0  20       1061.82       1020.99        23.56 o
   8   0  20       1250.67       1252.27        28.10 o
   9   0  20          1.69         14.94        11.36 o
  10   0  20         82.93        126.51        19.08 o
  11   0  20         72.03         61.42        16.73 o
  12   0  20        612.19        540.53        32.51 o
  13   0  20       3252.13       3383.17        87.70 o
  14   0  20         73.26        106.50        20.70 o
  15   0  20        446.98        555.81        37.54 o
  16   0  20         11.27          5.37        17.54 o
   1   1  20        183.43        194.02         7.56 o
   2   1  20         18.77         23.35         5.18 o
   3   1  20       1834.58       1814.24        20.46 o
   4   1  20        132.18        126.84         7.35 o
   5   1  20         70.12         63.86         6.34 o
   6   1  20       1074.87        966.96        16.43 o
   7   1  20        109.76         97.43         9.04 o
   8   1  20         15.36          3.60         6.71 o
   9   1  20         95.45        106.51        10.22 o
  10   1  20        444.90        454.78        17.99 o
  11   1  20         17.37         13.26         9.61 o
  12   1  20         35.54         18.23        10.85 o
  13   1  20         37.30         12.10        10.73 o
  14   1  20         42.59         56.37        13.00 o
  15   1  20         40.53         51.64        13.35 o
  16   1  20          9.23         37.85        13.31 o
   0   2  20        395.04        373.95        15.36 o
   1   2  20         17.26         23.59         5.44 o
   2   2  20       2114.29       2054.72        23.41 o
   3   2  20          3.25         -5.07         5.07 o
   4   2  20        124.26        179.55         9.70 o
   5   2  20        172.56        220.05        10.35 o
   6   2  20       1938.29       1977.29        26.36 o
   7   2  20       1669.66       1522.99        25.38 o
   8   2  20       1070.79        953.68        19.09 o
   9   2  20        130.88        129.72        10.81 o
  10   2  20         16.65         11.05         8.48 o
  11   2  20        233.66        259.42        14.84 o
  12   2  20         79.95         86.68        11.17 o
  13   2  20          0.14         -9.70         9.70 o
  14   2  20          4.14         -0.86        10.83 o
  15   2  20       1623.94       1607.16        52.95 o
  16   2  20         27.38         37.05        14.20 o
   1   3  20         23.88         20.64         6.37 o
   2   3  20        370.30        344.40        12.16 o
   3   3  20        134.51        154.59         9.60 o
   4   3  20        376.54        455.11        19.73 o
   5   3  20       2710.35       2619.66        32.38 o
   6   3  20        525.55        511.37        17.21 o
   7   3  20         91.80        115.77         9.26 o
   8   3  20        160.24        148.90        10.24 o
   9   3  20          0.08          1.28         7.38 o
  10   3  20          8.02          1.98         8.59 o
  11   3  20         26.28         26.48         9.81 o
  12   3  20         16.60         21.59        10.65 o
  13   3  20        246.57        250.98        16.70 o
  14   3  20        306.96        373.20        20.97 o
  15   3  20        165.01        139.96        16.87 o
   0   4  20       3544.60       3507.70        56.68 o
   1   4  20       1165.67       1050.52        20.89 o
   2   4  20       1196.75       1130.29        21.56 o
   3   4  20        867.23        842.85        19.89 o
   4   4  20        593.95        575.44        15.07 o
   5   4  20         74.17         54.12         7.53 o
   6   4  20       1611.84       1543.20        23.89 o
   7   4  20        309.96        319.02        12.45 o
   8   4  20        113.25        145.49        10.91 o
   9   4  20        262.07        320.50        13.04 o
  10   4  20        106.38        131.15        10.61 o
  11   4  20        257.63        265.33        15.21 o
  12   4  20        232.92        212.89        21.05 o
  13   4  20         86.45         56.23        14.53 o
  14   4  20         57.12         52.73        12.15 o
   1   5  20        443.53        437.99        16.83 o
   2   5  20        853.62        872.82        19.15 o
   3   5  20       1006.53        972.15        20.18 o
   4   5  20        191.52        196.24        11.12 o
   5   5  20       1355.63       1274.83        24.00 o
   6   5  20        170.53        186.51        11.15 o
   7   5  20         36.59         14.43         7.62 o
   8   5  20        150.54        132.19        10.72 o
   9   5  20        108.09        106.07        10.66 o
  10   5  20        337.91        371.97        19.45 o
  11   5  20         36.26         31.96        12.92 o
  12   5  20        141.82        188.52        17.31 o
  13   5  20        144.52        150.37        18.15 o
   0   6  20        402.23        366.96        18.99 o
   1   6  20       1064.52       1009.61        23.67 o
   2   6  20         11.12         15.71         9.02 o
   3   6  20        509.91        460.39        18.77 o
   4   6  20          0.35          7.89         9.54 o
   5   6  20        153.63        146.55        13.93 o
   6   6  20        120.92        178.75        14.49 o
   7   6  20        318.75        358.53        19.06 o
   8   6  20        214.40        190.06        15.40 o
   9   6  20          0.35         -6.75        10.76 o
  10   6  20         29.16         41.52        12.23 o
  11   6  20        348.57        390.16        22.12 o
   1   7  20        459.12        502.15        23.26 o
   2   7  20          3.82         -2.11        11.53 o
   3   7  20        110.57        131.33        12.13 o
   4   7  20         37.00         31.79        10.17 o
   5   7  20        695.13        711.95        24.18 o
   6   7  20        107.54        142.44        14.26 o
   7   7  20        169.10        185.76        15.50 o
   8   7  20         48.34         62.56        15.31 o
   0   8  20        251.06        248.82        25.52 o
   1   8  20        534.20        639.35        25.93 o
   2   8  20        360.83        434.43        33.09 o
   3   8  20        507.96        541.71        24.46 o
   1   1  21          0.36         -5.76         5.76 o
   2   1  21         22.32         27.59         5.96 o
   3   1  21        186.81        220.89         9.49 o
   4   1  21        597.65        639.53        13.83 o
   5   1  21        464.06        466.03        13.60 o
   6   1  21       1585.96       1644.62        24.13 o
   7   1  21       1361.29       1289.52        26.25 o
   8   1  21          7.84          9.30         6.78 o
   9   1  21        375.07        346.85        14.28 o
  10   1  21         23.21         30.25        13.13 o
  11   1  21        506.48        493.40        26.47 o
  12   1  21         19.88         25.49        11.24 o
  13   1  21          0.00          2.06        10.59 o
  14   1  21          4.83          8.65        11.63 o
  15   1  21        108.25         75.72        14.70 o
   0   2  21        774.47        785.69        22.71 o
   1   2  21         83.98         86.47         7.56 o
   2   2  21       1023.67        974.14        17.40 o
   3   2  21       1224.08       1158.01        18.90 o
   4   2  21       2614.75       2347.35        29.01 o
   5   2  21       1108.72       1024.99        19.34 o
   6   2  21         24.11         23.21         7.12 o
   7   2  21       3953.09       3990.32        41.67 o
   8   2  21        379.25        379.33        13.79 o
   9   2  21       1349.50       1412.75        23.66 o
  10   2  21        378.54        408.15        17.78 o
  11   2  21        453.81        485.40        20.65 o
  12   2  21          3.63         -8.41        11.03 o
  13   2  21         90.04         73.52        14.87 o
  14   2  21          5.77         10.95        12.39 o
  15   2  21         60.79         49.15        14.31 o
   1   3  21        389.62        360.84        12.99 o
   2   3  21        546.03        569.87        21.88 o
   3   3  21        627.46        695.32        17.39 o
   4   3  21        177.43        199.37        10.77 o
   5   3  21        843.14        883.93        19.14 o
   6   3  21       1167.27       1108.44        21.30 o
   7   3  21          3.56          5.12         7.01 o
   8   3  21        515.81        552.02        16.66 o
   9   3  21        133.07        128.36        10.66 o
  10   3  21        181.34        208.47        13.01 o
  11   3  21         31.87         45.92        10.30 o
  12   3  21        102.10         93.70        12.51 o
  13   3  21         25.08         24.01        11.71 o
  14   3  21         81.79         73.63        17.93 o
   0   4  21       4376.96       4280.19        65.90 o
   1   4  21         31.22         20.01         8.02 o
   2   4  21        779.60        757.01        19.79 o
   3   4  21        665.51        723.77        19.77 o
   4   4  21        190.14        204.16        12.09 o
   5   4  21         48.26         60.94         7.98 o
   6   4  21       1051.91       1032.64        20.12 o
   7   4  21        481.71        451.60        16.20 o
   8   4  21        237.60        237.88        13.79 o
   9   4  21       1118.12       1095.96        21.62 o
  10   4  21       1778.05       1850.38        28.68 o
  11   4  21       1106.31       1014.44        22.90 o
  12   4  21        265.51        291.28        18.08 o
  13   4  21         34.88         21.33        11.44 o
   1   5  21        141.26        158.27        10.80 o
   2   5  21          0.68         -0.55         6.90 o
   3   5  21         65.46         88.57         9.18 o
   4   5  21        956.94        962.56        21.44 o
   5   5  21         80.47        114.86        10.11 o
   6   5  21         35.25         35.85         8.12 o
   7   5  21        415.03        418.40        24.58 o
   8   5  21        133.44        111.36        13.42 o
   9   5  21         84.89         73.37        12.55 o
  10   5  21         62.99         31.73        12.03 o
  11   5  21        105.84        108.34        14.11 o
  12   5  21        244.48        246.74        19.11 o
   0   6  21       1429.41       1423.81        35.71 o
   1   6  21        106.41        131.45        11.90 o
   2   6  21        108.79        161.59        12.78 o
   3   6  21        170.69        127.87        12.37 o
   4   6  21        101.68         69.22        11.75 o
   5   6  21        267.33        287.15        17.01 o
   6   6  21         80.99         77.99        12.48 o
   7   6  21         19.82         16.89        11.07 o
   8   6  21         40.01         59.83        12.51 o
   9   6  21         70.73         81.09        13.59 o
  10   6  21          0.01          2.38        11.28 o
   1   7  21         77.20         74.93        13.77 o
   2   7  21         63.78        105.96        14.58 o
   3   7  21          7.44          0.74        11.71 o
   4   7  21         16.67          9.57        10.45 o
   5   7  21          6.74          9.66        10.76 o
   6   7  21         48.65         21.34        11.21 o
   0   0  22        175.98        247.48        22.07 o
   1   0  22       2934.78       2862.14        43.94 o
   2   0  22        363.08        365.48        17.85 o
   3   0  22      10852.14      10207.23       103.38 o
   4   0  22       1037.97       1002.93        23.88 o
   5   0  22        338.13        367.31        17.80 o
   6   0  22        224.26        226.86        16.53 o
   7   0  22        285.49        312.46        19.21 o
   8   0  22        265.97        258.63        20.19 o
   9   0  22          9.53         11.00        16.15 o
  10   0  22          0.56         -0.69        14.20 o
  11   0  22        212.01        216.94        24.25 o
  12   0  22        221.61        207.60        24.29 o
  13   0  22        294.66        296.93        27.77 o
  14   0  22        927.45       1057.58        45.96 o
   1   1  22         40.84         57.26         6.75 o
   2   1  22          0.03         -0.63         5.85 o
   3   1  22        778.73        776.07        16.33 o
   4   1  22         98.64        118.31         8.54 o
   5   1  22        230.25        228.56        10.61 o
   6   1  22        128.03        115.39         9.17 o
   7   1  22        477.43        401.61        14.08 o
   8   1  22        288.15        305.15        13.42 o
   9   1  22         18.76         11.64         8.61 o
  10   1  22         45.44         47.01        10.74 o
  11   1  22         57.04         54.95        12.36 o
  12   1  22         10.31         -5.11        10.51 o
  13   1  22        291.27        290.01        19.58 o
  14   1  22         19.98         20.52        13.38 o
   0   2  22       1565.83       1581.17        33.38 o
   1   2  22       2609.04       2605.02        31.18 o
   2   2  22       1787.59       1738.43        24.84 o
   3   2  22       1429.51       1563.96        23.56 o
   4   2  22         55.21         92.18         8.90 o
   5   2  22        241.31        266.28        12.42 o
   6   2  22         51.99         56.47         8.65 o
   7   2  22        214.74        239.92        13.77 o
   8   2  22        592.63        575.77        17.56 o
   9   2  22        298.43        299.52        13.72 o
  10   2  22        242.05        295.44        14.60 o
  11   2  22         90.65        117.74        16.16 o
  12   2  22         72.35         66.47        13.77 o
  13   2  22         23.84         19.12        12.69 o
  14   2  22         10.25         11.48        12.45 o
   1   3  22        233.47        234.53        11.39 o
   2   3  22         70.24         69.10         8.61 o
   3   3  22        267.35        248.66        13.86 o
   4   3  22         70.66         71.36         8.62 o
   5   3  22        795.06        782.24        19.99 o
   6   3  22        703.22        797.83        21.39 o
   7   3  22        201.88        200.54        11.73 o
   8   3  22        124.76        116.60        10.00 o
   9   3  22        132.58        113.94        10.35 o
  10   3  22        111.12        106.13        10.37 o
  11   3  22        187.04        168.40        12.48 o
  12   3  22         12.20         40.84        14.11 o
  13   3  22        267.34        294.57        20.88 o
   0   4  22        297.41        272.21        19.49 o
   1   4  22        122.53        151.37        10.95 o
   2   4  22        842.53        794.45        25.01 o
   3   4  22        148.88        128.91        11.96 o
   4   4  22       1303.40       1292.48        22.69 o
   5   4  22        145.51        151.63         9.96 o
   6   4  22        187.06        166.88        10.42 o
   7   4  22         22.85         38.38         7.93 o
   8   4  22        383.25        394.38        14.61 o
   9   4  22         73.24         89.58         9.43 o
  10   4  22         22.31         11.23         8.11 o
  11   4  22        338.14        368.07        19.37 o
  12   4  22        282.09        327.14        23.19 o
   1   5  22        127.40        139.03        10.61 o
   2   5  22         67.91         90.10         9.55 o
   3   5  22         66.06         90.92        11.03 o
   4   5  22          9.64         12.63         7.70 o
   5   5  22        116.79         80.34        10.42 o
   6   5  22        416.48        409.34        19.55 o
   7   5  22         59.10         54.28        12.12 o
   8   5  22        510.94        474.06        21.56 o
   9   5  22        220.62        239.75        16.64 o
  10   5  22         75.28        119.43        14.37 o
   0   6  22        181.43        297.23        28.52 o
   1   6  22       1092.20       1194.98        29.50 o
   2   6  22        369.07        438.22        18.31 o
   3   6  22        283.09        313.55        16.36 o
   4   6  22         82.15         98.76        13.05 o
   5   6  22         21.13         19.83        10.94 o
   6   6  22         14.60         -0.33        11.23 o
   7   6  22        257.81        272.40        17.55 o
   8   6  22          1.15        -10.53        10.53 o
   1   7  22         60.38         39.84        12.94 o
   2   7  22          5.91         13.04        12.29 o
   3   7  22        352.68        343.98        20.86 o
   4   7  22          2.35         10.46        12.77 o
   1   1  23        269.07        285.59        12.53 o
   2   1  23         87.98         88.55         8.56 o
   3   1  23          1.15          2.42         6.47 o
   4   1  23        518.53        527.16        15.73 o
   5   1  23       1810.05       1743.42        24.76 o
   6   1  23          5.73          0.90         7.45 o
   7   1  23        750.04        740.82        31.03 o
   8   1  23        421.32        477.77        22.66 o
   9   1  23          4.41         -1.46         8.84 o
  10   1  23        479.09        484.90        20.26 o
  11   1  23        503.90        503.00        22.70 o
  12   1  23        116.17        127.77        16.21 o
  13   1  23        155.00        174.82        18.54 o
   0   2  23        278.38        309.56        20.22 o
   1   2  23        606.73        590.67        16.17 o
   2   2  23       1061.13       1025.90        19.85 o
   3   2  23        389.51        366.54        13.68 o
   4   2  23        180.94        149.98        10.67 o
   5   2  23        173.29        145.43        10.36 o
   6   2  23        801.39        811.41        20.02 o
   7   2  23        664.67        626.23        20.38 o
   8   2  23        820.04        955.00        22.47 o
   9   2  23          0.16         12.82         8.87 o
  10   2  23        586.73        540.40        19.83 o
  11   2  23          0.05         -9.01        10.80 o
  12   2  23         55.86         62.32        14.49 o
  13   2  23        487.37        461.00        25.36 o
   1   3  23          2.26         -1.40         6.72 o
   2   3  23          6.94          1.52         8.23 o
   3   3  23        367.63        350.69        16.52 o
   4   3  23        465.39        489.25        16.20 o
   5   3  23         51.73         30.35         8.09 o
   6   3  23       2211.58       2048.40        30.15 o
   7   3  23        721.23        788.74        20.16 o
   8   3  23        572.98        571.86        17.80 o
   9   3  23        384.16        398.49        15.77 o
  10   3  23          5.78         14.32         8.59 o
  11   3  23        434.73        443.20        18.69 o
  12   3  23        146.72        153.35        14.96 o
   0   4  23        126.34        133.55        15.51 o
   1   4  23         10.01         11.55         8.09 o
   2   4  23         13.72         14.73        10.14 o
   3   4  23        286.74        275.21        16.16 o
   4   4  23          0.38         10.18         7.23 o
   5   4  23        273.15        247.82        12.39 o
   6   4  23          3.81         -0.39         7.23 o
   7   4  23         16.83         17.36         8.84 o
   8   4  23        196.30        188.40        12.37 o
   9   4  23        167.10        167.90        12.99 o
  10   4  23        805.98        806.16        28.60 o
  11   4  23         30.12         22.07        11.05 o
   1   5  23        142.22        137.82        11.25 o
   2   5  23        407.83        399.26        15.62 o
   3   5  23         64.58         80.57        10.17 o
   4   5  23        236.59        260.86        14.02 o
   5   5  23          3.71          1.72        11.72 o
   6   5  23         57.42         39.29        11.70 o
   7   5  23        141.88        147.00        14.48 o
   8   5  23         23.74         54.28        12.11 o
   9   5  23        218.77        230.71        17.37 o
   0   6  23        781.10        951.47        43.02 o
   1   6  23         89.75         82.16        14.04 o
   2   6  23         94.18        115.25        12.63 o
   3   6  23        117.68        181.64        17.39 o
   4   6  23         14.92         37.32        11.43 o
   5   6  23         99.60        123.26        14.56 o
   6   6  23          0.06        -10.12        10.12 o
   0   0  24         59.17         49.19        18.27 o
   1   0  24       1853.02       1905.42        40.18 o
   2   0  24       1247.42       1110.20        30.81 o
   3   0  24        220.04        211.30        16.55 o
   4   0  24        188.48        210.31        16.69 o
   5   0  24        303.17        373.93        24.30 o
   6   0  24        572.64        626.54        43.86 o
   7   0  24         29.82         35.20        11.93 o
   8   0  24         16.33         44.37        13.48 o
   9   0  24        541.84        581.79        29.89 o
  10   0  24        545.73        607.76        30.54 o
  11   0  24        221.39        267.83        22.64 o
  12   0  24         10.81         15.79        15.55 o
   1   1  24         23.96          9.55         7.29 o
   2   1  24         14.19         21.94         7.29 o
   3   1  24        986.59        982.15        20.79 o
   4   1  24        161.42        161.15        12.53 o
   5   1  24          4.35         -1.63         7.65 o
   6   1  24        334.68        315.39        15.75 o
   7   1  24         29.23         17.54         8.95 o
   8   1  24         48.84         66.31        10.38 o
   9   1  24         29.51         36.97        10.25 o
  10   1  24         37.39         24.93        10.59 o
  11   1  24         65.15         55.19        11.62 o
  12   1  24         88.92        147.16        14.52 o
   0   2  24        113.80        111.74        14.09 o
   1   2  24        892.44        972.46        19.92 o
   2   2  24        583.95        611.97        19.72 o
   3   2  24         35.16         54.52         8.03 o
   4   2  24        301.49        267.37        12.90 o
   5   2  24          0.16         10.20         7.73 o
   6   2  24       1416.37       1284.67        25.49 o
   7   2  24        300.20        317.53        15.81 o
   8   2  24         13.73          6.45         8.77 o
   9   2  24          5.54          2.16         8.85 o
  10   2  24         72.96         80.75        11.39 o
  11   2  24         90.31        107.73        12.77 o
  12   2  24         47.48         60.58        11.94 o
   1   3  24         24.73         28.57         8.40 o
   2   3  24       1503.98       1555.58        26.16 o
   3   3  24          8.63          3.60         8.80 o
   4   3  24         26.50         45.59         9.72 o
   5   3  24        190.49        176.90        11.45 o
   6   3  24         46.00         65.44         9.34 o
   7   3  24         70.62         73.08         9.60 o
   8   3  24         13.10         29.13         9.07 o
   9   3  24          2.30          6.79         9.04 o
  10   3  24          0.42         15.36         9.34 o
  11   3  24         19.20         34.38        10.17 o
   0   4  24        172.76        196.00        17.41 o
   1   4  24        192.49        198.11        12.65 o
   2   4  24       1259.40       1314.43        26.48 o
   3   4  24         97.35        108.15        11.22 o
   4   4  24         51.30         37.17         8.37 o
   5   4  24        280.36        356.25        14.40 o
   6   4  24          0.00         -7.19         7.19 o
   7   4  24         84.88        122.00        12.01 o
   8   4  24         11.78          8.48         9.07 o
   9   4  24         90.79        112.95        12.03 o
   1   5  24          0.69         -2.27         7.91 o
   2   5  24          0.43         -7.88         7.88 o
   3   5  24         99.07        105.35        13.05 o
   4   5  24        426.51        458.78        20.64 o
   5   5  24        418.07        393.45        19.79 o
   6   5  24         11.84          4.07        10.95 o
   7   5  24          7.25          5.64        11.86 o
   0   6  24        106.95        152.50        23.50 o
   1   6  24          4.00         16.48        12.49 o
   2   6  24        233.44        216.59        15.49 o
   3   6  24        206.41        233.33        16.66 o
   1   1  25        165.95        167.50        11.53 o
   2   1  25          6.22         11.57         7.98 o
   3   1  25          0.93         -4.35         7.76 o
   4   1  25        774.93        771.96        22.89 o
   5   1  25        170.35        191.16        12.58 o
   6   1  25         44.03         30.25         9.62 o
   7   1  25        105.44        129.28        12.27 o
   8   1  25        381.63        399.81        17.84 o
   9   1  25         71.12         36.37        11.02 o
  10   1  25        346.86        320.59        18.19 o
  11   1  25        132.10        208.08        15.81 o
   0   2  25         83.18         76.39        13.21 o
   1   2  25          0.52         -5.95         6.93 o
   2   2  25        780.92        770.08        21.39 o
   3   2  25        801.32        771.38        18.95 o
   4   2  25        541.41        592.55        19.24 o
   5   2  25          0.20          0.08         8.77 o
   6   2  25        102.07        149.30        12.71 o
   7   2  25        138.23        133.07        12.35 o
   8   2  25         18.00         23.22         9.55 o
   9   2  25          1.05         -8.43        10.00 o
  10   2  25         38.80         69.89        11.61 o
   1   3  25         22.24         17.11         8.26 o
   2   3  25         24.07         15.79         8.07 o
   3   3  25       1204.78       1170.23        25.79 o
   4   3  25       1431.49       1391.34        25.59 o
   5   3  25        501.69        495.62        16.95 o
   6   3  25        173.90        150.08        11.92 o
   7   3  25        118.26        119.47        11.93 o
   8   3  25          7.43         29.13         9.72 o
   9   3  25          5.88          8.59         9.30 o
   0   4  25        393.65        387.83        23.32 o
   1   4  25        384.58        378.17        16.86 o
   2   4  25          1.35         -1.72         8.64 o
   3   4  25        212.94        190.62        13.36 o
   4   4  25        448.16        427.09        16.60 o
   5   4  25         27.95          8.70         7.93 o
   6   4  25          8.68         22.55         9.32 o
   7   4  25        516.29        483.89        19.04 o
   8   4  25         87.85        112.95        12.99 o
   1   5  25          4.65         -3.34         8.41 o
   2   5  25        160.61        150.98        14.32 o
   3   5  25          2.38        -10.10        10.10 o
   4   5  25         72.69         58.67        12.56 o
   5   5  25          0.04          4.00        10.81 o
   0   0  26         83.92         43.21        19.74 o
   1   0  26        217.25        214.48        19.49 o
   2   0  26        366.38        331.85        23.43 o
   3   0  26        214.19        201.69        19.34 o
   4   0  26         15.24         15.83        12.86 o
   5   0  26        148.15        221.52        20.24 o
   6   0  26        107.09        168.28        18.66 o
   7   0  26        535.42        567.02        29.46 o
   8   0  26         39.71         22.04        15.78 o
   9   0  26       1174.30       1092.01        43.91 o
   1   1  26          1.44          9.83         8.52 o
   2   1  26         15.46         33.28         9.26 o
   3   1  26        131.17        122.84        11.89 o
   4   1  26         44.18         31.18        11.97 o
   5   1  26          4.10          1.93         8.71 o
   6   1  26         50.47         36.08        10.56 o
   7   1  26        253.86        245.13        16.18 o
   8   1  26          0.08         -9.39         9.39 o
   9   1  26        258.88        282.11        18.54 o
   0   2  26        941.80        959.12        30.73 o
   1   2  26        399.89        369.94        15.22 o
   2   2  26        476.46        481.33        17.91 o
   3   2  26          4.94         -1.86         8.62 o
   4   2  26        971.34        994.56        24.81 o
   5   2  26        426.00        417.88        23.21 o
   6   2  26          0.75         -6.57         8.68 o
   7   2  26        327.61        330.75        16.97 o
   8   2  26        118.25        127.93        12.86 o
   9   2  26        266.02        313.15        17.14 o
   1   3  26         91.39        127.00        11.17 o
   2   3  26          7.64         16.07         8.25 o
   3   3  26        104.91         98.14        10.49 o
   4   3  26         76.44         69.17        10.14 o
   5   3  26         64.84         71.50        10.94 o
   6   3  26         35.70         16.99         9.92 o
   7   3  26         51.75         71.96        11.08 o
   0   4  26       1015.66       1042.64        34.09 o
   1   4  26         25.54         20.99         9.68 o
   2   4  26         17.60         10.80         8.98 o
   3   4  26         79.22         93.49        11.37 o
   4   4  26        523.52        544.80        20.37 o
   5   4  26         13.69         11.17         9.46 o
   1   1  27          0.36         11.39         8.53 o
   2   1  27         13.30         13.18         9.22 o
   3   1  27        741.55        796.26        23.52 o
   4   1  27        116.55        127.23        12.37 o
   5   1  27         13.82          5.52         9.20 o
   6   1  27        188.54        207.36        15.64 o
   7   1  27        254.94        285.28        17.59 o
   0   2  27        703.91        759.20        32.57 o
   1   2  27         57.60         76.52        10.70 o
   2   2  27         74.62         86.14        11.25 o
   3   2  27          1.32          6.90         9.44 o
   4   2  27         85.26         43.10        10.68 o
   5   2  27         38.18         34.44        10.14 o
   6   2  27        227.91        225.40        15.10 o
   1   3  27        137.22        151.95        12.26 o
   2   3  27         70.15         44.69        12.75 o
   3   3  27        355.95        398.71        18.25 o
   4   3  27        569.92        546.52        20.78 o
   5   3  27         60.17         65.83        11.12 o
   0   0  28       1361.94       1369.96        57.88 o
   1   0  28          8.56          6.12        12.99 o
   2   0  28        184.84        169.81        19.74 o
   3   0  28         11.72         34.95        14.00 o
   4   0  28        816.10        727.72        34.08 o
   5   0  28        807.50        863.73        35.12 o
   1   1  28        106.34         95.63        11.66 o
   2   1  28         12.88         27.18         9.79 o
   3   1  28          6.34          3.67         9.32 o
   4   1  28         54.09         56.36        10.94 o
   5   1  28          0.91          5.24        12.46 o
   0   2  28       2604.39       2528.85        56.31 o
   1   2  28         99.09         82.65        11.60 o
   2   2  28         85.65         82.84        11.60 o
   3   2  28        138.58        125.23        13.58 o
                                                
